# Supplementary material for: Depleting Mycobacterium tuberculosis of the transcription termination factor Rho causes pervasive transcription and rapid death
Source: Nat Commun. 2017 Mar 28;8:14731. doi: 10.1038/ncomms14731 (PMC5379054; doi:10.1038/ncomms14731)
Supplement: Supplementary Data 1 — Relative mRNA abundance of all M. tuberculosis genes measured upon atc addition in the WT and Rho-DUC strains. The reads mapping to the genes on the sense or antisense orientation were analyzed using the R Bioconductor package DESeq2 for differential expression in the wt strain before and after 6h of incubation with atc (wt0 and wt6) and in the Rho-DUC strain before or after 1.5, 3, 6 and 9h of incubation with atc (respectively duc0, duc15, duc3, duc6 and duc9). For each comparison the variables issued from the DESeq2 analysis are indicated: baseMean (mean of normalized counts for all samples), log2FoldChange, lfcSE (standard error estimate for the log2 fold change estimate), stat (Wald statistic), pvalue (Wald test p-value), padj (BH adjusted pvalue). Each gene is identified by its gene number, symbol, tuberculist annotation and functional category of the product. [file ncomms14731-s2.xlsx]

## Sheet: 1-Diff Expr
Supplementary Data 1			Relative mRNA abundance of all M. tuberculosis genes measured upon atc addition in the WT and Rho-DUC strains
The reads mapping to the genes on the sense or antisense orientation were analyzed using the R Bioconductor package DESeq2 for differential expression in the wt strain before and after 6h of incubation with atc (wt0 and wt6) and in the Rho-DUC strain before or after 1.5, 3, 6 and 9h of incubation with atc (respectively duc0, duc15, duc3, duc6 and duc9). For each comparison the variables issued fr…
				DESeq2 results obtained with data reads of the sense orientation of gene comparing the following conditions																																											DESeq2 results obtained with data reads of the antisense orientation of gene comparing the following conditions
				wt0/wt6	wt0/wt6	wt0/wt6	wt0/wt6	wt0/wt6	wt0/wt6	wt0/duc0	wt0/duc0	wt0/duc0	wt0/duc0	wt0/duc0	wt0/duc0	wt6/duc6	wt6/duc6	wt6/duc6	wt6/duc6	wt6/duc6	wt6/duc6	duc0/duc15	duc0/duc15	duc0/duc15	duc0/duc15	duc0/duc15	duc0/duc15	duc0/duc3	duc0/duc3	duc0/duc3	duc0/duc3	duc0/duc3	duc0/duc3	duc0/duc6	duc0/duc6	duc0/duc6	duc0/duc6	duc0/duc6	duc0/duc6	duc0/duc9	duc0/duc9	duc0/duc9	duc0/duc9	duc0/duc9	duc0/duc9		wt0/wt6	wt0/wt6	wt0/wt6
Gene number	Gene symbol	Tuberculist annotation	Tuberculist functional category	baseMean	log2FoldChange	lfcSE	stat	pvalue	padj	baseMean	log2FoldChange	lfcSE	stat	pvalue	padj	baseMean	log2FoldChange	lfcSE	stat	pvalue	padj	baseMean	log2FoldChange	lfcSE	stat	pvalue	padj	baseMean	log2FoldChange	lfcSE	stat	pvalue	padj	baseMean	log2FoldChange	lfcSE	stat	pvalue	padj	baseMean	log2FoldChange	lfcSE	stat	pvalue	padj		baseMean	log2FoldChange	lfcSE
Rv0001	dnaA	Chromosomal replication initiator protein DnaA	information pathways	481141	-0.00438278	0.172037	-0.0254758	0.979675	0.998543	481141	-0.106575	0.168196	-0.633633	0.52632	0.88929	481141	0.376618	0.201659	1.8676	0.0618183	0.214346	481141	0.109146	0.150005	0.727615	0.466849	0.959426	481141	0.315857	0.150345	2.10088	0.0356514	0.294061	481141	0.47881	0.196317	2.43896	0.0147297	0.0569274	481141	1.02285	0.233864	4.37371	1.22153e-05	3.50962e-05		37173.9	-0.406903	0.234138
Rv0002	dnaN	DNA polymerase III (beta chain) DnaN (DNA nucleotidyltransferase)	information pathways	338608	-0.194967	0.167639	-1.16302	0.244823	0.922934	338608	0.124002	0.164107	0.75562	0.449877	0.847778	338608	-0.0563735	0.197764	-0.285054	0.775603	0.908043	338608	-0.18463	0.146057	-1.2641	0.206195	0.83195	338608	-0.283395	0.146388	-1.93592	0.0528769	0.361737	338608	-0.375342	0.192124	-1.95365	0.0507427	0.142172	338608	0.265017	0.231048	1.14702	0.251373	0.313613		39259.4	0.148895	0.437522
Rv0003	recF	DNA replication and repair protein RecF (single-strand DNA binding protein)	information pathways	134263	-0.0297579	0.228286	-0.130354	0.896286	0.997958	134263	0.143873	0.220423	0.652712	0.513942	0.884441	134263	-0.0396804	0.250204	-0.158592	0.87399	0.947176	134263	-0.196192	0.200773	-0.977181	0.328479	0.898238	134263	-0.241595	0.201189	-1.20084	0.229813	0.629889	134263	-0.213311	0.248801	-0.857356	0.391248	0.573916	134263	-0.84662	0.264903	-3.19596	0.00139367	0.00279915		3435.56	0.458168	0.649823
Rv0004	Rv0004	Conserved hypothetical protein	conserved hypothetical	78232.4	-0.135673	0.218092	-0.622093	0.533881	0.986639	78232.4	0.246035	0.210933	1.16641	0.243448	0.719262	78232.4	0.094424	0.241472	0.391034	0.695772	0.858218	78232.4	-0.265032	0.191505	-1.38394	0.166376	0.795557	78232.4	-0.327252	0.191909	-1.70525	0.0881482	0.445865	78232.4	-0.287285	0.239368	-1.20018	0.230071	0.404278	78232.4	-1.05568	0.259644	-4.06587	4.78526e-05	0.000123571		2174.03	-0.0118496	0.73075
Rv0005	gyrB	DNA gyrase (subunit B) GyrB (DNA topoisomerase (ATP-hydrolysing)) (DNA topoisomerase II) (type II DNA topoisomerase)	information pathways	838313	-0.0048291	0.152761	-0.0316121	0.974781	0.998543	838313	0.0873172	0.150265	0.581088	0.561181	0.904742	838313	-0.259731	0.184346	-1.40894	0.158854	0.381432	838313	-0.172121	0.13276	-1.29648	0.194809	0.822718	838313	-0.200383	0.133067	-1.50588	0.132097	0.512712	838313	-0.351878	0.177788	-1.9792	0.0477933	0.136441	838313	0.533675	0.220796	2.41705	0.015647	0.0258601		7847.26	0.337564	0.360401
Rv0006	gyrA	DNA gyrase (subunit A) GyrA (DNA topoisomerase (ATP-hydrolysing)) (DNA topoisomerase II) (type II DNA topoisomerase)	information pathways	1.02235e+06	-0.115076	0.150883	-0.762679	0.445655	0.983911	1.02235e+06	0.0337428	0.148514	0.227202	0.820266	0.97988	1.02235e+06	-0.401272	0.182621	-2.19729	0.0279999	0.128294	1.02235e+06	-0.116128	0.131086	-0.885894	0.375675	0.914263	1.02235e+06	-0.160449	0.131389	-1.22117	0.222022	0.618355	1.02235e+06	-0.55009	0.175957	-3.12627	0.00177039	0.0117569	1.02235e+06	0.376376	0.21941	1.7154	0.0862713	0.121637		56741	0.141612	0.223225
Rv0007	Rv0007	Possible conserved membrane protein	cell wall and cell processes	384177	-0.148649	0.162018	-0.917486	0.358888	0.965519	384177	-0.205907	0.158882	-1.29597	0.194985	0.664327	384177	-0.160753	0.192739	-0.834044	0.404256	0.65761	384177	-0.037204	0.141025	-0.26381	0.791926	0.991264	384177	-0.128589	0.141348	-0.909739	0.36296	0.745726	384177	-0.103495	0.186737	-0.554232	0.57942	0.730802	384177	0.459533	0.227316	2.02156	0.0432216	0.065074		5074.12	-0.0527558	0.677253
Rv0008c	Rv0008c	Possible membrane protein	cell wall and cell processes	57808.3	0.0466349	0.24541	0.190029	0.849287	0.994623	57808.3	0.101522	0.236373	0.4295	0.66756	0.941419	57808.3	-0.0899437	0.264895	-0.339545	0.734199	0.884242	57808.3	0.0140773	0.216351	0.0650671	0.948121	0.993187	57808.3	-0.184877	0.216781	-0.852828	0.393754	0.772478	57808.3	-0.144831	0.264561	-0.54744	0.584076	0.734817	57808.3	-0.245756	0.273654	-0.898055	0.369156	0.437906		21823.1	-0.0792576	0.307842
Rv0009	ppiA	Probable iron-regulated peptidyl-prolyl cis-trans isomerase A PpiA (PPIase A) (rotamase A)	information pathways	655685	0.0754263	0.248983	0.302938	0.761937	0.994271	655685	0.0795861	0.239738	0.331972	0.739911	0.962336	655685	0.374574	0.267974	1.3978	0.162173	0.385674	655685	-0.0221794	0.219656	-0.100973	0.919572	0.993052	655685	0.196768	0.220092	0.894026	0.371308	0.752242	655685	0.370415	0.267884	1.38274	0.166744	0.323614	655685	1.77323	0.275524	6.43584	1.22795e-10	7.81966e-10		14481.6	-0.544196	0.265714
Rv0010c	Rv0010c	Probable conserved membrane protein	cell wall and cell processes	28410.4	0.386511	0.211052	1.83135	0.067048	0.734898	28410.4	0.533168	0.204344	2.60917	0.00907621	0.144567	28410.4	-0.0990826	0.235433	-0.420853	0.673862	0.845883	28410.4	0.0355987	0.185077	0.192346	0.847471	0.991264	28410.4	-0.0133285	0.185476	-0.0718611	0.942712	0.982484	28410.4	-0.24574	0.232783	-1.05566	0.291124	0.471104	28410.4	-0.737499	0.255925	-2.8817	0.00395534	0.00733056		160249	0.299422	0.335052
Rv0011c	Rv0011c	Probable conserved transmembrane protein	cell wall and cell processes	81067.4	-0.0115094	0.176423	-0.0652379	0.947985	0.998543	81067.4	0.687647	0.172262	3.99188	6.55526e-05	0.00522918	81067.4	0.514928	0.205519	2.5055	0.0122277	0.0771359	81067.4	-0.339301	0.153928	-2.20429	0.0275043	0.477716	81067.4	-0.107922	0.15428	-0.69952	0.484227	0.816148	81067.4	-0.184229	0.200468	-0.918992	0.3581	0.540434	81067.4	0.415124	0.236577	1.75471	0.0793094	0.112927		6601.69	0.152606	0.354779
Rv0012	Rv0012	Probable conserved membrane protein	cell wall and cell processes	194584	0.0812884	0.18489	0.439657	0.660185	0.987145	194584	-0.0515866	0.180114	-0.286411	0.774563	0.97182	194584	-0.170387	0.212915	-0.800259	0.423561	0.674523	194584	0.0212922	0.161533	0.131813	0.895132	0.991264	194584	-0.0920013	0.161891	-0.568293	0.569836	0.851308	194584	-0.0375125	0.208453	-0.179957	0.857187	0.920908	194584	0.200902	0.241621	0.831475	0.405705	0.475139		10854.9	0.0202116	0.440117
Rv0013	trpG	Possible anthranilate synthase component II TrpG (glutamine amidotransferase)	intermediary metabolism and respiration	157912	0.00352132	0.142365	0.0247345	0.980267	0.998543	157912	-0.278415	0.140538	-1.98106	0.0475844	0.36649	157912	0.164965	0.174687	0.944347	0.344992	0.602268	157912	0.0287807	0.123465	0.233108	0.815678	0.991264	157912	0.270164	0.123757	2.18301	0.029035	0.265117	157912	0.446902	0.167558	2.66715	0.00764976	0.0355718	157912	0.500263	0.212797	2.3509	0.0187283	0.0303676		48336.1	-0.20098	0.283288
Rv0014c	pknB	Transmembrane serine/threonine-protein kinase B PknB (protein kinase B) (STPK B)	regulatory proteins	323481	0.316171	0.103057	3.06793	0.00215545	0.222785	323481	0.124522	0.103358	1.20476	0.228296	0.701552	323481	0.323177	0.13513	2.39161	0.0167748	0.0946663	323481	0.0183248	0.0887246	0.206536	0.836372	0.991264	323481	0.368811	0.088944	4.14655	3.37524e-05	0.0169413	323481	0.514826	0.126977	4.05449	5.02e-05	0.00072334	323481	0.456214	0.174424	2.61554	0.00890855	0.015452		63092.1	-0.175736	0.301645
Rv0015c	pknA	Transmembrane serine/threonine-protein kinase A PknA (protein kinase A) (STPK A)	regulatory proteins	324196	0.220226	0.101787	2.1636	0.0304952	0.620838	324196	-0.0824189	0.102135	-0.806961	0.419689	0.8348	324196	-0.203195	0.133745	-1.51927	0.128695	0.340715	324196	-0.0909261	0.0876021	-1.03794	0.299296	0.893471	324196	0.0830549	0.0878172	0.94577	0.344266	0.728	324196	0.0994498	0.125591	0.791855	0.428445	0.60868	324196	-0.253478	0.172917	-1.46589	0.142677	0.191201		130548	-0.135227	0.360903
Rv0016c	pbpA	Probable penicillin-binding protein PbpA	cell wall and cell processes	238991	-0.0155525	0.14153	-0.109888	0.912498	0.997958	238991	-0.0506473	0.139765	-0.362374	0.717072	0.95626	238991	-0.0935018	0.173903	-0.537665	0.590808	0.792257	238991	-0.0756755	0.122737	-0.616564	0.537522	0.967543	238991	0.124854	0.123027	1.01485	0.310175	0.700316	238991	-0.0584069	0.166742	-0.350284	0.726126	0.839023	238991	-0.0211988	0.212133	-0.0999318	0.920398	0.936428		34314.6	-0.253634	0.338095
Rv0017c	rodA	Probable cell division protein RodA	cell wall and cell processes	226134	0.344402	0.144156	2.38909	0.0168901	0.511908	226134	-0.0194867	0.142219	-0.13702	0.891015	0.988898	226134	0.062818	0.176374	0.356164	0.721717	0.874586	226134	0.138685	0.125073	1.10883	0.267502	0.87261	226134	0.418206	0.125368	3.33584	0.000850436	0.0635825	226134	0.426707	0.169338	2.51985	0.0117406	0.0482921	226134	0.389735	0.214234	1.81921	0.0688801	0.0997831		24665	-0.388641	0.284604
Rv0018c	pstP	Phosphoserine/threonine phosphatase PstP	regulatory proteins	446869	0.154113	0.134569	1.14523	0.252114	0.925565	446869	-0.158811	0.133244	-1.19188	0.233309	0.707428	446869	0.207849	0.167271	1.24259	0.21402	0.455498	446869	0.118091	0.11656	1.01314	0.310995	0.896122	446869	0.136846	0.116835	1.17128	0.241488	0.644546	446869	0.520772	0.159801	3.25887	0.00111855	0.00825805	446869	0.536671	0.206309	2.6013	0.00928706	0.0160395		20109.4	0.133815	0.371792
Rv0019c	fhaB	Conserved protein with FHA domain, FhaB	regulatory proteins	210159	0.319139	0.170117	1.876	0.0606558	0.729861	210159	-0.0804963	0.166402	-0.483744	0.628567	0.931811	210159	0.203049	0.199963	1.01543	0.309899	0.566019	210159	-0.05679	0.148268	-0.383022	0.701704	0.988285	210159	0.0369899	0.148605	0.248914	0.803427	0.944582	210159	0.602684	0.19448	3.09895	0.00194208	0.0126267	210159	1.15095	0.232638	4.94738	7.52185e-07	2.64577e-06		3755.05	-0.382558	0.426058
Rv0020c	fhaA	Conserved protein with FHA domain, FhaA	regulatory proteins	1.01226e+06	0.0783877	0.184432	0.425022	0.670821	0.987145	1.01226e+06	0.0373687	0.179702	0.207948	0.83527	0.981358	1.01226e+06	-0.0507803	0.21252	-0.238944	0.811149	0.927323	1.01226e+06	-0.0385972	0.161141	-0.239524	0.810699	0.991264	1.01226e+06	-0.00149225	0.161499	-0.00924004	0.992628	0.998025	1.01226e+06	-0.00976125	0.20804	-0.0469201	0.962577	0.976629	1.01226e+06	1.1351	0.241368	4.70277	2.56654e-06	8.19789e-06		110364	-0.0256214	0.287094
Rv0021c	Rv0021c	Conserved hypothetical protein	conserved hypothetical	77658	-0.0658301	0.172876	-0.380794	0.703356	0.98824	77658	-0.0175028	0.168956	-0.103594	0.917492	0.989959	77658	0.42794	0.202395	2.11438	0.0344826	0.148029	77658	0.0750184	0.150723	0.497723	0.618679	0.985487	77658	-0.0697869	0.151063	-0.461973	0.644101	0.888743	77658	0.379613	0.197087	1.92611	0.0540903	0.14873	77658	0.145797	0.234365	0.622094	0.53388	0.595481		53847	0.090181	0.207681
Rv0022c	whiB5	Probable transcriptional regulatory protein WhiB-like WhiB5	regulatory proteins	4948.03	-0.500332	0.513507	-0.974344	0.329886	0.959243	4948.03	-0.519122	0.497931	-1.04256	0.297153	NA	4948.03	-0.676135	0.505177	-1.33841	0.180762	0.411203	4948.03	-0.1095	0.48246	-0.226963	0.820453	NA	4948.03	-0.113668	0.482595	-0.235534	0.813794	NA	4948.03	-0.657346	0.500409	-1.31362	0.188975	0.352339	4948.03	-1.65067	0.459467	-3.59258	0.000327419	0.0007308		3771.58	0.789983	0.54066
Rv0023	Rv0023	Possible transcriptional regulatory protein	regulatory proteins	45626	0.122969	0.19865	0.619024	0.5359	0.986639	45626	-0.157128	0.192828	-0.814861	0.415152	0.833688	45626	-0.0936169	0.224775	-0.416491	0.677051	0.847048	45626	0.0348166	0.173838	0.200282	0.84126	0.991264	45626	0.0630162	0.17422	0.361704	0.717573	0.915343	45626	0.18648	0.221239	0.842888	0.399291	0.582535	45626	-0.625064	0.249289	-2.50739	0.0121628	0.0204626		2951.09	-1.54814	0.698523
Rv0024	Rv0024	Putative secreted protein P60-related protein	virulence, detoxification and adaptation	69701.2	-0.058576	0.145565	-0.402404	0.687387	0.987145	69701.2	-0.237143	0.143494	-1.65263	0.0984056	0.527571	69701.2	0.203102	0.177664	1.14318	0.252962	0.49814	69701.2	-0.0425606	0.126247	-0.337123	0.736024	0.990548	69701.2	0.0214254	0.126545	0.16931	0.865553	0.963538	69701.2	0.381669	0.170659	2.23644	0.0253227	0.0849217	69701.2	-0.471921	0.215279	-2.19214	0.0283693	0.0442557		5077.23	0.619852	0.640135
Rv0025	Rv0025	Conserved hypothetical protein	conserved hypothetical	43813.4	0.064942	0.146804	0.442373	0.658219	0.987145	43813.4	0.212952	0.144639	1.47229	0.140941	0.601724	43813.4	0.0977644	0.178829	0.546692	0.584591	0.7882	43813.4	-0.0492428	0.127347	-0.386681	0.698993	0.988285	43813.4	0.00743018	0.127648	0.0582082	0.953583	0.986108	43813.4	-0.0502451	0.171878	-0.292331	0.770034	0.868673	43813.4	0.0452701	0.216245	0.209347	0.834177	0.862861		3978.16	0.644092	0.487731
Rv0026	Rv0026	Conserved hypothetical protein	conserved hypothetical	92043.7	0.0926616	0.172318	0.537737	0.590759	0.987145	92043.7	-0.0262087	0.16843	-0.155606	0.876344	0.988898	92043.7	-0.0158496	0.201885	-0.0785079	0.937424	0.972926	92043.7	0.100135	0.15021	0.666631	0.505008	0.967543	92043.7	0.319687	0.150558	2.12335	0.0337247	0.287599	92043.7	0.103021	0.196534	0.524188	0.600148	0.745744	92043.7	-1.08604	0.234003	-4.64113	3.46517e-06	1.08726e-05		22546.5	0.338937	0.246723
Rv0027	Rv0027	Conserved hypothetical protein	conserved hypothetical	20017.6	-0.270095	0.315604	-0.855806	0.392105	0.98039	20017.6	0.257798	0.302425	0.852437	0.393972	0.824777	20017.6	-0.199391	0.326125	-0.611393	0.54094	0.759237	20017.6	-0.0592222	0.28114	-0.21065	0.83316	0.991264	20017.6	-0.360959	0.281598	-1.28182	0.199905	0.598932	20017.6	-0.727284	0.328779	-2.21208	0.0269613	0.0890099	20017.6	-1.40425	0.311963	-4.50134	6.75278e-06	2.02382e-05		5414.49	-1.44263	0.510862
Rv0028	Rv0028	Conserved hypothetical protein	conserved hypothetical	17125.7	0.0758106	0.194305	0.390163	0.696416	0.987145	17125.7	0.617354	0.188732	3.27107	0.00107141	0.0410243	17125.7	-0.149808	0.220993	-0.677887	0.497844	0.726167	17125.7	0.143116	0.169866	0.842525	0.399494	0.930539	17125.7	-0.492971	0.170181	-2.89674	0.0037706	0.110806	17125.7	-0.691352	0.217072	-3.1849	0.00144803	0.010012	17125.7	-1.41385	0.24681	-5.72847	1.01341e-08	4.81159e-08		13091.1	0.038745	0.301286
Rv0029	Rv0029	Conserved hypothetical protein	conserved hypothetical	112199	-0.0863154	0.175368	-0.492196	0.622581	0.987145	112199	-0.0946629	0.171273	-0.552703	0.580467	0.91474	112199	-6.86e-05	0.204582	-0.000335111	0.999733	0.999733	112199	0.0907632	0.152964	0.593364	0.552938	0.967641	112199	0.13307	0.15331	0.867982	0.385404	0.765808	112199	0.00827893	0.199449	0.041509	0.96689	0.978788	112199	-0.573355	0.235915	-2.43035	0.0150843	0.0250019		16953.2	0.819786	0.381006
Rv0030	Rv0030	Conserved hypothetical protein	conserved hypothetical	49052.3	-0.407667	0.20159	-2.02226	0.0431499	0.693544	49052.3	-0.141474	0.19559	-0.723318	0.469485	0.85889	49052.3	0.108618	0.227305	0.477848	0.632758	0.82572	49052.3	-0.193956	0.176529	-1.09872	0.271888	0.873456	49052.3	-0.00690265	0.176917	-0.0390163	0.968877	0.98981	49052.3	-0.157576	0.224016	-0.703415	0.481797	0.652376	49052.3	-0.40903	0.250912	-1.63017	0.103066	0.142818		2057.42	-0.247626	0.563759
Rv0031	Rv0031	Possible remnant of a transposase	insertion seqs and phages	13906.8	-0.919946	0.177516	-5.18232	2.19e-07	0.000883369	13906.8	-0.561864	0.17313	-3.24534	0.00117311	0.0431907	13906.8	0.11896	0.206097	0.577207	0.563799	0.772493	13906.8	-0.0768225	0.154369	-0.497653	0.618728	0.985487	13906.8	0.118049	0.154767	0.762754	0.44561	0.800899	13906.8	-0.239121	0.200947	-1.18997	0.234057	0.407849	13906.8	-1.62675	0.236853	-6.86818	6.50249e-12	5.06993e-11		10979.3	0.657401	0.47554
Rv0032	bioF2	Possible 8-amino-7-oxononanoate synthase BioF2 (AONS) (8-amino-7-ketopelargonate synthase) (7-keto-8-amino-pelargonic acid synthetase) (7-KAP synthetase) (L-alanine--pimelyl CoA ligase)	intermediary metabolism and respiration	101938	-0.239252	0.191517	-1.24924	0.211577	0.910425	101938	-0.0341379	0.186254	-0.183287	0.854573	0.987076	101938	-0.308751	0.218641	-1.41214	0.157909	0.379924	101938	-0.0333002	0.167477	-0.198834	0.842393	0.991264	101938	-0.214722	0.167843	-1.2793	0.200791	0.59916	101938	-0.513865	0.214642	-2.39406	0.016663	0.0622957	101938	-1.61397	0.245389	-6.57718	4.79457e-11	3.2702e-10		31776	-0.23609	0.280461
Rv0033	acpA	Probable acyl carrier protein AcpA (ACP)	lipid metabolism	14513.6	-0.10454	0.316561	-0.330236	0.741222	0.994271	14513.6	-0.139843	0.303306	-0.461061	0.644755	0.935024	14513.6	-0.262086	0.326959	-0.801587	0.422792	0.673955	14513.6	0.765102	0.282021	2.71293	0.00666921	0.250357	14513.6	0.0698674	0.282455	0.247357	0.804632	0.944582	14513.6	-0.226783	0.329606	-0.688043	0.491426	0.659602	14513.6	-0.780955	0.312493	-2.49911	0.0124504	0.0208942		1969.42	0.250793	0.757947
Rv0034	Rv0034	Conserved hypothetical protein	conserved hypothetical	23855	-0.372418	0.357931	-1.04048	0.298119	0.950565	23855	-0.0203677	0.342857	-0.0594058	0.952629	0.991017	23855	-0.607543	0.363955	-1.66928	0.0950621	0.279909	23855	0.378202	0.321205	1.17745	0.239017	0.852108	23855	-0.0647518	0.321652	-0.20131	0.840456	0.955996	23855	-0.959593	0.367105	-2.61395	0.00895032	0.0396906	23855	-1.20852	0.338399	-3.57129	0.000355223	0.00078806		2953.28	0.244129	0.704601
Rv0035	fadD34	Probable fatty-acid-CoA ligase FadD34 (fatty-acid-CoA synthetase) (fatty-acid-CoA synthase)	lipid metabolism	85477.6	-0.690451	0.277419	-2.48884	0.0128162	0.488124	85477.6	-0.0634028	0.266387	-0.23801	0.811873	0.979212	85477.6	0.122812	0.292578	0.419759	0.674661	0.846424	85477.6	0.345216	0.245741	1.40479	0.160082	0.784683	85477.6	-0.0817731	0.246193	-0.33215	0.739776	0.920939	85477.6	-0.504236	0.293961	-1.71532	0.0862872	0.207656	85477.6	-1.12446	0.29046	-3.87132	0.000108247	0.000262857		94971.7	0.212677	0.27636
Rv0036c	Rv0036c	Conserved protein	conserved hypothetical	204964	0.111201	0.182283	0.610048	0.54183	0.986639	204964	0.215606	0.177697	1.21334	0.225	0.697592	204964	-0.000325999	0.210649	-0.00154759	0.998765	0.999733	204964	-0.0535107	0.159193	-0.336138	0.736767	0.990548	204964	-0.270331	0.159545	-1.69439	0.090192	0.447338	204964	-0.104731	0.206004	-0.508392	0.611179	0.754105	204964	0.268547	0.240097	1.11849	0.263357	0.326443		16878.6	-0.32178	0.253829
Rv0037c	Rv0037c	Probable conserved integral membrane protein	cell wall and cell processes	212024	0.168936	0.171001	0.987927	0.323188	0.959243	212024	0.412458	0.167222	2.46652	0.0136432	0.186012	212024	-0.0147623	0.200744	-0.073538	0.941378	0.973998	212024	-0.148789	0.149061	-0.998175	0.318195	0.896122	212024	-0.252964	0.149397	-1.69323	0.090411	0.447434	212024	-0.258284	0.195319	-1.32237	0.186046	0.348652	212024	-0.913442	0.233197	-3.91703	8.96453e-05	0.000220476		27412.7	-0.40079	0.220129
Rv0038	Rv0038	Conserved protein	conserved hypothetical	96885.1	-0.206976	0.127031	-1.62933	0.103242	0.83263	96885.1	0.136905	0.126127	1.08545	0.277722	0.755253	96885.1	0.218764	0.159907	1.36807	0.17129	0.398834	96885.1	-0.178197	0.109832	-1.62245	0.104706	0.722422	96885.1	-0.247619	0.110093	-2.24919	0.0245005	0.25915	96885.1	-0.125118	0.152135	-0.822411	0.410843	0.592102	96885.1	-0.148259	0.19951	-0.743117	0.457411	0.523814		69979.9	-0.0753266	0.252959
Rv0039c	Rv0039c	Possible conserved transmembrane protein	cell wall and cell processes	130811	0.136696	0.184671	0.740217	0.459168	0.986639	130811	-0.0290367	0.179903	-0.161402	0.871777	0.988754	130811	-0.323078	0.21272	-1.51879	0.128814	0.340715	130811	-0.127014	0.161323	-0.787327	0.43109	0.943163	130811	-0.0356637	0.161682	-0.22058	0.82542	0.951404	130811	-0.157345	0.208235	-0.755614	0.449881	0.625334	130811	0.41486	0.241486	1.71794	0.0858071	0.121025		11526.9	-0.0407709	0.350829
Rv0040c	mtc28	Secreted proline rich protein Mtc28 (proline rich 28 kDa antigen)	cell wall and cell processes	663183	0.253855	0.198339	1.2799	0.20058	0.904222	663183	-0.178632	0.192603	-0.927461	0.353687	0.804987	663183	-0.29624	0.224543	-1.3193	0.187069	0.42038	663183	0.332261	0.173669	1.91318	0.0557246	0.631679	663183	0.128233	0.174046	0.736776	0.461258	0.807854	663183	0.136247	0.221057	0.616341	0.53767	0.698243	663183	0.779231	0.2492	3.12693	0.00176641	0.00348767		8598.31	-0.285449	0.358843
Rv0041	leuS	Probable leucyl-tRNA synthetase LeuS (leucine--tRNA ligase) (LEURS)	information pathways	329973	0.00582007	0.112706	0.0516396	0.958816	0.998543	329973	-0.169721	0.112578	-1.50759	0.13166	0.587143	329973	0.182265	0.145385	1.25367	0.209961	0.450189	329973	-0.00568066	0.0972109	-0.0584365	0.953401	0.993187	329973	0.127066	0.0974464	1.30395	0.19225	0.593838	329973	0.357806	0.137294	2.60612	0.00915741	0.0402546	329973	0.382142	0.185233	2.06304	0.0391089	0.0594674		46857.4	0.113271	0.191613
Rv0042c	Rv0042c	Possible transcriptional regulatory protein (probably MarR-family)	regulatory proteins	132487	0.0459257	0.122006	0.37642	0.706604	0.98958	132487	-0.106501	0.121392	-0.877328	0.380309	0.812405	132487	0.651209	0.154913	4.2037	2.63e-05	0.000840061	132487	0.0453538	0.105405	0.430282	0.666991	0.988285	132487	0.419211	0.105663	3.96743	7.26523e-05	0.0252896	132487	0.803635	0.147001	5.46686	4.58e-08	3.13e-06	132487	1.37036	0.194743	7.03679	1.96715e-12	1.66939e-11		6362.18	-0.095163	0.517416
Rv0043c	Rv0043c	Probable transcriptional regulatory protein (probably GntR-family)	regulatory proteins	66757.9	0.0700338	0.218527	0.320481	0.748604	0.994271	66757.9	-0.191276	0.211332	-0.905097	0.365414	0.804987	66757.9	0.52761	0.241857	2.18149	0.029147	0.132013	66757.9	0.470738	0.1919	2.45303	0.0141657	0.34548	66757.9	0.245639	0.192302	1.27736	0.201475	0.59916	66757.9	0.78892	0.239778	3.29021	0.00100114	0.00765765	66757.9	0.47111	0.25987	1.81287	0.069852	0.100959		11685.1	0.420807	0.551557
Rv0044c	Rv0044c	Possible oxidoreductase	intermediary metabolism and respiration	61446.5	0.039167	0.272473	0.143746	0.885701	0.997958	61446.5	-0.0466676	0.261723	-0.178309	0.85848	0.988563	61446.5	-0.0119963	0.288284	-0.0416129	0.966807	0.985429	61446.5	0.230279	0.241167	0.954854	0.339651	0.903742	61446.5	0.0218951	0.241619	0.0906182	0.927796	0.980133	61446.5	0.0738383	0.28942	0.255125	0.798626	0.886605	61446.5	0.172749	0.287796	0.600247	0.548341	0.609083		9159.08	0.159857	0.40532
Rv0045c	Rv0045c	Possible hydrolase	lipid metabolism	336518	0.510569	0.186185	2.74227	0.00610162	0.332373	336518	-0.485209	0.181315	-2.67605	0.00744948	0.128487	336518	-0.351488	0.214041	-1.64215	0.100559	0.29204	336518	-1.21737	0.162697	-7.48244	7.29561e-14	9.31163e-11	336518	0.369978	0.163061	2.26896	0.023271	0.253139	336518	0.64429	0.209672	3.07285	0.00212022	0.0135408	336518	0.766172	0.242373	3.16113	0.00157161	0.00312847		11031.4	0.18612	0.316902
Rv0046c	ino1	myo-inositol-1-phosphate synthase Ino1 (inositol 1-phosphate synthetase) (D-glucose 6-phosphate cycloaldolase) (glucose 6-phosphate cyclase) (glucocycloaldolase)	intermediary metabolism and respiration	871489	0.279656	0.557043	0.502037	0.615641	0.987145	871489	-0.0758444	0.552645	-0.137239	0.890842	0.988898	871489	-0.114193	0.543299	-0.210185	0.833523	0.935653	871489	-0.91791	0.553647	-1.65793	0.0973309	0.714136	871489	0.202757	0.553385	0.366394	0.714071	0.915321	871489	0.241307	0.533003	0.452731	0.650742	0.783495	871489	0.712117	0.515316	1.3819	0.167002	0.218921		635011	0.0582781	0.260821
Rv0047c	Rv0047c	Conserved protein	conserved hypothetical	283343	0.821531	0.178556	4.60097	4.21e-06	0.00423779	283343	-0.0367408	0.174236	-0.210867	0.832991	0.980486	283343	0.262346	0.207397	1.26495	0.205889	0.445327	283343	-1.23358	0.15584	-7.91567	2.45931e-15	4.70835e-12	283343	0.535427	0.156195	3.42795	0.000608165	0.0589382	283343	1.12062	0.20249	5.53419	3.13e-08	2.35e-06	283343	1.86309	0.237876	7.8322	4.79425e-15	6.29499e-14		28546.9	0.146733	0.302236
Rv0048c	Rv0048c	Possible membrane protein	cell wall and cell processes	90172.3	0.179206	0.172196	1.04071	0.298011	0.950565	90172.3	0.0364347	0.168327	0.216452	0.828636	0.97988	90172.3	0.543788	0.201801	2.69467	0.00704584	0.0533868	90172.3	-0.112597	0.150119	-0.750054	0.453222	0.954034	90172.3	0.0417333	0.150461	0.277369	0.781497	0.937116	90172.3	0.68656	0.196452	3.4948	0.000474425	0.00439152	90172.3	2.60676	0.23396	11.1419	7.84607e-29	7.53036e-27		100919	0.120017	0.221566
Rv0049	Rv0049	Conserved hypothetical protein	conserved hypothetical	274918	0.042066	0.08447	0.498	0.618484	0.987145	274918	0.181458	0.0853756	2.12541	0.0335526	0.309573	274918	0.305048	0.114164	2.67202	0.00753964	0.0564921	274918	-0.283861	0.0724511	-3.91796	8.93022e-05	0.0244242	274918	-0.136338	0.0726323	-1.87709	0.0605052	0.381281	274918	0.165656	0.106307	1.55828	0.119166	0.259093	274918	-0.350261	0.150678	-2.32457	0.0200949	0.0323492		3695.71	0.00057279	0.482032
Rv0050	ponA1	Probable bifunctional penicillin-binding protein 1A/1B PonA1 (murein polymerase) (PBP1): penicillin-insensitive transglycosylase (peptidoglycan TGASE) + penicillin-sensitive transpeptidase (DD-transpeptidase)	cell wall and cell processes	596127	0.0797847	0.10504	0.759564	0.447515	0.98468	596127	0.0579777	0.105263	0.550791	0.581777	0.91474	596127	-0.0190364	0.137271	-0.138678	0.889705	0.950281	596127	0.011174	0.0904715	0.123509	0.901704	0.991264	596127	0.0872746	0.0906916	0.962323	0.335887	0.719822	596127	0.0027705	0.129122	0.0214564	0.982882	0.988769	596127	-1.00061	0.176729	-5.66184	1.49761e-08	6.86786e-08		5961.57	0.109321	0.324211
Rv0051	Rv0051	Probable conserved transmembrane protein	cell wall and cell processes	271396	0.0611064	0.12883	0.474319	0.635272	0.987145	271396	-0.112062	0.127836	-0.876614	0.380696	0.812405	271396	0.162283	0.161681	1.00372	0.315514	0.57033	271396	0.200972	0.111452	1.80321	0.0713545	0.674405	271396	0.254996	0.111718	2.28249	0.0224603	0.250634	271396	0.335451	0.153984	2.17849	0.0293696	0.0950278	271396	-0.837229	0.201187	-4.16145	3.16231e-05	8.39741e-05		7784.78	-1.07136	0.422341
Rv0052	Rv0052	Conserved protein	conserved hypothetical	87236.5	0.25103	0.182656	1.37433	0.169338	0.869021	87236.5	-0.0770398	0.177997	-0.432816	0.665148	0.940841	87236.5	-0.911523	0.210931	-4.32143	1.55e-05	0.000562956	87236.5	-0.0618715	0.15945	-0.388031	0.697993	0.988285	87236.5	0.229627	0.159817	1.43681	0.150771	0.543599	87236.5	-0.583453	0.206264	-2.82867	0.00467425	0.024375	87236.5	-2.40562	0.240257	-10.0127	1.34052e-23	5.74856e-22		9929.18	-0.639857	0.394399
Rv0053	rpsF	30S ribosomal protein S6 RpsF	information pathways	247104	-0.31243	0.182147	-1.71526	0.0862974	0.802413	247104	-0.274986	0.177575	-1.54857	0.121486	0.575108	247104	-0.210435	0.210524	-0.999578	0.317515	0.573176	247104	-0.311082	0.159071	-1.95562	0.0505099	0.614645	247104	0.007218	0.159426	0.0452748	0.963888	0.988999	247104	-0.247879	0.205875	-1.20403	0.22858	0.40236	247104	0.256579	0.240018	1.069	0.28507	0.350234		470.749	-3.33974	0.758695
Rv0054	ssb	Single-strand binding protein Ssb (helix-destabilizing protein)	information pathways	372136	-0.0965138	0.209185	-0.461381	0.644525	0.987145	372136	0.0332199	0.202668	0.163913	0.8698	0.988727	372136	-0.26522	0.233856	-1.13412	0.256744	0.503353	372136	-0.509759	0.183462	-2.77855	0.00546023	0.227252	372136	-0.295664	0.183854	-1.60814	0.107804	0.473111	372136	-0.394954	0.231141	-1.70871	0.087504	0.20932	372136	-0.199801	0.255012	-0.783494	0.433337	0.501949		996.617	-1.32023	0.783311
Rv0055	rpsR1	30S ribosomal protein S18-1 RpsR1	information pathways	258621	-0.18912	0.208495	-0.907072	0.364369	0.968846	258621	0.0246616	0.202025	0.122072	0.902842	0.989636	258621	-0.302112	0.233264	-1.29515	0.195268	0.431426	258621	-0.547917	0.182833	-2.99682	0.00272811	0.185023	258621	-0.219779	0.183224	-1.19951	0.230331	0.630797	258621	-0.515894	0.230497	-2.23818	0.0252091	0.0846266	258621	0.021674	0.254645	0.0851146	0.93217	0.945303		4113.56	-0.326539	0.5791
Rv0056	rplI	50S ribosomal protein L9 RplI	information pathways	435140	-0.230349	0.18802	-1.22513	0.220525	0.919849	435140	-0.0752909	0.183026	-0.411367	0.680803	0.94468	435140	-0.327655	0.215632	-1.51951	0.128633	0.340715	435140	-0.501991	0.164361	-3.0542	0.00225661	0.169422	435140	-0.27162	0.164724	-1.64894	0.0991597	0.461013	435140	-0.482714	0.211402	-2.28339	0.0224073	0.0769369	435140	-0.213966	0.243434	-0.878951	0.379428	0.447738		2460.28	-0.806817	0.662289
Rv0057	Rv0057	Hypothetical protein	conserved hypothetical	182228	-0.149834	0.171229	-0.875049	0.381547	0.977504	182228	-0.156407	0.167434	-0.934139	0.350232	0.803589	182228	-0.0457599	0.200932	-0.227738	0.81985	0.929955	182228	-0.394325	0.149253	-2.64199	0.00824209	0.274426	182228	-0.211439	0.149593	-1.41342	0.157531	0.556444	182228	-0.0391869	0.195522	-0.200421	0.841151	0.911963	182228	-1.0797	0.233333	-4.62726	3.70528e-06	1.15604e-05		4105.21	-0.25237	0.474029
Rv0058	dnaB	Probable replicative DNA helicase DnaB	information pathways	1014524	-0.314568	0.138674	-2.26839	0.0233056	0.578463	1.01452e+06	-0.182401	0.1371	-1.33043	0.183378	0.652672	1014524	-0.154151	0.171202	-0.900405	0.367905	0.624431	1.01452e+06	-0.0619502	0.120213	-0.515338	0.606317	0.985153	1.01452e+06	-0.417225	0.120495	-3.46261	0.000534967	0.0589382	1014524	-0.286317	0.163915	-1.74675	0.0806814	0.198915	1.01452e+06	-0.737133	0.209797	-3.51355	0.000442164	0.000960325		3713.57	-0.443443	0.555874
Rv0059	Rv0059	Hypothetical protein	conserved hypothetical	70735.5	0.176091	0.207857	0.847176	0.396897	0.98039	70735.5	-0.483726	0.201376	-2.4021	0.0163012	0.205549	70735.5	-1.02628	0.232669	-4.41092	1.03e-05	0.000412264	70735.5	0.24615	0.182161	1.35128	0.176606	0.795557	70735.5	0.232378	0.182554	1.27292	0.203045	0.59943	70735.5	-0.366467	0.229795	-1.59476	0.110766	0.245598	70735.5	-1.71581	0.254236	-6.74889	1.48979e-11	1.09988e-10		24100.8	-0.00693827	0.272594
Rv0060	Rv0060	Conserved hypothetical protein	conserved hypothetical	238818	-0.0533735	0.165466	-0.322565	0.747024	0.994271	238818	0.0912556	0.162085	0.56301	0.573428	0.912197	238818	0.0785296	0.195823	0.401023	0.688403	0.853021	238818	0.157431	0.144108	1.09245	0.274636	0.873456	238818	-0.000803595	0.144436	-0.00556369	0.995561	0.998186	238818	-0.0660995	0.190039	-0.34782	0.727975	0.8396	238818	-0.619648	0.229619	-2.69859	0.0069633	0.0123489		86825.6	0.305874	0.206416
Rv0061c	Rv0061c	Hypothetical protein	conserved hypothetical	147457	0.195361	0.208975	0.934853	0.349864	0.964852	147457	0.49885	0.202473	2.46378	0.0137481	0.186012	147457	-0.0386117	0.233671	-0.165239	0.868756	0.947176	147457	-0.1644	0.183273	-0.897021	0.369708	0.914263	147457	-0.121037	0.183666	-0.659004	0.509893	0.825531	147457	-0.342101	0.230942	-1.48133	0.13852	0.286313	147457	1.12691	0.254901	4.42098	9.82565e-06	2.85972e-05		29172.4	-0.0686341	0.273454
Rv0062	celA1	Possible cellulase CelA1 (endoglucanase) (endo-1,4-beta-glucanase) (FI-cmcase) (carboxymethyl cellulase)	intermediary metabolism and respiration	382634	-0.140222	0.235317	-0.595888	0.55125	0.986639	382634	0.0626989	0.226979	0.276232	0.78237	0.974225	382634	0.0136242	0.256234	0.0531711	0.957596	0.983457	382634	-0.298508	0.207182	-1.4408	0.149641	0.77013	382634	-0.0795856	0.207605	-0.383351	0.70146	0.912072	382634	-0.189297	0.255299	-0.741473	0.458407	0.632275	382634	-0.787016	0.268511	-2.93103	0.00337838	0.00634588		2966.51	0.93824	0.48963
Rv0063	Rv0063	Possible oxidoreductase	intermediary metabolism and respiration	230364	0.178499	0.166627	1.07125	0.284056	0.940863	230364	0.100711	0.163148	0.6173	0.537037	0.892885	230364	-1.00059	0.196847	-5.0831	3.71e-07	2.2e-05	230364	0.00165712	0.145124	0.0114186	0.990889	0.998756	230364	-0.164221	0.145453	-1.12903	0.258884	0.659086	230364	-0.922805	0.191123	-4.82834	1.38e-06	4.44e-05	230364	-2.31939	0.230364	-10.0684	7.62311e-24	3.37679e-22		7874.23	0.602023	0.469802
Rv0064	Rv0064	Probable conserved transmembrane protein	cell wall and cell processes	358065	0.00883217	0.126838	0.0696336	0.944485	0.998222	358065	0.169238	0.125961	1.34358	0.179084	0.649714	358065	-0.865935	0.159717	-5.42169	5.9e-08	4.49e-06	358065	0.0778178	0.109694	0.70941	0.47807	0.962456	358065	-0.15986	0.109953	-1.45389	0.145976	0.533392	358065	-1.02634	0.151955	-6.75426	1.44e-11	3.79e-09	358065	-2.23036	0.199351	-11.1881	4.66096e-29	4.58252e-27		21090.9	0.238558	0.269995
Rv0064A	vapB1	Possible antitoxin VapB1	virulence, detoxification and adaptation	21197.8	-0.157699	0.235483	-0.669686	0.503058	0.986639	21197.8	-0.304623	0.227023	-1.34182	0.179655	0.649714	21197.8	-0.54317	0.256229	-2.11986	0.0340179	0.146502	21197.8	0.168703	0.207093	0.814623	0.415288	0.936734	21197.8	-0.115511	0.20751	-0.556651	0.577766	0.855158	21197.8	-0.396246	0.255168	-1.55288	0.120452	0.261325	21197.8	-1.50421	0.268403	-5.6043	2.09094e-08	9.38596e-08		1476.69	-0.0620452	0.699316
Rv0065	vapC1	Possible toxin VapC1	virulence, detoxification and adaptation	29930.5	0.352825	0.230963	1.52763	0.126606	0.852986	29930.5	0.0240257	0.222766	0.107852	0.914113	0.989959	29930.5	-0.917376	0.252344	-3.63542	0.00027753	0.00530201	29930.5	0.25403	0.202958	1.25164	0.210701	0.835194	29930.5	-0.234833	0.203359	-1.15477	0.248184	0.653819	29930.5	-0.588576	0.250942	-2.34547	0.0190033	0.0688251	29930.5	-2.04283	0.266062	-7.678	1.61591e-14	1.95022e-13		41071.1	0.373155	0.45934
Rv0066c	icd2	Probable isocitrate dehydrogenase [NADP] Icd2 (oxalosuccinate decarboxylase) (IDH) (NADP+-specific ICDH) (IDP)	intermediary metabolism and respiration	305353	0.0545053	0.231456	0.235488	0.81383	0.994271	305353	0.361091	0.223381	1.61648	0.10599	0.543431	305353	-0.182494	0.252927	-0.721528	0.470585	0.710723	305353	-0.131429	0.203669	-0.645307	0.518729	0.967543	305353	-0.303121	0.204087	-1.48526	0.137476	0.518898	305353	-0.48908	0.25174	-1.9428	0.0520405	0.144673	305353	-0.373254	0.266537	-1.40038	0.161398	0.212613		40864	-0.0538524	0.376906
Rv0067c	Rv0067c	Possible transcriptional regulatory protein (possibly TetR-family)	regulatory proteins	25075	0.0392795	0.290564	0.135184	0.892467	0.997958	25075	0.0491479	0.278699	0.176348	0.860021	0.988563	25075	-0.708055	0.303999	-2.32914	0.0198519	0.104332	25075	-0.0896704	0.25776	-0.347883	0.727928	0.988285	25075	0.0948829	0.25824	0.367421	0.713305	0.915321	25075	-0.717923	0.305845	-2.34734	0.0189079	0.0686028	25075	-1.80353	0.29755	-6.06126	1.35057e-09	7.3174e-09		10116	-0.502251	0.327978
Rv0068	Rv0068	Probable oxidoreductase	intermediary metabolism and respiration	54864.7	-0.270212	0.401019	-0.673815	0.500429	0.986639	54864.7	-0.0273934	0.384571	-0.071231	0.943214	0.991017	54864.7	-0.527259	0.402961	-1.30846	0.190717	0.424507	54864.7	0.0907174	0.363065	0.249865	0.802692	0.991264	54864.7	-0.453937	0.363485	-1.24885	0.211721	0.607123	54864.7	-0.770078	0.405511	-1.89903	0.0575606	0.15578	54864.7	-2.20101	0.368114	-5.97915	2.2431e-09	1.16972e-08		19004.7	-0.291589	0.386655
Rv0069c	sdaA	Probable L-serine dehydratase SdaA (L-serine deaminase) (SDH) (L-SD)	intermediary metabolism and respiration	104815	-0.206257	0.207705	-0.99303	0.320695	0.959243	104815	0.231378	0.201283	1.14952	0.250342	0.72944	104815	-0.141012	0.232568	-0.606328	0.544297	0.762092	104815	0.067809	0.182102	0.372369	0.709618	0.988285	104815	-0.125918	0.18249	-0.689998	0.490195	0.818457	104815	-0.578648	0.229735	-2.51876	0.0117767	0.0483915	104815	-1.56716	0.254207	-6.16489	7.05316e-10	3.99316e-09		33152.6	-0.133099	0.506819
Rv0070c	glyA2	Serine hydroxymethyltransferase GlyA2 (serine methylase 2) (SHMT 2)	intermediary metabolism and respiration	116795	-0.0467388	0.190459	-0.245401	0.806146	0.994271	116795	0.153671	0.185274	0.829426	0.406864	0.830095	116795	-0.577472	0.217723	-2.65233	0.0079939	0.0584817	116795	0.131344	0.166533	0.788699	0.430288	0.943163	116795	0.0651205	0.166901	0.390175	0.696407	0.911327	116795	-0.777882	0.213652	-3.64089	0.000271698	0.00287867	116795	-1.58877	0.244796	-6.49019	8.57259e-11	5.61931e-10		11281.9	-0.269041	0.499347
Rv0071	Rv0071	Possible maturase	information pathways	10303.4	-0.148464	0.355098	-0.418093	0.675879	0.987145	10303.4	-0.765909	0.340018	-2.25255	0.0242872	NA	10303.4	-0.334766	0.36124	-0.926715	0.354074	0.612301	10303.4	-0.229589	0.31815	-0.721637	0.470517	NA	10303.4	-0.101147	0.318638	-0.317436	0.750913	NA	10303.4	0.282679	0.36425	0.776057	0.437715	0.616502	10303.4	-1.19849	0.336282	-3.56393	0.000365338	0.000807832		32372.6	-0.0515257	0.262432
Rv0072	Rv0072	Probable glutamine-transport transmembrane protein ABC transporter	cell wall and cell processes	235841	-0.0411168	0.161907	-0.253953	0.799532	0.994271	235841	-0.0590043	0.158774	-0.371624	0.710173	0.952715	235841	0.161219	0.192642	0.836888	0.402655	0.656596	235841	0.0244303	0.14092	0.173363	0.862366	0.991264	235841	-0.0821962	0.141242	-0.581955	0.560597	0.847486	235841	0.179107	0.186628	0.959703	0.337205	0.519478	235841	1.0622	0.227238	4.67441	2.94804e-06	9.32776e-06		41063	0.122375	0.256858
Rv0073	Rv0073	Probable glutamine-transport ATP-binding protein ABC transporter	cell wall and cell processes	231076	-0.323318	0.125254	-2.5813	0.00984301	0.433756	231076	-0.207465	0.124469	-1.66679	0.0955552	0.519595	231076	0.034236	0.158156	0.21647	0.828622	0.933905	231076	-0.0034197	0.108291	-0.0315788	0.974808	0.995121	231076	-0.0436445	0.108549	-0.402073	0.68763	0.907579	231076	-0.0816167	0.150345	-0.542861	0.587225	0.735727	231076	0.368346	0.197871	1.86155	0.0626668	0.0917248		29294.7	-0.0201471	0.345185
Rv0074	Rv0074	Conserved protein	conserved hypothetical	107808	-0.124172	0.153263	-0.810187	0.417833	0.980455	107808	-0.146165	0.150715	-0.969814	0.332139	0.790079	107808	0.211667	0.1848	1.14538	0.252052	0.497169	107808	0.0836918	0.133176	0.62843	0.529722	0.967543	107808	0.0684952	0.133485	0.513131	0.60786	0.868881	107808	0.23366	0.178252	1.31084	0.189912	0.353269	107808	0.0124207	0.22114	0.0561666	0.955209	0.963576		6533.79	-0.95047	0.538199
Rv0075	Rv0075	Probable aminotransferase	intermediary metabolism and respiration	112350	-0.320381	0.193373	-1.6568	0.0975593	0.814206	112350	-0.332434	0.187983	-1.76843	0.0769893	0.464182	112350	0.174706	0.220251	0.793212	0.427654	0.677825	112350	0.112492	0.169161	0.664999	0.506051	0.967543	112350	0.050965	0.169532	0.300623	0.763702	0.931256	112350	0.186759	0.216393	0.863052	0.388109	0.571182	112350	-0.164732	0.246439	-0.668449	0.503847	0.567479		17430	0.276029	0.256036
Rv0076c	Rv0076c	Probable membrane protein	cell wall and cell processes	38657.4	0.230355	0.306352	0.751929	0.452094	0.986639	38657.4	0.031231	0.293685	0.106342	0.915311	0.989959	38657.4	0.26714	0.317959	0.84017	0.400813	0.654916	38657.4	0.443796	0.272559	1.62826	0.103471	0.719045	38657.4	0.149257	0.273028	0.546673	0.584604	0.857314	38657.4	0.466264	0.32041	1.45521	0.145611	0.296594	38657.4	0.523925	0.306612	1.70875	0.0874964	0.123149		51769.7	-0.0442486	0.198833
Rv0077c	Rv0077c	Probable oxidoreductase	intermediary metabolism and respiration	81566.4	-0.0163543	0.302137	-0.0541287	0.956833	0.998543	81566.4	-0.0673201	0.289697	-0.232381	0.816242	0.979711	81566.4	-0.35066	0.31425	-1.11586	0.264481	0.511084	81566.4	0.232736	0.268637	0.866359	0.386293	0.921757	81566.4	-0.202839	0.269102	-0.753762	0.450992	0.803933	81566.4	-0.299694	0.316575	-0.946675	0.343804	0.526348	81566.4	0.630903	0.3042	2.07398	0.0380814	0.0580803		12174.8	-0.182663	0.443676
Rv0078	Rv0078	Probable transcriptional regulatory protein	regulatory proteins	53920.3	-0.227467	0.209152	-1.08757	0.276785	0.934376	53920.3	-0.00640204	0.202618	-0.0315966	0.974794	0.995136	53920.3	0.0534388	0.233808	0.228559	0.819212	0.929955	53920.3	0.0899887	0.183394	0.490687	0.623648	0.98798	53920.3	-0.15544	0.183783	-0.845782	0.397674	0.774909	53920.3	-0.167626	0.231067	-0.725443	0.46818	0.640377	53920.3	-0.194103	0.254962	-0.761299	0.446478	0.514657		11105.3	0.229634	0.390209
Rv0078A	Rv0078A	Hypothetical protein	conserved hypothetical	74015.5	-0.181962	0.202631	-0.897996	0.369187	0.971176	74015.5	0.39563	0.196576	2.01261	0.0441558	0.350773	74015.5	0.589261	0.228235	2.58182	0.00982815	0.0669211	74015.5	-0.0446605	0.177525	-0.251572	0.801372	0.991264	74015.5	-0.0923168	0.177909	-0.5189	0.603831	0.866412	74015.5	0.0116688	0.225044	0.0518511	0.958647	0.973622	74015.5	1.12109	0.251517	4.45732	8.2991e-06	2.44902e-05		16790.8	-0.231068	0.227191
Rv0078B	Rv0078B	Conserved protein	conserved hypothetical	33065.9	-0.429516	0.222396	-1.93131	0.0534443	0.706439	33065.9	0.304053	0.214925	1.41469	0.15716	0.621896	33065.9	0.490262	0.24517	1.99968	0.045535	0.177427	33065.9	-0.211307	0.195389	-1.08147	0.279489	0.876267	33065.9	-0.413057	0.195792	-2.10967	0.0348866	0.293584	33065.9	-0.243307	0.24335	-0.999822	0.317397	0.499331	33065.9	1.07156	0.261871	4.09193	4.27789e-05	0.000111038		2681.58	0.632152	0.566825
Rv0079	Rv0079	Unknown protein	conserved hypothetical	167064	0.818812	0.512986	1.59617	0.110451	0.849902	167064	0.316692	0.497437	0.636649	0.524354	0.889215	167064	0.128286	0.504822	0.25412	0.799403	0.921737	167064	1.40894	0.482048	2.92283	0.00346862	0.213927	167064	1.26266	0.482179	2.61865	0.0088278	0.158633	167064	0.630405	0.500157	1.26041	0.20752	0.375623	167064	0.776727	0.459199	1.69148	0.0907445	0.12726		9897.17	-0.609763	0.292889
Rv0080	Rv0080	Conserved hypothetical protein	conserved hypothetical	94532	0.802153	0.508735	1.57676	0.11485	0.849902	94532	0.101709	0.492926	0.206336	0.836528	0.981644	94532	0.192665	0.500981	0.384575	0.700552	0.860691	94532	1.43326	0.477006	3.0047	0.00265846	0.185023	94532	1.28914	0.477157	2.70171	0.00689833	0.139755	94532	0.893109	0.496753	1.79789	0.0721938	0.183837	94532	0.782727	0.455241	1.71937	0.0855474	0.120743		9841.21	-0.498814	0.284832
Rv0081	Rv0081	Probable transcriptional regulatory protein	regulatory proteins	36165.9	0.395644	0.328808	1.20327	0.228873	0.920747	36165.9	0.350776	0.314985	1.11363	0.265439	0.739203	36165.9	-0.613326	0.337894	-1.81514	0.0695022	0.228793	36165.9	0.0246138	0.293565	0.0838442	0.93318	0.993187	36165.9	0.382406	0.294043	1.30051	0.193425	0.593838	36165.9	-0.568459	0.340816	-1.66793	0.0953291	0.222895	36165.9	-1.13206	0.319945	-3.5383	0.000402716	0.000880818		1462.79	0.680835	0.599676
Rv0082	Rv0082	Probable oxidoreductase	intermediary metabolism and respiration	70682.8	0.616841	0.313845	1.96543	0.0493642	0.706439	70682.8	0.299617	0.300788	0.99611	0.319197	0.781084	70682.8	-0.295469	0.324595	-0.910271	0.36268	0.619871	70682.8	-0.175174	0.279557	-0.626614	0.530912	0.967543	70682.8	0.507876	0.280037	1.81361	0.0697385	0.406883	70682.8	0.0217543	0.327247	0.0664767	0.946998	0.970102	70682.8	-1.09679	0.310994	-3.52672	0.000420743	0.000917757		1176.37	-0.00597659	0.718069
Rv0083	Rv0083	Probable oxidoreductase	intermediary metabolism and respiration	137746	0.376987	0.206983	1.82135	0.068554	0.740861	137746	0.19793	0.200604	0.986672	0.323803	0.783188	137746	-0.577851	0.231964	-2.49112	0.012734	0.0785138	137746	-0.0819972	0.181446	-0.451909	0.651334	0.988285	137746	0.384087	0.18184	2.11223	0.0346671	0.29238	137746	-0.398794	0.229072	-1.74091	0.0816991	0.200216	137746	-1.24276	0.253828	-4.89608	9.77654e-07	3.38858e-06		8352.33	-0.390677	0.377856
Rv0084	hycD	Possible formate hydrogenlyase HycD (FHL)	intermediary metabolism and respiration	154501	0.151807	0.217452	0.698117	0.485104	0.986639	154501	0.255489	0.210343	1.21463	0.224506	0.697189	154501	-0.116329	0.240931	-0.482828	0.629218	0.823592	154501	-0.231016	0.190939	-1.20989	0.22632	0.842851	154501	-0.0823434	0.191343	-0.430345	0.666945	0.898738	154501	-0.220011	0.23879	-0.921359	0.356863	0.539174	154501	-0.651425	0.259325	-2.51201	0.0120047	0.0202135		4541.15	0.210738	0.599658
Rv0085	hycP	Possible hydrogenase HycP	intermediary metabolism and respiration	59825.4	0.571648	0.272231	2.09987	0.0357407	0.653211	59825.4	0.236136	0.261457	0.903154	0.366444	0.804987	59825.4	-1.35633	0.288069	-4.70834	2.5e-06	0.000124284	59825.4	0.0263867	0.240904	0.109532	0.91278	0.991264	59825.4	0.253177	0.241361	1.04896	0.294198	0.687383	59825.4	-1.02082	0.28915	-3.5304	0.000414937	0.00403039	59825.4	-1.83827	0.287634	-6.39101	1.64798e-10	1.02833e-09		5279.62	0.192227	0.4376
Rv0086	hycQ	Possible hydrogenase HycQ	intermediary metabolism and respiration	135101	0.21748	0.218099	0.997161	0.318686	0.959243	135101	0.195274	0.210939	0.925736	0.354583	0.804987	135101	-0.303528	0.241486	-1.25692	0.208784	0.448619	135101	0.137746	0.191522	0.719221	0.472005	0.962131	135101	0.220165	0.191926	1.14714	0.251325	0.654718	135101	-0.281322	0.239384	-1.17519	0.239918	0.415962	135101	-1.22868	0.259655	-4.73196	2.22358e-06	7.14772e-06		6517.11	-0.539766	0.488312
Rv0087	hycE	Possible formate hydrogenase HycE (FHL)	intermediary metabolism and respiration	84170.2	0.395065	0.206651	1.91175	0.0559085	0.708701	84170.2	-0.0639749	0.200284	-0.319421	0.749407	0.965554	84170.2	-0.428142	0.231674	-1.84804	0.0645967	0.220482	84170.2	0.285043	0.18113	1.5737	0.115557	0.73426	84170.2	0.645934	0.181527	3.55834	0.00037321	0.057122	84170.2	0.0308978	0.228745	0.135075	0.892553	0.937192	84170.2	-1.12005	0.253638	-4.41594	1.00572e-05	2.92289e-05		17652.7	-0.384793	0.328085
Rv0088	Rv0088	Possible polyketide cyclase/dehydrase	lipid metabolism	106335	-0.305359	0.231415	-1.31953	0.186993	0.889926	106335	0.318865	0.223332	1.42776	0.15336	0.616401	106335	-0.232469	0.252888	-0.919258	0.35796	0.615851	106335	0.0236035	0.203616	0.115922	0.907714	0.991264	106335	-0.372936	0.204028	-1.82786	0.0675699	0.401747	106335	-0.856693	0.251686	-3.40382	0.000664495	0.005687	106335	-0.506853	0.266502	-1.90187	0.057188	0.0840412		6442.88	-0.489577	0.404003
Rv0089	Rv0089	Possible methyltransferase/methylase	intermediary metabolism and respiration	55814.7	-0.0567984	0.239434	-0.237219	0.812487	0.994271	55814.7	0.266908	0.230791	1.15649	0.24748	0.725019	55814.7	-0.767539	0.259745	-2.95498	0.00312694	0.0315907	55814.7	-0.00915471	0.210891	-0.0434096	0.965375	0.994464	55814.7	-0.154272	0.211315	-0.730058	0.465355	0.809275	55814.7	-1.09125	0.259039	-4.21268	2.52e-05	0.000418728	55814.7	-0.920028	0.270581	-3.40019	0.000673383	0.00142488		8539.04	0.452731	0.544198
Rv0090	Rv0090	Possible membrane protein	cell wall and cell processes	26652.2	0.185834	0.352894	0.526602	0.59847	0.987145	26652.2	0.144239	0.337988	0.426756	0.669557	0.941419	26652.2	-0.896506	0.359421	-2.49431	0.0126203	0.0782462	26652.2	-0.258597	0.316335	-0.817479	0.413655	0.936734	26652.2	-0.340467	0.316798	-1.07471	0.282504	0.677285	26652.2	-0.85491	0.36253	-2.35818	0.018365	0.0671163	26652.2	-2.07489	0.335079	-6.19225	5.93131e-10	3.42047e-09		5358.24	0.868976	0.475448
Rv0091	mtn	Probable bifunctional MTA/SAH nucleosidase Mtn: 5'-methylthioadenosine nucleosidase (methylthioadenosine methylthioribohydrolase) + S-adenosylhomocysteine nucleosidase (S-adenosyl-L-homocysteine homocysteinylribohydrolase)	intermediary metabolism and respiration	83071.1	-0.0101925	0.207554	-0.0491076	0.960834	0.998543	83071.1	-0.440886	0.201135	-2.19199	0.0283804	0.281525	83071.1	0.0859166	0.232443	0.369624	0.711663	0.86878	83071.1	0.0869539	0.18195	0.477899	0.632722	0.988285	83071.1	0.239682	0.182344	1.31445	0.188695	0.590868	83071.1	0.51661	0.229592	2.25012	0.0244412	0.0827919	83071.1	0.154086	0.254123	0.606342	0.544287	0.605081		7421.54	0.0871647	0.409109
Rv0092	ctpA	Cation transporter P-type ATPase a CtpA	cell wall and cell processes	231041	-0.20237	0.12444	-1.62624	0.103898	0.83263	231041	-0.119203	0.123698	-0.963659	0.335217	0.791335	231041	-0.010808	0.157337	-0.0686934	0.945234	0.976057	231041	0.0396404	0.107565	0.368523	0.712483	0.988285	231041	-0.0745457	0.107821	-0.691382	0.489326	0.818457	231041	-0.0939759	0.1495	-0.628603	0.529609	0.691563	231041	-0.281247	0.197087	-1.42702	0.153573	0.203837		43997	0.0347088	0.278132
Rv0093c	Rv0093c	Probable conserved membrane protein	cell wall and cell processes	74144.7	-0.0624803	0.172716	-0.361752	0.717538	0.990302	74144.7	-0.0172366	0.168799	-0.102113	0.918667	0.989959	74144.7	0.236992	0.202249	1.17179	0.241283	0.486284	74144.7	-0.163243	0.150562	-1.08422	0.278266	0.876267	74144.7	0.107119	0.150909	0.709821	0.477815	0.813052	74144.7	0.191749	0.196922	0.97373	0.33019	0.512513	74144.7	-0.947498	0.234253	-4.04477	5.23755e-05	0.000134389		36445.7	0.00472462	0.226263
Rv0094c	Rv0094c	Conserved hypothetical protein	insertion seqs and phages	26585.9	-0.113239	0.287168	-0.39433	0.693338	0.987145	26585.9	-0.212489	0.275541	-0.771172	0.440605	0.845442	26585.9	0.52846	0.301051	1.75538	0.0791941	0.248622	26585.9	0.175275	0.254676	0.688229	0.491309	0.967543	26585.9	0.248226	0.255154	0.972846	0.33063	0.715394	26585.9	0.62771	0.302814	2.07293	0.0381792	0.114594	26585.9	-1.17284	0.295713	-3.96614	7.30451e-05	0.000182885		23042.8	-0.0856314	0.468402
Rv0095c	Rv0095c	Conserved hypothetical protein	insertion seqs and phages	20199.2	0.476353	0.313875	1.51765	0.129102	0.852986	20199.2	0.770398	0.300805	2.56112	0.0104337	0.158402	20199.2	0.350294	0.324611	1.07912	0.280536	0.530865	20199.2	0.148292	0.279581	0.530408	0.595829	0.98126	20199.2	0.0148326	0.280056	0.0529631	0.957761	0.987417	20199.2	0.0562493	0.327248	0.171886	0.863527	0.923065	20199.2	-1.15174	0.310976	-3.70361	0.000212554	0.000490444		2433.36	-0.73398	0.606576
Rv0096	PPE1	PPE family protein PPE1	PE/PPE families	27030.5	-0.186344	0.322164	-0.578415	0.562984	0.986639	27030.5	0.332127	0.308697	1.0759	0.281973	0.758782	27030.5	0.470282	0.331954	1.41671	0.156568	0.378619	27030.5	0.268647	0.287352	0.934907	0.349836	0.905424	27030.5	0.245456	0.28783	0.852779	0.393782	0.772478	27030.5	-0.0481888	0.334797	-0.143934	0.885552	0.933733	27030.5	-0.864198	0.315926	-2.73544	0.00622968	0.0111311		14122.8	-0.710445	0.424142
Rv0097	Rv0097	Possible oxidoreductase	intermediary metabolism and respiration	31323.6	-0.168537	0.302282	-0.557547	0.577154	0.987145	31323.6	0.359044	0.289827	1.23882	0.215412	0.690796	31323.6	-0.10245	0.314363	-0.325897	0.744502	0.88967	31323.6	-0.0518833	0.268755	-0.193051	0.846919	0.991264	31323.6	-0.185606	0.269222	-0.689419	0.49056	0.818457	31323.6	-0.63003	0.316683	-1.98947	0.0466495	0.133744	31323.6	-0.909163	0.304256	-2.98815	0.00280674	0.00535445		6977.05	-0.878732	0.378975
Rv0098	fcoT	Probable fatty acyl CoA thioesterase type III FcoT	lipid metabolism	21606.2	-0.467709	0.318293	-1.46943	0.141716	0.859704	21606.2	0.424892	0.305014	1.39302	0.163612	0.632702	21606.2	0.555884	0.328525	1.69206	0.090635	0.27204	21606.2	0.0839683	0.283715	0.29596	0.76726	0.991264	21606.2	-0.0421616	0.284184	-0.14836	0.882058	0.968817	21606.2	-0.336717	0.331281	-1.01641	0.309434	0.491268	21606.2	-1.09443	0.313601	-3.48988	0.00048324	0.00104279		5080.9	-0.910723	0.504524
Rv0099	fadD10	Possible fatty-acid-CoA ligase FadD10 (fatty-acid-CoA synthetase) (fatty-acid-CoA synthase)	lipid metabolism	57849.9	-0.46981	0.242211	-1.93967	0.0524194	0.706439	57849.9	0.582156	0.233392	2.49433	0.0126194	0.178962	57849.9	-0.282801	0.262138	-1.07882	0.280666	0.530865	57849.9	0.0310612	0.213444	0.145524	0.884298	0.991264	57849.9	-0.534213	0.213856	-2.498	0.0124897	0.19061	57849.9	-1.33477	0.261614	-5.10204	3.36e-07	1.44e-05	57849.9	-2.09223	0.272009	-7.69179	1.45094e-14	1.7685e-13		21539	-0.0625209	0.418587
Rv0100	Rv0100	Conserved hypothetical protein	conserved hypothetical	6963.84	-0.16104	0.407001	-0.395674	0.692345	0.987145	6963.84	0.723756	0.390347	1.85414	0.0637198	NA	6963.84	-0.335789	0.40836	-0.822288	0.410913	0.664417	6963.84	-0.1523	0.368898	-0.412853	0.679715	NA	6963.84	-0.835277	0.369257	-2.26204	0.0236947	NA	6963.84	-1.22058	0.410656	-2.97228	0.002956	0.0171695	6963.84	-1.71647	0.372311	-4.61031	4.0206e-06	1.24287e-05		5467.58	-0.840865	0.530021
Rv0101	nrp	Probable peptide synthetase Nrp (peptide synthase)	lipid metabolism	207888	-0.235663	0.212804	-1.10742	0.268112	0.929944	207888	0.404929	0.206028	1.96541	0.0493668	0.370551	207888	-0.100961	0.236948	-0.426089	0.670043	0.843288	207888	-0.0186133	0.186734	-0.099678	0.9206	0.993052	207888	-0.125022	0.18713	-0.668104	0.504067	0.823299	207888	-0.741554	0.234487	-3.16245	0.00156445	0.0106886	207888	-2.21502	0.256905	-8.62193	6.58351e-18	1.29454e-16		214591	0.338394	0.167633
Rv0102	Rv0102	Probable conserved integral membrane protein	cell wall and cell processes	161729	0.125249	0.102923	1.21692	0.223633	0.919849	161729	0.0846878	0.103212	0.820525	0.411917	0.83159	161729	0.183697	0.134974	1.36099	0.173518	0.401062	161729	-0.0421063	0.0885789	-0.475354	0.634535	0.988285	161729	0.0602716	0.0887973	0.678756	0.497293	0.821455	161729	0.224258	0.126807	1.7685	0.0769771	0.19249	161729	0.21651	0.174241	1.24259	0.214019	0.272234		18990.6	0.130564	0.291089
Rv0103c	ctpB	Probable cation-transporter P-type ATPase B CtpB	cell wall and cell processes	353492	0.143682	0.14048	1.0228	0.306404	0.954739	353492	-0.0712893	0.138787	-0.513659	0.60749	0.925987	353492	0.555158	0.172917	3.21054	0.00132485	0.0171719	353492	0.153392	0.121813	1.25924	0.207943	0.83472	353492	0.303193	0.1221	2.48316	0.0130221	0.191469	353492	0.770129	0.16571	4.64746	3.36e-06	8.97e-05	353492	0.869293	0.211285	4.11432	3.88327e-05	0.000101251		20633.1	0.0119816	0.388895
Rv0104	Rv0104	Conserved hypothetical protein	conserved hypothetical	55006.3	-0.395277	0.191887	-2.05995	0.0394031	0.673703	55006.3	-0.453632	0.186579	-2.43131	0.0150444	0.197805	55006.3	-0.0633192	0.218937	-0.289211	0.77242	0.906705	55006.3	0.187652	0.167767	1.11853	0.263341	0.871713	55006.3	0.185006	0.168138	1.10032	0.271194	0.672319	55006.3	-0.00496465	0.214946	-0.0230972	0.981573	0.987945	55006.3	-0.286731	0.245568	-1.16762	0.242959	0.30453		45739.9	0.0431823	0.285189
Rv0105c	rpmB1	50S ribosomal protein L28-1 RpmB1	information pathways	4746.02	0.201301	0.541975	0.371421	0.710324	0.990298	4746.02	0.0725244	0.544723	0.13314	0.894083	NA	4746.02	-0.967089	0.528406	-1.8302	0.0672202	0.224987	4746.02	0.229818	0.553963	0.414862	0.678243	NA	4746.02	0.208403	0.553612	0.376442	0.706588	NA	4746.02	-0.838313	0.520292	-1.61124	0.107128	0.240442	4746.02	-1.55889	0.515257	-3.02546	0.00248252	0.00477207		1827.6	-0.111261	0.599047
Rv0106	Rv0106	Conserved hypothetical protein	conserved hypothetical	34130.8	0.000571704	0.271504	0.00210569	0.99832	0.999063	34130.8	-0.346456	0.260748	-1.3287	0.183948	0.652767	34130.8	-1.11915	0.287389	-3.8942	9.85e-05	0.00251354	34130.8	-0.09066	0.240155	-0.377507	0.705797	0.988285	34130.8	-0.0854881	0.240609	-0.355299	0.722366	0.915974	34130.8	-0.772125	0.288403	-2.67725	0.00742299	0.0346722	34130.8	-1.89097	0.287188	-6.58441	4.56708e-11	3.12562e-10		23887.3	-0.530858	0.30361
Rv0107c	ctpI	Probable cation-transporter ATPase I CtpI	cell wall and cell processes	876869	-0.188197	0.122044	-1.54205	0.123061	0.849902	876869	-0.243539	0.121444	-2.00537	0.0449238	0.353587	876869	-0.277584	0.154946	-1.79149	0.0732144	0.236392	876869	0.0347717	0.105465	0.329699	0.741627	0.991264	876869	-0.124866	0.105716	-1.18114	0.237547	0.639466	876869	-0.222242	0.14705	-1.51133	0.130703	0.275586	876869	-0.38559	0.194789	-1.97953	0.0477566	0.0711407		35194.6	0.393675	0.25065
Rv0108c	Rv0108c	Hypothetical protein	conserved hypothetical	600614	-0.456346	0.155608	-2.93266	0.00336072	0.286657	600614	0.244045	0.15292	1.5959	0.110511	0.551967	600614	0.368704	0.186946	1.97225	0.0485812	0.184225	600614	0.0631208	0.135304	0.466512	0.640849	0.988285	600614	-0.255659	0.135614	-1.88519	0.0594039	0.380085	600614	-0.331687	0.180555	-1.83703	0.0662048	0.172398	600614	1.58668	0.222859	7.11964	1.0821e-12	9.60779e-12		382.312	0.707131	0.781932
Rv0109	PE_PGRS1	PE-PGRS family protein PE_PGRS1	PE/PPE families	89177	0.0911563	0.231459	0.393834	0.693704	0.987145	89177	-0.0338358	0.223375	-0.151475	0.879601	0.988898	89177	0.299895	0.252921	1.18573	0.235731	0.481861	89177	0.145067	0.203654	0.712323	0.476265	0.962456	89177	-0.181339	0.20407	-0.88861	0.374213	0.754148	89177	0.424887	0.251723	1.68791	0.0914277	0.215912	89177	-0.667097	0.266522	-2.50298	0.0123154	0.0206916		5735.14	0.203303	0.35313
Rv0110	Rv0110	Probable conserved integral membrane protein	cell wall and cell processes	46869.2	0.152176	0.25574	0.595043	0.551815	0.986639	46869.2	0.144026	0.246035	0.58539	0.558285	0.901963	46869.2	0.398341	0.273793	1.4549	0.145697	0.363861	46869.2	-0.0959499	0.225799	-0.424935	0.670884	0.988285	46869.2	-0.245999	0.226241	-1.08733	0.27689	0.674864	46869.2	0.406491	0.274062	1.48321	0.138019	0.286177	46869.2	0.317195	0.278987	1.13695	0.255558	0.318145		3855.79	-0.441999	0.530404
Rv0111	Rv0111	Possible transmembrane acyltransferase	intermediary metabolism and respiration	178637	-0.44237	0.173008	-2.55693	0.01056	0.434956	178637	-0.0568175	0.169089	-0.336022	0.736855	0.960196	178637	-0.445211	0.202504	-2.19853	0.027911	0.128294	178637	0.0259284	0.150857	0.171874	0.863536	0.991264	178637	-0.397022	0.151194	-2.62592	0.00864159	0.156818	178637	-0.830764	0.197218	-4.21242	2.53e-05	0.000418728	178637	-0.87449	0.234458	-3.72984	0.000191602	0.000444132		33725.4	-0.169122	0.235673
Rv0112	gca	Possible GDP-mannose 4,6-dehydratase Gca (GDP-D-mannose dehydratase)	cell wall and cell processes	94237.8	-0.165245	0.228804	-0.722209	0.470166	0.986639	94237.8	0.265044	0.220907	1.1998	0.230217	0.703514	94237.8	-0.149279	0.25064	-0.595591	0.551448	0.765933	94237.8	-0.198461	0.201242	-0.986177	0.324046	0.898238	94237.8	-0.227359	0.201659	-1.12744	0.259557	0.659763	94237.8	-0.579567	0.249272	-2.32504	0.0200698	0.0714046	94237.8	-0.467318	0.265165	-1.76236	0.078008	0.111231		1828.21	1.07015	0.752414
Rv0113	gmhA	Probable sedoheptulose-7-phosphate isomerase GmhA (phosphoheptose isomerase)	cell wall and cell processes	79182.9	-0.400849	0.241526	-1.65966	0.0969838	0.814206	79182.9	0.373207	0.232762	1.60338	0.10885	0.546965	79182.9	-0.487805	0.261547	-1.86507	0.0621712	0.214933	79182.9	-0.215905	0.212824	-1.01448	0.310356	0.896122	79182.9	-0.401058	0.21325	-1.88069	0.0600143	0.381119	79182.9	-1.26186	0.260993	-4.83484	1.33e-06	4.33e-05	79182.9	-1.0407	0.271672	-3.83073	0.000127766	0.00030609		11054.1	-0.172064	0.558447
Rv0114	gmhB	Possible D-alpha,beta-D-heptose-1,7-biphosphate phosphatase GmhB (D-glycero-D-manno-heptose 7-phosphate kinase)	cell wall and cell processes	28753.8	-0.0145755	0.283361	-0.0514378	0.958977	0.998543	28753.8	0.536096	0.271952	1.97129	0.0486912	0.368456	28753.8	-0.724435	0.29774	-2.43312	0.0149694	0.0879023	28753.8	-0.271993	0.251184	-1.08285	0.278877	0.876267	28753.8	-0.259961	0.251648	-1.03303	0.301588	0.69297	28753.8	-1.27511	0.299348	-4.25962	2.05e-05	0.000368794	28753.8	-1.70286	0.293647	-5.79899	6.67148e-09	3.2796e-08		3273	0.536477	0.550214
Rv0115	hddA	Possible D-alpha-D-heptose-7-phosphate kinase HddA	cell wall and cell processes	36101.8	0.134294	0.173617	0.773506	0.439223	0.981692	36101.8	0.27631	0.169573	1.62945	0.103218	0.534808	36101.8	-0.858373	0.202994	-4.22856	2.35e-05	0.000764576	36101.8	-0.037103	0.151289	-0.245246	0.806266	0.991264	36101.8	-0.148328	0.151628	-0.978237	0.327957	0.713608	36101.8	-1.00039	0.197665	-5.06103	4.17e-07	1.72e-05	36101.8	-1.50393	0.234748	-6.40657	1.48825e-10	9.38832e-10		8926.2	0.300158	0.588497
Rv0116c	ldtA	Probable L,D-transpeptidase LdtA	cell wall and cell processes	82693.6	0.165896	0.198361	0.836334	0.402967	0.98039	82693.6	0.32589	0.192608	1.69199	0.0906482	0.507532	82693.6	0.328543	0.224569	1.463	0.143469	0.361451	82693.6	0.265932	0.17367	1.53125	0.125708	0.74784	82693.6	0.0281973	0.174045	0.162012	0.871297	0.965614	82693.6	0.168549	0.221067	0.762436	0.4458	0.623316	82693.6	1.5582	0.249205	6.25267	4.0349e-10	2.39187e-09		57258.9	0.398799	0.593633
Rv0117	oxyS	Oxidative stress response regulatory protein OxyS	regulatory proteins	111903	0.0932485	0.209166	0.445811	0.655734	0.987145	111903	0.542812	0.202629	2.67885	0.00738762	0.128453	111903	-0.604834	0.233812	-2.58684	0.00968618	0.0663315	111903	0.0523577	0.183415	0.285461	0.775291	0.991264	111903	-0.279826	0.183802	-1.52243	0.127901	0.506968	111903	-1.0544	0.231071	-4.56308	5.04e-06	0.000125252	111903	-2.79125	0.254967	-10.9475	6.83098e-28	5.7366e-26		10771.9	-0.336733	0.531672
Rv0118c	oxcA	Probable oxalyl-CoA decarboxylase OxcA	intermediary metabolism and respiration	65153.8	-0.482647	0.310289	-1.55547	0.119833	0.849902	65153.8	-0.271023	0.297416	-0.911258	0.36216	0.804987	65153.8	-0.149275	0.321445	-0.464388	0.64237	0.83012	65153.8	0.239686	0.27623	0.867704	0.385556	0.921757	65153.8	-0.0235522	0.276696	-0.0851194	0.932166	0.980133	65153.8	-0.360899	0.324006	-1.11386	0.265337	0.445714	65153.8	-0.0354949	0.308905	-0.114906	0.90852	0.92809		44095.7	-0.210786	0.23088
Rv0119	fadD7	Probable fatty-acid-CoA ligase FadD7 (fatty-acid-CoA synthetase) (fatty-acid-CoA synthase)	lipid metabolism	200813	-0.0358436	0.225998	-0.158601	0.873983	0.996779	200813	-0.0181402	0.218284	-0.0831038	0.933769	0.991017	200813	-0.895571	0.248241	-3.60767	0.000308961	0.00566101	200813	0.0113021	0.198683	0.0568852	0.954637	0.993187	200813	-0.16573	0.199093	-0.832426	0.405169	0.781127	200813	-0.913275	0.246675	-3.70235	0.000213615	0.00239856	200813	-2.58897	0.263721	-9.81709	9.50472e-23	3.42085e-21		103591	-0.017877	0.657043
Rv0120c	fusA2	Probable elongation factor G FusA2 (EF-G)	information pathways	215611	-0.0376795	0.497165	-0.0757886	0.939587	0.997958	215611	0.189132	0.480805	0.393366	0.694049	0.946737	215611	-0.0693042	0.490503	-0.141292	0.887639	0.949894	215611	0.0414547	0.463637	0.0894119	0.928755	0.993187	215611	-0.283075	0.463835	-0.610293	0.541668	0.84036	215611	-0.296116	0.487398	-0.607545	0.54349	0.702407	215611	0.305088	0.444773	0.685941	0.492751	0.55763		51936.3	-0.521125	0.419179
Rv0121c	Rv0121c	Conserved protein	conserved hypothetical	14776.9	0.136269	0.362161	0.376267	0.706718	0.98958	14776.9	-0.284312	0.346924	-0.819522	0.412489	0.831714	14776.9	0.169016	0.367754	0.459589	0.645811	0.832778	14776.9	0.47391	0.325241	1.4571	0.145087	0.77013	14776.9	0.254284	0.325705	0.780718	0.434968	0.796254	14776.9	0.589597	0.370892	1.58967	0.111909	0.24718	14776.9	0.427616	0.34118	1.25334	0.210081	0.268071		5982.7	0.527044	0.595573
Rv0122	Rv0122	Hypothetical protein	conserved hypothetical	33667.7	-0.416585	0.342238	-1.21724	0.223515	0.919849	33667.7	-0.134612	0.327786	-0.41067	0.681315	0.94468	33667.7	-0.823568	0.349817	-2.35428	0.0185586	0.100147	33667.7	-0.0531895	0.306176	-0.173722	0.862084	0.991264	33667.7	-0.514871	0.306628	-1.67914	0.093125	0.453082	33667.7	-1.10554	0.352879	-3.13292	0.00173078	0.011551	33667.7	-2.65429	0.328225	-8.08679	6.12585e-16	9.17966e-15		1523.79	-1.08399	0.710033
Rv0123	Rv0123	Unknown protein	conserved hypothetical	51799.7	-0.132756	0.284632	-0.466414	0.640919	0.987145	51799.7	0.485514	0.273124	1.77763	0.0754641	0.459383	51799.7	-1.02348	0.298863	-3.42459	0.00061573	0.00965762	51799.7	-0.2922	0.252333	-1.15799	0.246867	0.852121	51799.7	-0.782436	0.252775	-3.09539	0.00196556	0.0793382	51799.7	-1.64176	0.300496	-5.46349	4.67e-08	3.14e-06	51799.7	-2.96659	0.294328	-10.0792	6.82705e-24	3.05776e-22		4230.76	-0.0753093	0.499745
Rv0124	PE_PGRS2	PE-PGRS family protein PE_PGRS2	PE/PPE families	128580	0.26674	0.248389	1.07388	0.282877	0.939369	128580	0.315457	0.239146	1.3191	0.187137	0.654946	128580	-0.803419	0.26742	-3.00433	0.00266162	0.0281601	128580	-0.076878	0.219047	-0.350965	0.725614	0.988285	128580	-0.324019	0.219482	-1.47628	0.139867	0.521473	128580	-0.852136	0.26725	-3.18854	0.00142994	0.00997247	128580	-3.33638	0.275158	-12.1253	7.75636e-34	1.64557e-31		11951.2	-0.0299731	0.391208
Rv0125	pepA	Probable serine protease PepA (serine proteinase) (MTB32A)	intermediary metabolism and respiration	526047	-0.374576	0.251935	-1.4868	0.137069	0.859704	526047	0.0598906	0.242496	0.246975	0.804927	0.979212	526047	-0.113788	0.270514	-0.420637	0.67402	0.845883	526047	-0.180021	0.222353	-0.809618	0.41816	0.936998	526047	-0.453341	0.222791	-2.03483	0.0418678	0.322559	526047	-0.548255	0.270595	-2.02611	0.0427537	0.124884	526047	-0.402739	0.277045	-1.4537	0.146031	0.194788		8716.44	-0.0162552	0.355959
Rv0126	treS	Trehalose synthase TreS	virulence, detoxification and adaptation	297276	-0.0845307	0.114508	-0.738207	0.460389	0.986639	297276	-0.306161	0.114289	-2.67884	0.00738777	0.128453	297276	0.418751	0.147249	2.84382	0.00445763	0.0398419	297276	0.0353101	0.0987909	0.357422	0.720776	0.988285	297276	0.168804	0.0990307	1.70457	0.0882753	0.445918	297276	0.640381	0.139183	4.60099	4.2e-06	0.000107769	297276	0.0369001	0.187134	0.197186	0.843682	0.870905		16738.7	0.0178568	0.344094
Rv0127	mak	Maltokinase Mak	virulence, detoxification and adaptation	193378	-0.237557	0.147063	-1.61535	0.106235	0.83863	193378	-0.261881	0.144934	-1.8069	0.0707771	0.443055	193378	-0.00291254	0.179079	-0.016264	0.987024	0.993755	193378	3.99294e-05	0.127653	0.000312797	0.99975	0.999894	193378	0.0886686	0.127951	0.692989	0.488316	0.818396	193378	0.0214116	0.172193	0.124347	0.901041	0.941904	193378	-0.337883	0.216496	-1.56069	0.118597	0.162276		25752.5	-0.0304451	0.340786
Rv0128	Rv0128	Probable conserved transmembrane protein	cell wall and cell processes	89356.5	0.0870601	0.238324	0.365302	0.714886	0.990302	89356.5	0.0783653	0.229758	0.341078	0.733045	0.960196	89356.5	-0.349683	0.258805	-1.35114	0.17665	0.406669	89356.5	-0.211868	0.209881	-1.00947	0.31275	0.896122	89356.5	-0.0376634	0.210309	-0.179086	0.85787	0.961869	89356.5	-0.340988	0.258031	-1.3215	0.186335	0.348808	89356.5	-1.31588	0.27002	-4.87328	1.09758e-06	3.75263e-06		87423.6	0.0125206	0.427875
Rv0129c	fbpC	Secreted antigen 85-C FbpC (85C) (antigen 85 complex C) (AG58C) (mycolyl transferase 85C) (fibronectin-binding protein C)	lipid metabolism	1.04912e+06	-0.0659012	0.504372	-0.13066	0.896044	0.997958	1.04912e+06	-0.00884844	0.488333	-0.0181197	0.985543	0.998659	1.04912e+06	-0.505443	0.497033	-1.01692	0.309191	0.565751	1.04912e+06	-0.183214	0.471909	-0.388239	0.697839	0.988285	1.04912e+06	-0.334981	0.472079	-0.709586	0.477961	0.813052	1.04912e+06	-0.562496	0.493243	-1.1404	0.254118	0.433784	1.04912e+06	0.661372	0.451249	1.46565	0.142745	0.191228		29215.9	0.00099214	0.310499
Rv0130	htdZ	Probable 3-hydroxyl-thioester dehydratase	intermediary metabolism and respiration	58578.4	-0.397178	0.149871	-2.65014	0.00804589	0.390759	58578.4	0.0971324	0.147528	0.658401	0.510281	0.883944	58578.4	0.291697	0.181653	1.60579	0.10832	0.306414	58578.4	-0.13823	0.130097	-1.06252	0.288002	0.881033	58578.4	-0.305219	0.130395	-2.34072	0.0192466	0.229581	58578.4	-0.202614	0.17489	-1.15852	0.246652	0.42399	58578.4	-0.788104	0.218584	-3.6055	0.000311556	0.0006981		9045.47	-0.331288	0.358645
Rv0131c	fadE1	Probable acyl-CoA dehydrogenase FadE1	lipid metabolism	90314.5	-0.232709	0.168295	-1.38275	0.166742	0.869021	90314.5	0.198596	0.164704	1.20578	0.227903	0.700916	90314.5	0.289261	0.198343	1.45839	0.144733	0.362781	90314.5	0.138191	0.146626	0.942473	0.345951	0.90379	90314.5	0.095767	0.146958	0.651662	0.514619	0.82881	90314.5	-0.142044	0.192733	-0.736996	0.461125	0.634401	90314.5	0.0581366	0.231458	0.251175	0.801679	0.835678		26839.8	-0.269513	0.303825
Rv0132c	fgd2	Putative F420-dependent glucose-6-phosphate dehydrogenase Fgd2	intermediary metabolism and respiration	33076.4	0.0982105	0.298462	0.329055	0.742114	0.994271	33076.4	0.0235666	0.286206	0.0823414	0.934375	0.991017	33076.4	0.275639	0.310986	0.886339	0.375435	0.631166	33076.4	0.0103038	0.265176	0.0388566	0.969005	0.994799	33076.4	0.113331	0.265653	0.426612	0.669662	0.899382	33076.4	0.350283	0.313171	1.1185	0.263352	0.444201	33076.4	-0.831482	0.302061	-2.7527	0.00591069	0.0106176		54104.6	-0.0806775	0.30124
Rv0133	Rv0133	GCN5-related N-acetyltransferase	intermediary metabolism and respiration	186991	0.0486013	0.232404	0.209124	0.834351	0.994271	186991	-0.374581	0.224261	-1.67029	0.0948628	0.517732	186991	0.466427	0.253735	1.83825	0.0660262	0.223048	186991	-0.0389019	0.204522	-0.190209	0.849146	0.991264	186991	0.250037	0.204944	1.22003	0.222455	0.618355	186991	0.889609	0.252606	3.52172	0.000428752	0.00410522	186991	0.0121122	0.267015	0.0453615	0.963819	0.970561		4346.43	-0.577909	0.441756
Rv0134	ephF	Possible epoxide hydrolase EphF (epoxide hydratase) (arene-oxide hydratase)	virulence, detoxification and adaptation	216991	0.00844646	0.178478	0.0473249	0.962254	0.998543	216991	0.0960271	0.174169	0.551343	0.581399	0.91474	216991	0.280816	0.20732	1.3545	0.175576	0.404586	216991	-0.0928224	0.155775	-0.595873	0.55126	0.967543	216991	-0.107528	0.156125	-0.688733	0.490991	0.818457	216991	0.193236	0.202414	0.954659	0.33975	0.522324	216991	-0.427812	0.237826	-1.79885	0.0720428	0.103901		28241.1	-0.0532353	0.249244
Rv0135c	Rv0135c	Possible transcriptional regulatory protein	regulatory proteins	89757.8	0.0162697	0.141061	0.115338	0.908177	0.997958	89757.8	0.0485143	0.13931	0.348248	0.727654	0.9591	89757.8	0.0453338	0.173448	0.261369	0.793808	0.918966	89757.8	-0.0428115	0.122291	-0.350079	0.726279	0.988285	89757.8	-0.0104861	0.122581	-0.0855443	0.931829	0.980133	89757.8	0.0130892	0.166247	0.0787333	0.937245	0.96403	89757.8	0.0311045	0.211728	0.146908	0.883205	0.904982		37193.3	-0.234936	0.222986
Rv0136	cyp138	Probable cytochrome P450 138 Cyp138	intermediary metabolism and respiration	88550.5	-0.433248	0.162882	-2.65989	0.00781668	0.390759	88550.5	-0.214305	0.159659	-1.34226	0.17951	0.649714	88550.5	-0.104003	0.193482	-0.537533	0.590899	0.792257	88550.5	0.0934172	0.141742	0.659063	0.509855	0.967543	88550.5	-0.13291	0.142063	-0.93557	0.349495	0.731516	88550.5	-0.322946	0.187508	-1.72231	0.085014	0.205566	88550.5	-1.40743	0.227854	-6.17691	6.53665e-10	3.74028e-09		37657	0.0537856	0.207673
Rv0137c	msrA	Probable peptide methionine sulfoxide reductase MsrA (protein-methionine-S-oxide reductase) (peptide met(O) reductase)	intermediary metabolism and respiration	77359.7	-0.0873969	0.192882	-0.45311	0.650469	0.987145	77359.7	-0.350219	0.187514	-1.86769	0.061805	0.421838	77359.7	-0.150749	0.219823	-0.685772	0.492857	0.721651	77359.7	0.204061	0.1687	1.20961	0.226429	0.842851	77359.7	0.137168	0.16907	0.811306	0.41719	0.783979	77359.7	0.112073	0.215917	0.519057	0.603721	0.747965	77359.7	0.779673	0.246155	3.1674	0.00153806	0.00306624		27905.8	-0.42541	0.282209
Rv0138	Rv0138	Conserved hypothetical protein	conserved hypothetical	42480.6	-0.0594864	0.251098	-0.236905	0.812731	0.994271	42480.6	-0.387591	0.241675	-1.60377	0.108765	0.546965	42480.6	-0.141151	0.269753	-0.523262	0.600792	0.800608	42480.6	0.0542956	0.221502	0.245124	0.80636	0.991264	42480.6	0.0879116	0.221945	0.396096	0.692034	0.908124	42480.6	0.186953	0.269736	0.693095	0.48825	0.658237	42480.6	-0.656513	0.276546	-2.37397	0.0175977	0.0286844		6693.06	-0.130632	0.410935
Rv0139	Rv0139	Possible oxidoreductase	intermediary metabolism and respiration	87959.6	-0.174121	0.195475	-0.89076	0.373058	0.971894	87959.6	-0.210429	0.189917	-1.108	0.26786	0.741066	87959.6	-0.0856326	0.222058	-0.385632	0.699769	0.860315	87959.6	-0.22248	0.171027	-1.30085	0.193311	0.820607	87959.6	0.0773156	0.171406	0.451067	0.651941	0.893449	87959.6	-0.0493248	0.218333	-0.225915	0.821267	0.899845	87959.6	-1.20077	0.247586	-4.84991	1.23516e-06	4.18396e-06		18146.1	0.132013	0.362606
Rv0140	Rv0140	Conserved protein	conserved hypothetical	48572.3	0.151056	0.226045	0.668257	0.503969	0.986639	48572.3	0.140285	0.218301	0.642624	0.520468	0.888485	48572.3	-0.152922	0.248271	-0.615947	0.537929	0.75712	48572.3	0.0900804	0.198684	0.453385	0.650271	0.988285	48572.3	0.0946257	0.199098	0.475272	0.634593	0.882308	48572.3	-0.142151	0.246677	-0.576265	0.564436	0.717785	48572.3	-0.631252	0.263712	-2.39372	0.0166785	0.0273631		63567.4	-0.259491	0.210568
Rv0141c	Rv0141c	Unknown protein	conserved hypothetical	87634.5	-0.328437	0.215882	-1.52137	0.128167	0.852986	87634.5	-0.146793	0.208886	-0.70274	0.482218	0.867675	87634.5	0.645975	0.239589	2.69618	0.00701401	0.0532457	87634.5	-0.0441666	0.189513	-0.233053	0.81572	0.991264	87634.5	0.160806	0.189917	0.846717	0.397153	0.774482	87634.5	0.464331	0.237341	1.95639	0.0504194	0.141434	87634.5	1.4361	0.258512	5.55524	2.77234e-08	1.21735e-07		74950	-0.0317945	0.486185
Rv0142	Rv0142	Conserved hypothetical protein	conserved hypothetical	161869	-0.289	0.300806	-0.96075	0.336678	0.959243	161869	0.188608	0.288447	0.653875	0.513192	0.884198	161869	-0.261216	0.313075	-0.834358	0.40408	0.657588	161869	0.168564	0.267411	0.630357	0.528461	0.967543	161869	-0.298902	0.267876	-1.11582	0.264498	0.664106	161869	-0.738824	0.315368	-2.34274	0.019143	0.0691445	161869	-1.81548	0.303445	-5.98291	2.1919e-09	1.1445e-08		27327.6	0.152429	0.317399
Rv0143c	Rv0143c	Probable conserved transmembrane protein	cell wall and cell processes	212330	-0.096726	0.127878	-0.756394	0.449413	0.986639	212330	-0.196303	0.126941	-1.54641	0.122004	0.575108	212330	0.361897	0.160751	2.25129	0.0243672	0.117073	212330	-0.0467029	0.110609	-0.422233	0.672855	0.988285	212330	0.0449734	0.110873	0.405629	0.685015	0.906104	212330	0.461474	0.153021	3.01575	0.00256348	0.0154692	212330	0.882793	0.200318	4.40695	1.04835e-05	3.04021e-05		30623	-0.0101983	0.244779
Rv0144	Rv0144	Probable transcriptional regulatory protein (possibly TetR-family)	regulatory proteins	257078	-0.157158	0.211555	-0.74287	0.45756	0.986639	257078	-0.15931	0.204868	-0.777625	0.43679	0.845442	257078	0.0362553	0.235886	0.153699	0.877847	0.947176	257078	0.0191698	0.185605	0.103283	0.917739	0.992381	257078	0.0590875	0.185999	0.317676	0.750731	0.926518	257078	0.038408	0.233337	0.164603	0.869257	0.925753	257078	0.548851	0.256257	2.1418	0.0322099	0.0498036		30297.2	-0.352599	0.277276
Rv0145	Rv0145	Possible S-adenosylmethionine-dependent methyltransferase	lipid metabolism	639211	-0.246221	0.125328	-1.96461	0.0494595	0.706439	639211	0.121078	0.124549	0.97213	0.330986	0.790079	639211	0.0104617	0.158233	0.0661158	0.947286	0.97685	639211	0.118499	0.108374	1.09342	0.274209	0.873456	639211	0.0339599	0.108632	0.312615	0.754574	0.927365	639211	-0.356837	0.150433	-2.37208	0.0176884	0.0654146	639211	0.56985	0.197952	2.87873	0.00399283	0.00739325		2249.71	0.161863	0.679708
Rv0146	Rv0146	Possible S-adenosylmethionine-dependent methyltransferase	lipid metabolism	98195.9	0.388822	0.178875	2.17371	0.0297273	0.609925	98195.9	0.456242	0.174525	2.61419	0.00894405	0.143664	98195.9	0.0505667	0.207674	0.243491	0.807625	0.925657	98195.9	0.115132	0.156123	0.737445	0.460852	0.957981	98195.9	0.197338	0.156474	1.26116	0.207253	0.600483	98195.9	-0.0168529	0.202781	-0.0831087	0.933765	0.961432	98195.9	-0.129089	0.238058	-0.542258	0.58764	0.646854		14682.8	-0.549761	0.326738
Rv0147	Rv0147	Probable aldehyde dehydrogenase (NAD+) dependent	intermediary metabolism and respiration	487741	-0.104479	0.230839	-0.452605	0.650833	0.987145	487741	0.134727	0.222809	0.604677	0.545394	0.897813	487741	-0.20795	0.252397	-0.823899	0.409997	0.663734	487741	0.0839694	0.203111	0.413416	0.679302	0.988285	487741	-0.218185	0.203528	-1.07201	0.283714	0.677605	487741	-0.447156	0.251173	-1.78027	0.0750314	0.188796	487741	0.177449	0.266224	0.666539	0.505066	0.568693		5007.28	-0.86724	0.490185
Rv0148	Rv0148	Probable short-chain type dehydrogenase/reductase	intermediary metabolism and respiration	389093	-0.101718	0.250812	-0.405555	0.68507	0.987145	389093	0.210607	0.241445	0.872277	0.383057	0.813492	389093	-0.255974	0.269549	-0.949637	0.342297	0.600173	389093	-0.0877831	0.221325	-0.396626	0.691643	0.988285	389093	-0.33801	0.221761	-1.52421	0.127457	0.506784	389093	-0.568298	0.269562	-2.10823	0.0350112	0.107405	389093	-0.0633544	0.276464	-0.22916	0.818745	0.850389		3101.75	0.987611	0.638348
Rv0149	Rv0149	Possible quinone oxidoreductase (NADPH:quinone oxidoreductase) (zeta-crystallin)	intermediary metabolism and respiration	195767	-0.0751553	0.152093	-0.494141	0.621207	0.987145	195767	0.202462	0.149631	1.35307	0.176033	0.649714	195767	0.156537	0.183731	0.85199	0.39422	0.648347	195767	-0.136746	0.132146	-1.0348	0.30076	0.893471	195767	-0.258489	0.132451	-1.95158	0.0509879	0.355166	195767	-0.12108	0.177124	-0.683588	0.494235	0.662088	195767	0.0454274	0.220293	0.206214	0.836624	0.864948		3741.33	1.5051	0.523495
Rv0150c	Rv0150c	Conserved hypothetical protein	conserved hypothetical	5485.52	0.201407	0.495708	0.406301	0.684521	0.987145	5485.52	-0.0239488	0.47918	-0.0499786	0.960139	NA	5485.52	-1.63072	0.488998	-3.33482	0.000853559	0.0125732	5485.52	-0.314667	0.46168	-0.68157	0.495511	NA	5485.52	0.000231615	0.461941	0.000501395	0.9996	NA	5485.52	-1.40536	0.48593	-2.89211	0.00382663	0.0208948	5485.52	-2.09309	0.443153	-4.72318	2.32187e-06	7.44586e-06		31521.7	0.00323175	0.175744
Rv0151c	PE1	PE family protein PE1	PE/PPE families	57889.4	-0.00992569	0.189259	-0.052445	0.958174	0.998543	57889.4	-0.0245926	0.184154	-0.133543	0.893764	0.98892	57889.4	0.0341893	0.21668	0.157787	0.874624	0.947176	57889.4	0.161741	0.165436	0.977669	0.328238	0.898238	57889.4	0.310571	0.16581	1.87305	0.0610617	0.381613	57889.4	0.0488562	0.212514	0.229896	0.818172	0.897429	57889.4	-0.746835	0.244103	-3.05951	0.00221699	0.00430891		36714.2	-0.31866	0.242937
Rv0152c	PE2	PE family protein PE2	PE/PPE families	48289.7	0.256072	0.336213	0.761635	0.446278	0.983911	48289.7	-0.285119	0.322076	-0.885255	0.376019	0.811599	48289.7	-0.403491	0.344471	-1.17133	0.241464	0.486284	48289.7	0.245491	0.300567	0.816759	0.414066	0.936734	48289.7	0.174544	0.301043	0.579797	0.562051	0.847949	48289.7	0.137699	0.347529	0.396225	0.691939	0.814605	48289.7	-0.842154	0.324532	-2.59498	0.00945965	0.0163166		34057.1	0.509096	0.237919
Rv0153c	ptbB	Phosphotyrosine protein phosphatase PTPB (protein-tyrosine-phosphatase) (PTPase)	regulatory proteins	86262.9	0.202479	0.14086	1.43745	0.150591	0.86466	86262.9	-0.0639254	0.139116	-0.459512	0.645866	0.935024	86262.9	0.472297	0.173276	2.72568	0.00641685	0.0505202	86262.9	0.146153	0.12211	1.19689	0.231349	0.850871	86262.9	0.207578	0.1224	1.6959	0.0899041	0.447338	86262.9	0.738701	0.16606	4.44839	8.65e-06	0.000180879	86262.9	0.753124	0.211568	3.55973	0.000371238	0.000819978		36046.7	0.0568935	0.443807
Rv0154c	fadE2	Probable acyl-CoA dehydrogenase FadE2	lipid metabolism	216068	-0.215609	0.141144	-1.52758	0.126617	0.852986	216068	-0.215245	0.139406	-1.54401	0.122585	0.575108	216068	0.643055	0.173541	3.70549	0.000210982	0.00447724	216068	0.0948574	0.122395	0.77501	0.438334	0.94709	216068	0.166319	0.122683	1.35568	0.175201	0.572638	216068	0.642692	0.166362	3.8632	0.00011191	0.00140972	216068	0.928881	0.211821	4.38521	1.15876e-05	3.34835e-05		10950.8	-1.2625	0.431598
Rv0155	pntAa	Probable NAD(P) transhydrogenase (subunit alpha) PntAa [first part; catalytic part] (pyridine nucleotide transhydrogenase subunit alpha) (nicotinamide nucleotide transhydrogenase subunit alpha)	intermediary metabolism and respiration	215806	-0.489549	0.213746	-2.29033	0.022002	0.578463	215806	-0.522199	0.206902	-2.5239	0.0116061	0.170267	215806	-0.189034	0.237759	-0.795067	0.426575	0.677511	215806	-0.482023	0.18758	-2.56969	0.0101789	0.295265	215806	-0.335475	0.187978	-1.78465	0.0743177	0.410119	215806	-0.156385	0.235362	-0.664443	0.506407	0.673258	215806	0.656902	0.257401	2.55206	0.0107088	0.0182293		14731.3	-0.855714	0.404341
Rv0156	pntAb	Probable NAD(P) transhydrogenase (subunit alpha) PntAb [second part; integral membrane protein] (pyridine nucleotide transhydrogenase subunit alpha) (nicotinamide nucleotide transhydrogenase subunit alpha)	intermediary metabolism and respiration	66123.4	-0.506678	0.280877	-1.80392	0.0712445	0.745939	66123.4	-0.487102	0.269621	-1.80661	0.0708227	0.443055	66123.4	-0.250577	0.295594	-0.847705	0.396602	0.651203	66123.4	-0.52909	0.248891	-2.12579	0.0335209	0.526031	66123.4	-0.375039	0.249351	-1.50406	0.132565	0.512712	66123.4	-0.270153	0.297108	-0.909276	0.363205	0.545687	66123.4	1.09969	0.292322	3.7619	0.000168628	0.000396438		17910.1	-0.172426	0.601494
Rv0157	pntB	Probable NAD(P) transhydrogenase (subunit beta) PntB [integral membrane protein] (pyridine nucleotide transhydrogenase subunit beta) (nicotinamide nucleotide transhydrogenase subunit beta)	intermediary metabolism and respiration	434308	-0.567524	0.19566	-2.90056	0.00372492	0.300303	434308	-0.411251	0.190115	-2.16317	0.0305283	0.290057	434308	-0.251781	0.222234	-1.13295	0.257233	0.503353	434308	-0.53433	0.171245	-3.12028	0.00180681	0.150397	434308	-0.419497	0.171618	-2.44436	0.0145108	0.202683	434308	-0.408054	0.218553	-1.86707	0.0618912	0.164661	434308	0.366761	0.247726	1.48051	0.138736	0.186359		132137	-0.116777	0.341257
Rv0157A	Rv0157A	Conserved protein	conserved hypothetical	61387.3	-0.23679	0.212389	-1.11489	0.264897	0.92894	61387.3	-0.241583	0.205628	-1.17485	0.240054	0.717571	61387.3	0.230001	0.236589	0.972155	0.330973	0.586315	61387.3	0.34518	0.186332	1.8525	0.0639544	0.654749	61387.3	-0.092326	0.186723	-0.494454	0.620985	0.877607	61387.3	0.234794	0.234083	1.00304	0.315843	0.497524	61387.3	1.61074	0.256678	6.27532	3.48922e-10	2.09613e-09		24791.8	-0.343509	0.267041
Rv0158	Rv0158	Probable transcriptional regulatory protein (possibly TetR-family)	regulatory proteins	49631.7	0.115142	0.233098	0.493964	0.621331	0.987145	49631.7	-0.415506	0.224873	-1.84773	0.0646411	0.424547	49631.7	-0.488505	0.254315	-1.92087	0.0547487	0.19852	49631.7	-0.0634397	0.205095	-0.309318	0.757079	0.991264	49631.7	0.0608068	0.205519	0.29587	0.76733	0.932303	49631.7	0.0421433	0.253191	0.166448	0.867804	0.924929	49631.7	0.141964	0.267333	0.531041	0.595391	0.653956		10477.9	0.471056	0.245988
Rv0159c	PE3	PE family protein PE3	PE/PPE families	79354.4	-0.111551	0.202082	-0.552008	0.580943	0.987145	79354.4	-0.08887	0.196058	-0.453285	0.650343	0.936716	79354.4	0.0787275	0.227748	0.345677	0.729585	0.88079	79354.4	0.122696	0.177011	0.693156	0.488212	0.967543	79354.4	-0.0804825	0.177392	-0.453698	0.650046	0.892964	79354.4	0.0560463	0.224508	0.249641	0.802865	0.888619	79354.4	-0.377452	0.251201	-1.50259	0.132946	0.179518		42959.5	-0.0569202	0.229193
Rv0160c	PE4	PE family protein PE4	PE/PPE families	34928.4	0.0114511	0.251585	0.0455157	0.963696	0.998543	34928.4	-0.213644	0.242068	-0.882579	0.377464	0.81205	34928.4	-0.696831	0.27003	-2.58057	0.00986385	0.0670509	34928.4	-0.0443214	0.221776	-0.199847	0.8416	0.991264	34928.4	0.0915204	0.222249	0.411793	0.680491	0.905597	34928.4	-0.471736	0.269962	-1.74742	0.0805652	0.198915	34928.4	-2.00413	0.276656	-7.24413	4.35211e-13	4.12785e-12		23855.6	0.0858207	0.237941
Rv0161	Rv0161	Possible oxidoreductase	intermediary metabolism and respiration	97762.2	-0.0634981	0.108139	-0.587192	0.557075	0.986639	97762.2	-0.0870408	0.108182	-0.804577	0.421064	0.835461	97762.2	-0.110828	0.140563	-0.788461	0.430427	0.68022	97762.2	0.0126663	0.0931286	0.136009	0.891814	0.991264	97762.2	-0.236919	0.0933491	-2.53799	0.011149	0.184007	97762.2	-0.0872858	0.132392	-0.659296	0.509706	0.675197	97762.2	-0.634511	0.18018	-3.52155	0.000429039	0.000933832		18548.5	-0.642077	0.333701
Rv0162c	adhE1	Probable zinc-type alcohol dehydrogenase (E subunit) AdhE1	intermediary metabolism and respiration	144401	-0.204967	0.164385	-1.24687	0.212446	0.910554	144401	-0.423383	0.161063	-2.62868	0.00857179	0.140984	144401	-0.659634	0.194842	-3.38548	0.000710548	0.0108906	144401	-0.133974	0.143104	-0.936197	0.349172	0.905424	144401	-0.185632	0.143431	-1.29423	0.195587	0.596544	144401	-0.441218	0.18897	-2.33485	0.019551	0.0698672	144401	-1.11256	0.228878	-4.86094	1.16831e-06	3.97758e-06		16456.5	-0.0264475	0.21291
Rv0163	Rv0163	Conserved protein	conserved hypothetical	22794.8	-0.432826	0.285149	-1.5179	0.12904	0.852986	22794.8	0.110478	0.27364	0.403735	0.686407	0.944913	22794.8	0.228826	0.299312	0.764507	0.444565	0.690978	22794.8	-0.168418	0.252825	-0.666144	0.505319	0.967543	22794.8	-0.0652959	0.253291	-0.25779	0.796569	0.944273	22794.8	-0.314478	0.300997	-1.04479	0.296121	0.477084	22794.8	-0.118634	0.294628	-0.402656	0.687201	0.735752		15685.1	0.264765	0.412841
Rv0164	TB18.5	Conserved protein TB18.5	conserved hypothetical	274912	-0.172764	0.22817	-0.75717	0.448948	0.986491	274912	-0.143093	0.220321	-0.649477	0.51603	0.885647	274912	0.136424	0.250113	0.545451	0.585443	0.788744	274912	-0.122233	0.200679	-0.609095	0.542462	0.967543	274912	0.160958	0.201095	0.800408	0.423475	0.789136	274912	0.106754	0.248709	0.429232	0.667755	0.797202	274912	1.88496	0.264858	7.11688	1.10401e-12	9.75935e-12		21554.2	-0.578485	0.280804
Rv0165c	mce1R	Probable transcriptional regulatory protein Mce1R (probably GntR-family)	regulatory proteins	143546	-0.283504	0.203117	-1.39577	0.162785	0.869021	143546	0.303291	0.197035	1.53928	0.123736	0.575108	143546	0.010684	0.228643	0.046728	0.96273	0.984622	143546	-0.204577	0.177973	-1.14948	0.250358	0.853257	143546	-0.312483	0.178357	-1.75201	0.0797724	0.427408	143546	-0.576112	0.225495	-2.55487	0.0106227	0.0449317	143546	-0.135099	0.251779	-0.536579	0.591558	0.650456		153774	0.131925	0.40981
Rv0166	fadD5	Probable fatty-acid-CoA ligase FadD5 (fatty-acid-CoA synthetase) (fatty-acid-CoA synthase)	lipid metabolism	911757	-0.527365	0.188924	-2.79141	0.00524788	0.311092	911757	-0.18508	0.18387	-1.00658	0.314135	0.780144	911757	0.0495825	0.216417	0.229107	0.818786	0.929955	911757	-0.0526479	0.165183	-0.318724	0.749936	0.991264	911757	-0.162232	0.165547	-0.979978	0.327097	0.713243	911757	-0.292702	0.212257	-1.379	0.167895	0.324908	911757	1.05175	0.243955	4.31122	1.62353e-05	4.54792e-05		21688.5	0.364305	0.241458
Rv0167	yrbE1A	Conserved integral membrane protein YrbE1A	virulence, detoxification and adaptation	1.02389e+06	-0.346359	0.205659	-1.68414	0.092154	0.806989	1.02389e+06	-0.187291	0.199399	-0.939276	0.347589	0.802433	1.02389e+06	-0.22725	0.230832	-0.984481	0.324879	0.581522	1.02389e+06	-0.241714	0.180282	-1.34076	0.179998	0.80048	1.02389e+06	-0.0380222	0.180669	-0.210452	0.833315	0.953035	1.02389e+06	-0.386319	0.227873	-1.69533	0.0900134	0.213777	1.02389e+06	0.765323	0.253148	3.02322	0.00250097	0.00480066		20694.3	-0.545808	0.384964
Rv0168	yrbE1B	Conserved integral membrane protein YrbE1B	virulence, detoxification and adaptation	494385	-0.240644	0.133234	-1.80618	0.0708902	0.745939	494385	-0.248198	0.131991	-1.88041	0.0600519	0.412077	494385	0.294027	0.165983	1.77143	0.0764896	0.243546	494385	0.024173	0.115376	0.209515	0.834046	0.991264	494385	0.0956079	0.115649	0.82671	0.408401	0.781706	494385	0.301581	0.158461	1.90319	0.0570157	0.154768	494385	1.63701	0.20515	7.97957	1.46846e-15	2.06971e-14		13502.3	-0.354006	0.339939
Rv0169	mce1A	Mce-family protein Mce1A	virulence, detoxification and adaptation	821448	-0.346337	0.151311	-2.28891	0.0220846	0.578463	821448	-0.336817	0.148914	-2.26183	0.023708	0.260397	821448	0.275777	0.183015	1.50686	0.131847	0.34454	821448	0.0658213	0.131466	0.50067	0.616603	0.985153	821448	0.145842	0.131771	1.10679	0.268387	0.669917	821448	0.266257	0.176375	1.50961	0.131144	0.276196	821448	1.9408	0.219729	8.83271	1.02171e-18	2.1907e-17		35010.1	-0.0848412	0.365586
Rv0170	mce1B	Mce-family protein Mce1B	virulence, detoxification and adaptation	566168	-0.217081	0.158848	-1.36659	0.171753	0.869536	566168	-0.094302	0.155936	-0.604748	0.545346	0.897813	566168	0.391838	0.189885	2.06355	0.0390602	0.159042	566168	0.141201	0.138197	1.02173	0.306906	0.895007	566168	0.0760716	0.138514	0.549197	0.58287	0.856424	566168	0.269059	0.183689	1.46475	0.142988	0.293476	566168	1.73173	0.225143	7.69168	1.45218e-14	1.7685e-13		20062.7	0.550161	0.231148
Rv0171	mce1C	Mce-family protein Mce1C	virulence, detoxification and adaptation	1.26979e+06	-0.183374	0.110817	-1.65475	0.0979754	0.814441	1.26979e+06	-0.270807	0.110788	-2.44437	0.0145107	0.193594	1.26979e+06	0.225286	0.143412	1.5709	0.116206	0.318948	1.26979e+06	0.0990197	0.0955624	1.03618	0.300119	0.893471	1.26979e+06	0.209582	0.0957932	2.18786	0.0286797	0.264362	1.26979e+06	0.312719	0.135307	2.31119	0.0208226	0.0732423	1.26979e+06	1.3637	0.183207	7.44346	9.80833e-14	1.03501e-12		38431.2	0.034387	0.27056
Rv0172	mce1D	Mce-family protein Mce1D	virulence, detoxification and adaptation	807911	-0.123131	0.149734	-0.822331	0.410889	0.98039	807911	-0.180587	0.147443	-1.22479	0.220653	0.695374	807911	0.338154	0.181563	1.86246	0.0625382	0.215647	807911	0.251241	0.130061	1.93172	0.0533946	0.624643	807911	0.258301	0.130363	1.9814	0.0475469	0.343029	807911	0.39561	0.174835	2.26276	0.0236507	0.0805204	807911	1.54502	0.218551	7.06937	1.5564e-12	1.35212e-11		33925.6	0.255981	0.220967
Rv0173	lprK	Possible Mce-family lipoprotein LprK (Mce-family lipoprotein Mce1E)	cell wall and cell processes	676857	-0.262256	0.142543	-1.83984	0.065792	0.734898	676857	-0.143479	0.140722	-1.01959	0.307921	0.777151	676857	0.252472	0.174863	1.44383	0.148788	0.369086	676857	0.13816	0.123653	1.11732	0.263859	0.871713	676857	0.120579	0.123942	0.972866	0.33062	0.715394	676857	0.133696	0.167759	0.796951	0.425479	0.606688	676857	1.29902	0.212962	6.09977	1.06221e-09	5.85739e-09		10996.7	-0.238444	0.409727
Rv0174	mce1F	Mce-family protein Mce1F	virulence, detoxification and adaptation	1.19084e+06	-0.198522	0.136199	-1.45759	0.144954	0.859837	1.19084e+06	0.0735644	0.134779	0.545815	0.585193	0.91666	1.19084e+06	0.165763	0.16884	0.981776	0.32621	0.582652	1.19084e+06	0.0365407	0.118016	0.309626	0.756845	0.991264	1.19084e+06	0.0146874	0.118293	0.124161	0.901188	0.974484	1.19084e+06	-0.106323	0.161444	-0.658576	0.510168	0.675561	1.19084e+06	1.18448	0.207716	5.70239	1.18141e-08	5.51187e-08		23929.1	0.000684235	0.29339
Rv0175	Rv0175	Probable conserved Mce associated membrane protein	cell wall and cell processes	511080	0.0951523	0.146296	0.650411	0.515427	0.986639	511080	0.39587	0.144229	2.74473	0.00605603	0.118309	511080	0.0589671	0.178375	0.330579	0.740963	0.887954	511080	-0.0603767	0.126994	-0.475431	0.63448	0.988285	511080	-0.190646	0.127289	-1.49775	0.134199	0.512712	511080	-0.241751	0.17146	-1.40996	0.158553	0.313759	511080	0.704601	0.215922	3.26323	0.00110152	0.00224822		3431.66	-0.467116	0.653709
Rv0176	Rv0176	Probable conserved Mce associated transmembrane protein	cell wall and cell processes	280255	0.0515473	0.110483	0.466562	0.640813	0.987145	280255	-0.106263	0.110454	-0.962059	0.33602	0.792254	280255	-0.0446748	0.143051	-0.312299	0.754813	0.895672	280255	-0.0433151	0.0952435	-0.454782	0.649266	0.988285	280255	0.0542896	0.0954748	0.568627	0.569609	0.851308	280255	0.113136	0.134929	0.838481	0.40176	0.58447	280255	0.0875621	0.18282	0.478952	0.631973	0.687023		8671.92	-0.187987	0.341711
Rv0177	Rv0177	Probable conserved Mce associated protein	conserved hypothetical	253918	-0.0626675	0.127797	-0.490368	0.623873	0.987145	253918	-0.00885091	0.126869	-0.0697642	0.944381	0.991017	253918	0.305755	0.160672	1.90298	0.0570437	0.203489	253918	-0.0651269	0.110546	-0.589141	0.555767	0.96949	253918	0.134818	0.11081	1.21666	0.223735	0.62066	253918	0.251938	0.152944	1.64726	0.0995051	0.228941	253918	0.647692	0.200249	3.23444	0.00121883	0.00247139		6101.84	-0.74289	0.677702
Rv0178	Rv0178	Probable conserved Mce associated membrane protein	cell wall and cell processes	354035	-0.14618	0.0939696	-1.55561	0.119801	0.849902	354035	0.0880137	0.0946084	0.930295	0.352218	0.804987	354035	0.146393	0.125088	1.17032	0.241873	0.486284	354035	-0.00940159	0.0807588	-0.116416	0.907323	0.991264	354035	-0.0196107	0.0809566	-0.242237	0.808597	0.946851	354035	-0.0878006	0.117011	-0.750362	0.453037	0.627929	354035	0.300868	0.163313	1.84228	0.0654342	0.0954288		38230.2	0.423277	0.211664
Rv0179c	lprO	Possible lipoprotein LprO	cell wall and cell processes	403466	0.426169	0.199377	2.1375	0.0325575	0.636447	403466	-0.518827	0.193564	-2.68039	0.00735359	0.128453	403466	-0.174877	0.225435	-0.775729	0.437909	0.685077	403466	0.114573	0.174601	0.656197	0.511698	0.967543	403466	0.42036	0.174981	2.40232	0.0162914	0.211479	403466	0.77012	0.222021	3.46868	0.000523023	0.00475915	403466	1.82033	0.249763	7.28822	3.14081e-13	3.03612e-12		88879.2	0.175956	0.142369
Rv0180c	Rv0180c	Probable conserved transmembrane protein	cell wall and cell processes	195329	0.00306324	0.184663	0.0165883	0.986765	0.998543	195329	-0.229563	0.179905	-1.27602	0.201948	0.672399	195329	-0.0946726	0.21272	-0.445057	0.656278	0.837121	195329	-0.0600902	0.161331	-0.372465	0.709547	0.988285	195329	0.0421085	0.16169	0.260428	0.794534	0.944045	195329	0.137954	0.208244	0.662461	0.507676	0.674058	195329	1.00855	0.241494	4.1763	2.96288e-05	7.90429e-05		93646.8	-0.00455077	0.181221
Rv0181c	Rv0181c	Conserved hypothetical protein	conserved hypothetical	38871.8	0.264267	0.249712	1.05828	0.289926	0.943699	38871.8	-0.157626	0.240387	-0.655717	0.512006	0.884198	38871.8	0.260088	0.268592	0.968339	0.332875	0.588776	38871.8	0.405413	0.220274	1.8405	0.0656952	0.659011	38871.8	0.53847	0.220718	2.43963	0.0147022	0.202683	38871.8	0.681981	0.268507	2.5399	0.0110885	0.0464151	38871.8	0.60431	0.275857	2.19066	0.0284763	0.0444055		11684.7	-0.536442	0.61648
Rv0182c	sigG	Probable alternative RNA polymerase sigma factor SigG (RNA polymerase ECF type sigma factor)	information pathways	123194	0.170337	0.118881	1.43284	0.151903	0.86466	123194	-0.0791748	0.118423	-0.668574	0.503767	0.880492	123194	0.450942	0.151737	2.97187	0.00295995	0.0303585	123194	0.138987	0.102631	1.35424	0.17566	0.795557	123194	0.0352089	0.102877	0.342241	0.732169	0.92001	123194	0.700454	0.143742	4.873	1.1e-06	3.69e-05	123194	1.02165	0.19162	5.33164	9.73291e-08	3.9312e-07		26987.3	-0.0114962	0.551145
Rv0183	Rv0183	Possible lysophospholipase	intermediary metabolism and respiration	230631	-0.168539	0.110644	-1.52325	0.127696	0.852986	230631	0.0992382	0.110609	0.897199	0.369613	0.808093	230631	-0.0878708	0.143221	-0.613531	0.539525	0.758798	230631	-0.000730551	0.0953876	-0.00765875	0.993889	0.999	230631	-0.150668	0.0956168	-1.57575	0.115083	0.489614	230631	-0.355648	0.135103	-2.63243	0.00847768	0.0382254	230631	-0.636569	0.182997	-3.47857	0.000504092	0.00108489		10700.4	-0.26141	0.376151
Rv0184	Rv0184	Conserved hypothetical protein	conserved hypothetical	256957	0.0343378	0.197315	0.174025	0.861846	0.995302	256957	0.0110893	0.191648	0.0578625	0.953858	0.991168	256957	0.0591211	0.223662	0.264333	0.791524	0.917773	256957	0.251076	0.172738	1.45351	0.146083	0.77013	256957	0.134725	0.173113	0.77825	0.436422	0.797641	256957	0.0823696	0.220096	0.374244	0.708223	0.826825	256957	-0.0931137	0.248634	-0.374502	0.708031	0.755046		2885.59	-0.41822	0.726397
Rv0185	Rv0185	Conserved hypothetical protein	conserved hypothetical	118327	0.0570909	0.183388	0.311312	0.755563	0.994271	118327	0.0433552	0.178709	0.242601	0.808314	0.979212	118327	-0.167682	0.211604	-0.792435	0.428107	0.677825	118327	-0.138856	0.160164	-0.866961	0.385963	0.921757	118327	-0.0853178	0.160521	-0.531507	0.595067	0.863728	118327	-0.153947	0.207024	-0.743618	0.457107	0.63146	118327	-1.06764	0.24073	-4.43503	9.20612e-06	2.69498e-05		2468.22	0.218107	0.721113
Rv0186	bglS	Probable beta-glucosidase BglS (gentiobiase) (cellobiase) (beta-D-glucoside glucohydrolase)	intermediary metabolism and respiration	296439	-0.0369728	0.184427	-0.200475	0.841109	0.994271	296439	-0.016882	0.179688	-0.0939519	0.925147	0.990014	296439	-0.0325128	0.212508	-0.152996	0.878402	0.947176	296439	-0.210965	0.161119	-1.30937	0.190408	0.814168	296439	-0.049402	0.161478	-0.305937	0.759653	0.930735	296439	-0.0526036	0.208018	-0.252881	0.80036	0.887533	296439	-1.10562	0.241352	-4.58095	4.62866e-06	1.41457e-05		148475	0.0982583	0.308836
Rv0186A	mymT	Metallothionein, MymT	virulence, detoxification and adaptation	64453.8	0.0781653	0.246469	0.31714	0.751137	0.994271	64453.8	-0.174858	0.237374	-0.736637	0.461343	0.854199	64453.8	0.656317	0.265805	2.46916	0.0135429	0.0820926	64453.8	0.520774	0.217334	2.39619	0.0165667	0.374453	64453.8	0.341706	0.217768	1.56913	0.116618	0.491772	64453.8	0.90934	0.265548	3.42439	0.000616179	0.00536462	64453.8	1.15045	0.274208	4.19553	2.72238e-05	7.31595e-05		20328	0.0770547	0.202453
Rv0187	Rv0187	Probable O-methyltransferase	intermediary metabolism and respiration	73841.1	-0.366961	0.197088	-1.86191	0.0626157	0.734898	73841.1	-0.106046	0.19141	-0.554024	0.579563	0.91474	73841.1	-0.253333	0.223439	-1.13379	0.256883	0.503353	73841.1	-0.102617	0.172473	-0.594975	0.55186	0.967543	73841.1	-0.189955	0.172847	-1.09898	0.271777	0.672319	73841.1	-0.514249	0.219825	-2.33935	0.0193174	0.069434	73841.1	-1.74831	0.248465	-7.03643	1.97233e-12	1.67026e-11		38483.4	0.0701017	0.386622
Rv0188	Rv0188	Probable conserved transmembrane protein	cell wall and cell processes	155531	0.0591643	0.301595	0.196171	0.844476	0.994623	155531	0.298563	0.289187	1.03242	0.301874	0.771614	155531	-0.642212	0.313773	-2.04674	0.0406836	0.163444	155531	-0.153468	0.268138	-0.572347	0.567087	0.970689	155531	-0.519672	0.268603	-1.93472	0.0530245	0.361737	155531	-0.881611	0.316085	-2.78916	0.00528446	0.0267609	155531	-1.15413	0.303892	-3.79783	0.000145969	0.000346933		30201	0.176656	0.206718
Rv0189c	ilvD	Probable dihydroxy-acid dehydratase IlvD (dad)	intermediary metabolism and respiration	260217	-0.256435	0.133634	-1.91894	0.0549917	0.706698	260217	-0.090097	0.132362	-0.680689	0.496068	0.876937	260217	0.182977	0.166368	1.09983	0.271404	0.520719	260217	-0.202585	0.115721	-1.75064	0.0800075	0.695883	260217	-0.128137	0.115994	-1.10468	0.269298	0.67085	260217	0.0166394	0.158857	0.104745	0.916578	0.950231	260217	0.900693	0.205494	4.38307	1.17021e-05	3.3766e-05		92421.5	0.0223889	0.32722
Rv0190	Rv0190	Conserved protein	conserved hypothetical	96163.3	0.196427	0.209969	0.935507	0.349527	0.964852	96163.3	0.124226	0.203383	0.610802	0.541331	0.894586	96163.3	0.195903	0.234525	0.835319	0.403538	0.657237	96163.3	0.107481	0.184152	0.58365	0.559456	0.970689	96163.3	0.0210418	0.184545	0.114019	0.909222	0.977448	96163.3	0.268104	0.23185	1.15637	0.247531	0.425319	96163.3	0.139813	0.255409	0.547406	0.5841	0.643483		4417.28	-0.912449	0.463818
Rv0191	Rv0191	Probable conserved integral membrane protein	cell wall and cell processes	107285	0.192697	0.140642	1.37013	0.170647	0.869536	107285	-0.0155143	0.138897	-0.111697	0.911064	0.989959	107285	-0.606267	0.173039	-3.50365	0.000458924	0.00777278	107285	0.0676106	0.121894	0.554666	0.579123	0.974277	107285	-0.0189475	0.122181	-0.155078	0.87676	0.968305	107285	-0.398056	0.165801	-2.40081	0.0163588	0.0615708	107285	-1.44901	0.211362	-6.85556	7.10356e-12	5.49606e-11		33532	0.0414001	0.281182
Rv0192	Rv0192	Conserved hypothetical protein	conserved hypothetical	269799	0.0805405	0.123286	0.65328	0.513576	0.986639	269799	-0.02746	0.122611	-0.223961	0.822788	0.97988	269799	0.103577	0.156192	0.663138	0.507242	0.735766	269799	-0.0529079	0.106552	-0.496546	0.619509	0.986033	269799	0.00965824	0.106807	0.090427	0.927948	0.980133	269799	0.211577	0.148323	1.42646	0.153735	0.307738	269799	0.497831	0.195988	2.54011	0.0110817	0.0188006		22470.6	-0.599207	0.34585
Rv0192A	Rv0192A	Conserved secreted protein	cell wall and cell processes	109831	0.0571052	0.202704	0.281717	0.77816	0.994271	109831	0.0128477	0.196639	0.0653365	0.947906	0.991017	109831	-0.0765364	0.228297	-0.33525	0.737436	0.886287	109831	-0.016176	0.177586	-0.0910887	0.927422	0.993187	109831	-0.162714	0.177968	-0.914291	0.360564	0.744259	109831	-0.0322789	0.225106	-0.143394	0.885979	0.933938	109831	0.331055	0.25155	1.31606	0.188155	0.243094		4573.44	-0.505203	0.48337
Rv0193c	Rv0193c	Hypothetical protein	conserved hypothetical	76087	-0.266216	0.180817	-1.4723	0.140941	0.859704	76087	-0.0388271	0.176323	-0.220205	0.825712	0.97988	76087	0.00649772	0.209354	0.031037	0.97524	0.988464	76087	0.057454	0.157845	0.36399	0.715866	0.988285	76087	-0.233832	0.158193	-1.47814	0.139369	0.521138	76087	-0.220891	0.204591	-1.07967	0.280289	0.460973	76087	-0.295117	0.239205	-1.23374	0.217299	0.276146		36780.2	0.321576	0.251896
Rv0194	Rv0194	Probable transmembrane multidrug efflux pump	cell wall and cell processes	105227	-0.219016	0.228467	-0.958636	0.337742	0.959243	105227	-0.0952128	0.220563	-0.431681	0.665973	0.941419	105227	-0.735389	0.250312	-2.93789	0.00330452	0.0320587	105227	0.0677955	0.200875	0.337501	0.735739	0.990548	105227	-0.157596	0.201288	-0.782938	0.433663	0.795257	105227	-0.859192	0.248887	-3.45214	0.000556155	0.00493056	105227	-2.78556	0.264944	-10.5138	7.4644e-26	4.49089e-24		43676.6	-0.150375	0.272214
Rv0195	Rv0195	Possible two component transcriptional regulatory protein (probably LuxR-family)	regulatory proteins	14567.4	-0.401607	0.550635	-0.729352	0.465786	0.986639	14567.4	0.00159788	0.54028	0.00295751	0.99764	0.998659	14567.4	-0.741823	0.538349	-1.37796	0.168216	0.395382	14567.4	-0.258065	0.533347	-0.483859	0.628486	0.988285	14567.4	0.0250114	0.533246	0.046904	0.96259	0.988587	14567.4	-1.14503	0.529082	-2.16418	0.0304506	0.0973406	14567.4	-2.70774	0.499472	-5.4212	5.91989e-08	2.46011e-07		3197.13	-1.30928	0.418319
Rv0196	Rv0196	Possible transcriptional regulatory protein	regulatory proteins	10906	0.393011	0.365245	1.07602	0.281918	0.939369	10906	0.449704	0.349862	1.28537	0.198662	NA	10906	0.28868	0.370566	0.779024	0.435965	0.68407	10906	-0.194255	0.328167	-0.591938	0.553892	NA	10906	-0.305087	0.328629	-0.928362	0.35322	NA	10906	0.231987	0.373648	0.620871	0.534684	0.695262	10906	-0.869516	0.343198	-2.53357	0.0112908	0.0191072		1812.09	0.51617	0.78271
Rv0197	Rv0197	Possible oxidoreductase	intermediary metabolism and respiration	90748.3	0.0938787	0.157861	0.59469	0.55205	0.986639	90748.3	0.0722096	0.154984	0.465916	0.641276	0.935024	90748.3	-0.435372	0.188965	-2.30398	0.0212237	0.108707	90748.3	0.121073	0.137264	0.882047	0.377751	0.914263	90748.3	-0.0801856	0.137578	-0.582836	0.560003	0.847486	90748.3	-0.413703	0.182676	-2.26469	0.0235318	0.0802509	90748.3	-1.74655	0.224406	-7.78299	7.08313e-15	9.06416e-14		28234.5	-0.0509519	0.266713
Rv0198c	zmp1	Probable zinc metalloprotease Zmp1	intermediary metabolism and respiration	390279	-0.00214127	0.2032	-0.0105378	0.991592	0.998543	390279	-0.104882	0.197112	-0.532094	0.594661	0.921552	390279	-0.0769259	0.228722	-0.336329	0.736623	0.886101	390279	-0.0519211	0.178054	-0.291604	0.770589	0.991264	390279	0.0738825	0.178438	0.414052	0.678836	0.904406	390279	0.025815	0.225582	0.114437	0.908891	0.946909	390279	0.231306	0.251829	0.918504	0.358355	0.426241		24653.1	-0.207608	0.250992
Rv0199	Rv0199	Probable conserved membrane protein	cell wall and cell processes	78938.8	-0.139123	0.158443	-0.878066	0.379908	0.977287	78938.8	0.0845094	0.155529	0.543368	0.586876	0.917578	78938.8	0.172316	0.189514	0.909249	0.363219	0.619871	78938.8	-0.129432	0.137785	-0.939378	0.347537	0.904021	78938.8	-0.0106268	0.138104	-0.0769477	0.938665	0.980133	78938.8	-0.0513168	0.183263	-0.280018	0.779464	0.874918	78938.8	0.263536	0.224829	1.17216	0.241133	0.302712		32847.6	0.0946888	0.372795
Rv0200	Rv0200	Possible conserved transmembrane protein	cell wall and cell processes	98972.2	-0.100622	0.203193	-0.495202	0.620458	0.987145	98972.2	-0.238174	0.197088	-1.20846	0.226869	0.699421	98972.2	0.267539	0.228718	1.16973	0.242109	0.486284	98972.2	-0.269405	0.178014	-1.51339	0.13018	0.751649	98972.2	-0.0269159	0.1784	-0.150874	0.880075	0.968817	98972.2	0.405091	0.225556	1.79597	0.0724996	0.184266	98972.2	0.00829721	0.251805	0.0329509	0.973714	0.978374		70112.5	0.0905476	0.231419
Rv0201c	Rv0201c	Conserved protein	conserved hypothetical	181113	0.000837679	0.104943	0.00798222	0.993631	0.998543	181113	0.0806375	0.105155	0.766842	0.443176	0.84569	181113	0.166295	0.137157	1.21244	0.225343	0.469436	181113	-0.130355	0.0903615	-1.44259	0.149136	0.77013	181113	-0.0413139	0.0905828	-0.45609	0.648325	0.89168	181113	0.0864954	0.128997	0.670524	0.502524	0.669645	181113	0.818891	0.176601	4.63696	3.53566e-06	1.10654e-05		22392	0.399857	0.404445
Rv0202c	mmpL11	Probable conserved transmembrane transport protein MmpL11	cell wall and cell processes	460795	0.0755285	0.134444	0.561783	0.574264	0.987145	460795	0.162894	0.133128	1.2236	0.221105	0.695653	460795	0.0244078	0.167151	0.146022	0.883904	0.949631	460795	-0.0849777	0.11645	-0.729733	0.465553	0.959426	460795	-0.00419007	0.116726	-0.0358968	0.971365	0.98981	460795	-0.062958	0.159677	-0.394283	0.693372	0.815609	460795	-0.0866043	0.206202	-0.419997	0.674487	0.724063		23695.4	0.321553	0.342104
Rv0203	Rv0203	Possible exported protein	cell wall and cell processes	105602	-0.203135	0.255628	-0.79465	0.426817	0.981692	105602	0.0739565	0.24594	0.30071	0.763636	0.967857	105602	-0.193639	0.2737	-0.707486	0.479265	0.713411	105602	-0.372681	0.225713	-1.65113	0.0987127	0.714501	105602	-0.233882	0.226155	-1.03417	0.301057	0.692906	105602	-0.47073	0.273976	-1.71815	0.0857697	0.206781	105602	0.496975	0.278947	1.78161	0.0748123	0.107358		9477.87	-0.462798	0.337614
Rv0204c	Rv0204c	Probable conserved transmembrane protein	cell wall and cell processes	237154	0.0696296	0.0987958	0.704783	0.480945	0.986639	237154	0.140486	0.0992525	1.41544	0.156939	0.621896	237154	-0.0209172	0.130464	-0.160329	0.872622	0.947176	237154	-0.00121546	0.0849705	-0.0143045	0.988587	0.998755	237154	-0.108441	0.0851768	-1.27312	0.202974	0.59943	237154	-0.0917736	0.122321	-0.75027	0.453092	0.627929	237154	-0.003365	0.169312	-0.0198745	0.984143	0.987328		106605	-0.0826353	0.37983
Rv0205	Rv0205	Probable conserved transmembrane protein	cell wall and cell processes	79675.3	-0.0546656	0.167805	-0.325769	0.744599	0.994271	79675.3	-0.487451	0.164231	-2.96808	0.00299666	0.0780559	79675.3	-0.0745691	0.197901	-0.3768	0.706322	0.86488	79675.3	-0.0837223	0.146151	-0.572849	0.566747	0.970689	79675.3	0.2591	0.146489	1.76874	0.0769375	0.420848	79675.3	0.358217	0.19224	1.86338	0.0624086	0.165833	79675.3	-0.0235245	0.23112	-0.101785	0.918927	0.935167		49902.3	-0.00867623	0.193399
Rv0206c	mmpL3	Possible conserved transmembrane transport protein MmpL3	cell wall and cell processes	846896	0.127877	0.161413	0.792236	0.428223	0.981692	846896	0.110725	0.158323	0.699363	0.484325	0.869017	846896	-0.0915391	0.192198	-0.476276	0.633878	0.826217	846896	-0.155209	0.140491	-1.10476	0.269265	0.873456	846896	0.11461	0.140813	0.813914	0.415694	0.783262	846896	-0.074387	0.186161	-0.399584	0.689463	0.812402	846896	1.0514	0.226909	4.63355	3.59441e-06	1.12406e-05		156178	0.11473	0.274598
Rv0207c	Rv0207c	Conserved hypothetical protein	conserved hypothetical	190501	-0.0563311	0.170369	-0.330642	0.740915	0.994271	190501	-0.170373	0.166638	-1.02241	0.306585	0.776398	190501	-0.0373809	0.200184	-0.186733	0.85187	0.941565	190501	-0.0629494	0.148494	-0.423918	0.671626	0.988285	190501	-0.0143495	0.148831	-0.0964149	0.923191	0.980133	190501	0.0766609	0.19472	0.393698	0.693804	0.815609	190501	0.893541	0.2328	3.83824	0.000123921	0.000297337		63366.8	0.245172	0.237154
Rv0208c	Rv0208c	Hypothetical methlytransferase (methylase)	intermediary metabolism and respiration	149862	0.129965	0.161243	0.806021	0.420231	0.980863	149862	-0.245036	0.158145	-1.54944	0.121276	0.575108	149862	-0.132928	0.192038	-0.692196	0.488815	0.72097	149862	0.0537928	0.140307	0.383392	0.701429	0.988285	149862	-0.0261925	0.140628	-0.186253	0.852246	0.959497	149862	0.242073	0.18597	1.30168	0.193026	0.357414	149862	1.44749	0.226775	6.38292	1.73738e-10	1.0791e-09		9081.87	-0.301959	0.52784
Rv0209	Rv0209	Hypothetical protein	conserved hypothetical	105623	0.258973	0.232768	1.11258	0.265889	0.92894	105623	-0.335198	0.224588	-1.4925	0.135568	0.59431	105623	-0.0746676	0.25404	-0.293921	0.768818	0.904057	105623	0.0370346	0.204834	0.180804	0.856522	0.991264	105623	0.132391	0.205256	0.645004	0.518924	0.831765	105623	0.519504	0.252921	2.05402	0.0399737	0.11843	105623	-0.48127	0.267187	-1.80125	0.0716633	0.103391		8733.5	0.416062	0.455493
Rv0210	Rv0210	Hypothetical protein	conserved hypothetical	76565.8	0.379757	0.195724	1.94027	0.0523468	0.706439	76565.8	0.248177	0.190137	1.30525	0.191808	0.66165	76565.8	-0.582931	0.222276	-2.62256	0.00872716	0.0619352	76565.8	0.052924	0.171256	0.309035	0.757295	0.991264	76565.8	-0.116709	0.171628	-0.680013	0.496496	0.820683	76565.8	-0.451352	0.218559	-2.06513	0.0389108	0.116013	76565.8	-1.51187	0.247721	-6.10313	1.04008e-09	5.75112e-09		22823.9	-0.122748	0.522651
Rv0211	pckA	Probable iron-regulated phosphoenolpyruvate carboxykinase [GTP] PckA (phosphoenolpyruvate carboxylase) (PEPCK)(pep carboxykinase)	intermediary metabolism and respiration	512795	0.459587	0.191536	2.39948	0.0164182	0.505884	512795	0.807782	0.186291	4.33612	1.45018e-05	0.00150075	512795	-0.0154392	0.218679	-0.070602	0.943714	0.975414	512795	-0.119122	0.167536	-0.71102	0.477072	0.962456	512795	-0.139181	0.167904	-0.82893	0.407144	0.781706	512795	-0.363634	0.214705	-1.69365	0.0903324	0.21432	512795	0.608244	0.245433	2.47825	0.0132029	0.0220743		7507.65	-0.293533	0.399288
Rv0212c	nadR	Possible transcriptional regulatory protein NadR (probably AsnC-family)	regulatory proteins	36175.4	-0.19863	0.200191	-0.9922	0.3211	0.959243	36175.4	-0.386829	0.194268	-1.99121	0.0464577	0.360825	36175.4	-0.17027	0.226085	-0.753126	0.451374	0.695308	36175.4	0.146894	0.175229	0.838301	0.401862	0.930539	36175.4	0.0975855	0.175612	0.555688	0.578424	0.855158	36175.4	0.0179293	0.222669	0.0805198	0.935824	0.962814	36175.4	-0.517878	0.250125	-2.07047	0.038408	0.0585119		37927.8	0.288871	0.246689
Rv0213c	Rv0213c	Possible methyltransferase (methylase)	intermediary metabolism and respiration	33861.8	-0.355466	0.183192	-1.9404	0.0523305	0.706439	33861.8	-0.209896	0.178481	-1.17601	0.239591	0.717571	33861.8	-0.111646	0.211386	-0.528162	0.597387	0.79896	33861.8	-0.0321251	0.159886	-0.200926	0.840757	0.991264	33861.8	-0.217514	0.160236	-1.35746	0.174634	0.572638	33861.8	-0.257217	0.206741	-1.24415	0.213444	0.38342	33861.8	-0.107747	0.240546	-0.447927	0.654206	0.706619		54103.9	-0.263166	0.351296
Rv0214	fadD4	Probable fatty-acid-CoA ligase FadD4 (fatty-acid-CoA synthetase) (fatty-acid-CoA synthase)	lipid metabolism	90201.2	-0.112241	0.187986	-0.597072	0.550459	0.986639	90201.2	-0.169262	0.182964	-0.925111	0.354908	0.804987	90201.2	-0.525676	0.215588	-2.43834	0.0147549	0.0869548	90201.2	-0.0510676	0.164279	-0.310859	0.755907	0.991264	90201.2	-0.0949146	0.164641	-0.576495	0.564281	0.84855	90201.2	-0.468656	0.211321	-2.21774	0.0265725	0.0880146	90201.2	-1.49833	0.243377	-6.15643	7.44009e-10	4.20631e-09		16922.8	-0.157344	0.350414
Rv0215c	fadE3	Probable acyl-CoA dehydrogenase FadE3	lipid metabolism	32848.4	-0.160516	0.191544	-0.83801	0.402025	0.98039	32848.4	0.459257	0.186256	2.46573	0.0136735	0.186012	32848.4	0.369722	0.218667	1.6908	0.0908754	0.272558	32848.4	-0.310715	0.167461	-1.85544	0.0635329	0.654749	32848.4	-0.470047	0.167826	-2.80081	0.00509745	0.125116	32848.4	-0.250051	0.214642	-1.16497	0.244032	0.420921	32848.4	0.181476	0.245381	0.739567	0.459563	0.52583		14977.5	-0.00735975	0.342748
Rv0216	Rv0216	Double hotdog hydratase	intermediary metabolism and respiration	91073.3	-0.242545	0.211172	-1.14857	0.250734	0.923471	91073.3	-0.0611135	0.204502	-0.29884	0.765062	0.967857	91073.3	0.103852	0.235546	0.4409	0.659285	0.838353	91073.3	0.143776	0.185238	0.776168	0.43765	0.94709	91073.3	-0.174829	0.18563	-0.941814	0.346288	0.728936	91073.3	-0.0775791	0.232959	-0.333017	0.739122	0.847142	91073.3	-0.868656	0.256037	-3.39269	0.000692089	0.00146063		9933.43	-0.32006	0.254666
Rv0217c	lipW	Possible esterase LipW	intermediary metabolism and respiration	59026.9	0.0200664	0.144376	0.138987	0.88946	0.997958	59026.9	0.0209563	0.142391	0.147174	0.882994	0.988898	59026.9	-0.00700968	0.176573	-0.0396984	0.968334	0.985695	59026.9	-0.112829	0.125211	-0.901105	0.367532	0.91326	59026.9	0.0940938	0.125511	0.749688	0.453443	0.80605	59026.9	-0.00789952	0.169515	-0.0466007	0.962832	0.976642	59026.9	0.299479	0.214375	1.39699	0.162417	0.213745		19986.4	0.212458	0.352609
Rv0218	Rv0218	Probable conserved transmembrane protein	cell wall and cell processes	68851.7	0.165102	0.177898	0.928073	0.35337	0.964852	68851.7	0.142819	0.173576	0.822806	0.410618	0.831442	68851.7	-0.719059	0.206775	-3.47749	0.000506125	0.00822658	68851.7	-0.130088	0.155168	-0.83837	0.401823	0.930539	68851.7	-0.599855	0.155506	-3.85745	0.000114577	0.0313369	68851.7	-0.696776	0.201768	-3.45335	0.000553671	0.00492682	68851.7	-1.91829	0.237407	-8.08015	6.46874e-16	9.62195e-15		17238.3	-0.074592	0.302426
Rv0219	Rv0219	Probable conserved transmembrane protein	cell wall and cell processes	22180.3	0.141699	0.293789	0.482315	0.629582	0.987145	22180.3	0.471467	0.281749	1.67336	0.0942572	0.517732	22180.3	-0.400041	0.306868	-1.30362	0.192362	0.427223	22180.3	-0.0557283	0.260793	-0.213687	0.830791	0.991264	22180.3	-0.153317	0.261257	-0.586843	0.557309	0.846624	22180.3	-0.729809	0.30884	-2.36306	0.0181246	0.0664493	22180.3	-2.26171	0.299372	-7.55486	4.19304e-14	4.7478e-13		3237.2	-0.0967563	0.569077
Rv0220	lipC	Probable esterase LipC	intermediary metabolism and respiration	504527	-0.213402	0.117033	-1.82343	0.0682379	0.739427	504527	-0.147372	0.116696	-1.26287	0.206635	0.676244	504527	0.288642	0.14986	1.92608	0.0540949	0.196802	504527	-0.00418765	0.101035	-0.0414474	0.966939	0.9947	504527	0.0197931	0.101278	0.195434	0.845053	0.957205	504527	0.222612	0.141847	1.56938	0.116558	0.255074	504527	0.957895	0.189774	5.04757	4.47466e-07	1.63678e-06		3829.91	0.480531	0.519154
Rv0221	Rv0221	Possible triacylglycerol synthase (diacylglycerol acyltransferase)	lipid metabolism	144573	0.0020701	0.148618	0.013929	0.988887	0.998543	144573	0.0742936	0.146384	0.507524	0.611787	0.928103	144573	0.244485	0.180527	1.35429	0.175645	0.404586	144573	-0.061242	0.129039	-0.4746	0.635072	0.988285	144573	0.0748031	0.129341	0.578339	0.563035	0.84855	144573	0.172261	0.173722	0.991594	0.321396	0.503711	144573	-0.0661429	0.217687	-0.303844	0.761246	0.803715		5305.76	-0.0660484	0.412888
Rv0222	echA1	Probable enoyl-CoA hydratase EchA1 (enoyl hydrase) (unsaturated acyl-CoA hydratase) (crotonase)	lipid metabolism	92828	-0.227126	0.181921	-1.24849	0.211853	0.910425	92828	0.241223	0.177346	1.36018	0.173772	0.646622	92828	-0.248301	0.210323	-1.18057	0.237774	0.484074	92828	-0.21817	0.15884	-1.37352	0.16959	0.795557	92828	-0.387447	0.15919	-2.43387	0.0149384	0.202834	92828	-0.71665	0.205637	-3.48502	0.000492092	0.00450824	92828	-0.71256	0.239863	-2.97069	0.00297129	0.00563901		24407.4	-0.270199	0.424509
Rv0223c	Rv0223c	Probable aldehyde dehydrogenase	intermediary metabolism and respiration	59895.1	-0.287147	0.254918	-1.12643	0.259984	0.92894	59895.1	0.0723586	0.245266	0.295021	0.767978	0.968704	59895.1	0.0891839	0.273088	0.326576	0.743989	0.88967	59895.1	0.119574	0.22505	0.53132	0.595197	0.98126	59895.1	-0.215235	0.225485	-0.954543	0.339809	0.724862	59895.1	-0.270322	0.273311	-0.989064	0.322632	0.504864	59895.1	-0.291114	0.278562	-1.04506	0.295995	0.361672		53827.5	-0.402295	0.313785
Rv0224c	Rv0224c	Possible methyltransferase (methylase)	intermediary metabolism and respiration	37230.8	-0.145486	0.246262	-0.590778	0.554669	0.986639	37230.8	-0.464293	0.237164	-1.95769	0.0502665	0.374848	37230.8	0.381734	0.265607	1.43721	0.150658	0.371438	37230.8	0.0902446	0.217097	0.415688	0.677638	0.988285	37230.8	0.479156	0.217544	2.20256	0.0276254	0.261722	37230.8	0.70054	0.265316	2.6404	0.0082808	0.037667	37230.8	0.236633	0.274068	0.863409	0.387913	0.456148		12712.9	0.411805	0.300098
Rv0225	Rv0225	Possible conserved protein	cell wall and cell processes	176687	0.0323694	0.156644	0.206643	0.836289	0.994271	176687	0.214798	0.15387	1.39597	0.162725	0.632702	176687	0.0801854	0.187886	0.426778	0.669541	0.843186	176687	-0.164924	0.136207	-1.21083	0.225961	0.842851	176687	-0.125059	0.136521	-0.916043	0.359644	0.743563	176687	-0.102243	0.181542	-0.56319	0.573305	0.724677	176687	-0.596123	0.223579	-2.66627	0.00766969	0.0134889		6825.2	-0.316062	0.425836
Rv0226c	Rv0226c	Probable conserved transmembrane protein	cell wall and cell processes	216919	0.0472076	0.128636	0.366984	0.713631	0.990302	216919	-0.182342	0.127648	-1.42847	0.153155	0.616401	216919	-0.296698	0.161494	-1.83721	0.0661784	0.223048	216919	-0.111757	0.111273	-1.00435	0.31521	0.896122	216919	0.00958013	0.111538	0.0858914	0.931553	0.980133	216919	-0.0671486	0.153784	-0.436644	0.66237	0.792643	216919	-0.161602	0.201007	-0.803964	0.421418	0.490255		19556.1	0.264234	0.321588
Rv0227c	Rv0227c	Probable conserved membrane protein	cell wall and cell processes	636928	-0.13131	0.205296	-0.639613	0.522424	0.986639	636928	0.0311532	0.199061	0.156501	0.875638	0.988898	636928	0.0479899	0.230522	0.208179	0.835089	0.935735	636928	-0.0956517	0.179953	-0.531538	0.595046	0.98126	636928	0.0382275	0.180339	0.211976	0.832126	0.952933	636928	-0.114473	0.227535	-0.503101	0.614893	0.755451	636928	1.16414	0.252954	4.60217	4.18102e-06	1.28678e-05		8888.92	-0.00113861	0.535086
Rv0228	Rv0228	Probable integral membrane acyltransferase	intermediary metabolism and respiration	82156.6	0.0445276	0.200432	0.222158	0.824191	0.994271	82156.6	-0.00572492	0.194517	-0.0294314	0.976521	0.995136	82156.6	0.185333	0.226344	0.81881	0.412895	0.66497	82156.6	-0.0446829	0.175513	-0.254585	0.799044	0.991264	82156.6	0.0194617	0.175894	0.110645	0.911898	0.978415	82156.6	0.235585	0.222975	1.05655	0.290715	0.470821	82156.6	-0.326842	0.250308	-1.30576	0.191634	0.246955		32302.4	-0.0524687	0.201933
Rv0229c	Rv0229c	Possible conserved membrane protein with PIN domain	cell wall and cell processes	95589.1	0.104523	0.234888	0.444991	0.656326	0.987145	95589.1	-0.298466	0.226571	-1.31732	0.187731	0.654946	95589.1	0.36158	0.255863	1.41318	0.157604	0.379924	95589.1	0.30876	0.206777	1.4932	0.135384	0.756324	95589.1	0.284797	0.2072	1.37451	0.169285	0.568388	95589.1	0.764569	0.25489	2.99961	0.0027033	0.0161198	95589.1	1.4179	0.268282	5.2851	1.25634e-07	4.97478e-07		16768.5	-0.439502	0.26621
Rv0230c	php	Probable phosphotriesterase Php (parathion hydrolase) (PTE) (aryldialkylphosphatase) (paraoxonase) (a-esterase) (aryltriphosphatase) (paraoxon hydrolase)	lipid metabolism	162084	-0.0371109	0.27166	-0.136608	0.891341	0.997958	162084	0.0883412	0.260982	0.338496	0.73499	0.960196	162084	0.429384	0.287579	1.4931	0.135412	0.349006	162084	0.26325	0.240452	1.09481	0.273598	0.873456	162084	-0.0306735	0.240905	-0.127326	0.898682	0.9737	162084	0.303932	0.288703	1.05275	0.292457	0.472692	162084	1.04477	0.287388	3.63538	0.00027757	0.00062753		26810	-0.439076	0.386092
Rv0231	fadE4	Probable acyl-CoA dehydrogenase FadE4	lipid metabolism	290022	-0.229762	0.307419	-0.74739	0.454828	0.986639	290022	0.0216974	0.294711	0.0736224	0.941311	0.991017	290022	-0.117084	0.31891	-0.367139	0.713515	0.8701	290022	-0.0533172	0.273577	-0.194889	0.84548	0.991264	290022	-0.174729	0.274047	-0.637587	0.523742	0.831765	290022	-0.368544	0.321411	-1.14664	0.251529	0.430719	290022	0.298476	0.307257	0.971421	0.331339	0.398694		22711.1	0.0680433	0.295182
Rv0232	Rv0232	Probable transcriptional regulatory protein (probably TetR/AcrR-family)	regulatory proteins	216119	0.0104613	0.256568	0.0407739	0.967476	0.998543	216119	-0.32969	0.24683	-1.3357	0.181648	0.652048	216119	0.38147	0.274507	1.38965	0.164634	0.389003	216119	0.251824	0.22659	1.11137	0.266411	0.87261	216119	0.303988	0.227034	1.33895	0.180585	0.580699	216119	0.721621	0.274847	2.62554	0.00865127	0.0387233	216119	1.07267	0.279442	3.8386	0.000123737	0.000297071		3718.05	-0.581311	0.420401
Rv0233	nrdB	Ribonucleoside-diphosphate reductase (beta chain) NrdB (ribonucleotide reductase small chain)	information pathways	351319	-0.0956561	0.213663	-0.447697	0.654372	0.987145	351319	-0.269172	0.206829	-1.30142	0.193114	0.662647	351319	0.0577551	0.237691	0.242984	0.808018	0.925741	351319	0.129454	0.187518	0.690357	0.48997	0.967543	351319	0.116655	0.187915	0.620788	0.534739	0.835721	351319	0.231271	0.235293	0.982903	0.325655	0.507428	351319	0.404853	0.257362	1.57309	0.115699	0.158852		7523.06	-0.152383	0.38781
Rv0234c	gabD1	Succinate-semialdehyde dehydrogenase [NADP+] dependent (SSDH) GabD1	intermediary metabolism and respiration	166911	0.336514	0.305596	1.10117	0.270822	0.930665	166911	0.116323	0.292978	0.397037	0.69134	0.946737	166911	-0.257968	0.317301	-0.813006	0.416215	0.668122	166911	-0.200876	0.271867	-0.738876	0.459982	0.957317	166911	-0.0879327	0.272338	-0.322881	0.746785	0.924257	166911	-0.037777	0.31974	-0.118149	0.90595	0.945104	166911	-0.98485	0.306194	-3.21642	0.001298	0.002624		21686.2	-0.193809	0.321018
Rv0235c	Rv0235c	Probable conserved transmembrane protein	cell wall and cell processes	59632.9	0.265255	0.182562	1.45296	0.146235	0.862431	59632.9	0.18126	0.177917	1.01879	0.308303	0.777151	59632.9	-0.0364583	0.210868	-0.172897	0.862733	0.946688	59632.9	0.271856	0.159389	1.70561	0.0880809	0.714136	59632.9	0.181162	0.159746	1.13406	0.256768	0.65588	59632.9	0.0475371	0.206202	0.230536	0.817675	0.897372	59632.9	-1.15821	0.240212	-4.8216	1.4241e-06	4.77185e-06		48698	0.106402	0.467671
Rv0236A	Rv0236A	Small secreted protein	cell wall and cell processes	218775	0.0534498	0.252578	0.211617	0.832406	0.994271	558860	-0.211706	0.147768	-1.43269	0.151947	0.615918	218775	0.744504	0.271069	2.74655	0.00602265	0.0483611	558860	-0.0265613	0.130369	-0.203739	0.838557	0.991264	558860	0.324768	0.130673	2.48535	0.0129424	0.191469	218775	1.06645	0.271186	3.93255	8.41e-05	0.00111772	558860	-1.26585	0.218809	-5.78516	7.24426e-09	3.53959e-08		218110	0.118195	0.230035
Rv0236c	aftD	Possible arabinofuranosyltransferase AftD	cell wall and cell processes	558860	0.218689	0.150089	1.45707	0.145098	0.859837	218775	-0.2685	0.243098	-1.10449	0.269379	0.743021	558860	-0.314335	0.181887	-1.72819	0.0839534	0.25853	218775	0.218464	0.222941	0.979921	0.327125	0.898238	218775	0.5184	0.223382	2.32069	0.0203036	0.237744	558860	0.116059	0.175173	0.662539	0.507626	0.674058	218775	2.29605	0.277378	8.27769	1.25589e-16	2.09195e-15		4119.95	-0.0471666	0.301456
Rv0237	lpqI	Probable conserved lipoprotein LpqI	cell wall and cell processes	238949	-0.0838333	0.18821	-0.445425	0.656012	0.987145	238949	-0.0521855	0.183197	-0.28486	0.775752	0.97182	238949	-0.0802927	0.215799	-0.372071	0.70984	0.86708	238949	-0.31234	0.164525	-1.89844	0.0576387	0.637857	238949	-0.230703	0.164888	-1.39915	0.161767	0.559536	238949	-0.111941	0.211577	-0.529076	0.596753	0.74313	238949	0.254628	0.243539	1.04553	0.295776	0.361514		9865.32	0.669033	0.424574
Rv0238	Rv0238	Possible transcriptional regulatory protein (probably TetR-family)	regulatory proteins	77375.7	-0.0842141	0.249943	-0.336933	0.736168	0.994271	77375.7	-0.361653	0.240621	-1.503	0.13284	0.590249	77375.7	0.268865	0.268791	1.00027	0.317178	0.572825	77375.7	0.0588003	0.220504	0.266663	0.789728	0.991264	77375.7	0.275573	0.220944	1.24725	0.212306	0.607563	77375.7	0.546303	0.26874	2.03283	0.0420694	0.123602	77375.7	0.761891	0.275997	2.76051	0.00577117	0.0103763		11029.6	0.659897	0.334858
Rv0239	vapB24	Possible antitoxin VapB24	virulence, detoxification and adaptation	137051	0.214456	0.331913	0.646123	0.5182	0.986639	137051	0.0213991	0.317993	0.0672941	0.946348	0.991017	137051	0.403628	0.340658	1.18485	0.236077	0.482325	137051	0.152435	0.29655	0.51403	0.607231	0.985153	137051	0.310495	0.297023	1.04535	0.29586	0.687383	137051	0.596685	0.343684	1.73614	0.0825385	0.201522	137051	1.24065	0.321909	3.85404	0.000116186	0.000279777		3641.51	0.684045	0.589808
Rv0240	vapC24	Possible toxin VapC24. Contains PIN domain.	virulence, detoxification and adaptation	31655.8	0.118905	0.245588	0.484165	0.628269	0.987145	31655.8	0.139128	0.23651	0.588254	0.556362	0.901814	31655.8	-0.371749	0.265019	-1.40273	0.160698	0.384208	31655.8	-0.00554992	0.216462	-0.0256392	0.979545	0.995966	31655.8	0.072011	0.216901	0.332	0.739889	0.920939	31655.8	-0.391972	0.264661	-1.48104	0.138597	0.286313	31655.8	-0.638937	0.273702	-2.33443	0.0195733	0.0315852		40850	-0.106134	0.311482
Rv0241c	htdX	Probable 3-hydroxyacyl-thioester dehydratase HtdX	intermediary metabolism and respiration	238913	-0.0136734	0.240255	-0.0569121	0.954615	0.998543	238913	-0.263261	0.231582	-1.13679	0.255625	0.73153	238913	0.00604157	0.260469	0.023195	0.981495	0.991332	238913	-0.200103	0.211678	-0.945321	0.344495	0.90379	238913	0.108547	0.212106	0.511759	0.60882	0.868881	238913	0.255629	0.259844	0.983781	0.325223	0.507343	238913	0.658986	0.271036	2.43136	0.0150424	0.0249427		18668.6	-0.297109	0.341504
Rv0242c	fabG4	Probable 3-oxoacyl-[acyl-carrier protein] reductase FabG4 (3-ketoacyl-acyl carrier protein reductase)	lipid metabolism	323867	-0.103668	0.253766	-0.408519	0.682893	0.987145	323867	-0.275163	0.244206	-1.12676	0.259842	0.735899	323867	-0.252703	0.272093	-0.928739	0.353024	0.611144	323867	-0.388516	0.224023	-1.73427	0.0828704	0.702015	323867	-0.185487	0.224463	-0.826357	0.408602	0.781706	323867	-0.0812085	0.272274	-0.29826	0.765504	0.86581	323867	0.184633	0.277989	0.664175	0.506578	0.569759		9185.95	-0.0524054	0.437135
Rv0243	fadA2	Probable acetyl-CoA acyltransferase FadA2 (3-ketoacyl-CoA thiolase) (beta-ketothiolase)	lipid metabolism	503083	-0.049483	0.257464	-0.192193	0.847591	0.994623	503083	-0.0167267	0.24767	-0.0675364	0.946155	0.991017	503083	-0.204616	0.275285	-0.743286	0.457309	0.700977	503083	-0.388641	0.227415	-1.70895	0.0874602	0.714136	503083	-0.308479	0.227858	-1.35382	0.175794	0.573351	503083	-0.237372	0.275676	-0.861053	0.389209	0.571966	503083	0.762262	0.279913	2.72321	0.00646509	0.0115109		15981.1	0.299573	0.41136
Rv0244c	fadE5	Probable acyl-CoA dehydrogenase FadE5	lipid metabolism	181607	0.088144	0.272764	0.323151	0.746581	0.994271	181607	-0.265775	0.262007	-1.01438	0.310401	0.778436	181607	-0.739851	0.288537	-2.56415	0.010343	0.0693721	181607	-0.0584362	0.241451	-0.242022	0.808763	0.991264	181607	0.206221	0.241906	0.852482	0.393947	0.772478	181607	-0.385932	0.2897	-1.33218	0.182802	0.345039	181607	-0.999409	0.287966	-3.47058	0.000519329	0.00111708		19440.1	0.0883982	0.285398
Rv0245	Rv0245	Possible oxidoreductase	intermediary metabolism and respiration	63101.3	0.00289091	0.198949	0.0145309	0.988406	0.998543	63101.3	0.0567005	0.193151	0.293555	0.769098	0.968704	63101.3	0.237644	0.225059	1.05592	0.291005	0.541228	63101.3	0.133884	0.174187	0.768622	0.442118	0.94709	63101.3	0.24771	0.17457	1.41898	0.155906	0.554285	63101.3	0.183835	0.221596	0.829594	0.406768	0.5877	63101.3	0.844578	0.24951	3.38494	0.000711931	0.00149859		17252.9	0.182009	0.474713
Rv0246	Rv0246	Probable conserved integral membrane protein	cell wall and cell processes	65886.1	0.0576371	0.372358	0.154789	0.876988	0.996936	65886.1	-0.192425	0.356788	-0.539326	0.589662	0.919486	65886.1	0.536933	0.376989	1.42427	0.15437	0.375668	65886.1	0.0656539	0.335123	0.19591	0.844681	0.991264	65886.1	0.413558	0.335583	1.23236	0.217816	0.611458	65886.1	0.786995	0.380099	2.0705	0.0384057	0.115189	65886.1	0.38676	0.348092	1.11109	0.266531	0.329769		98985.6	0.18584	0.226038
Rv0247c	Rv0247c	Probable succinate dehydrogenase [iron-sulfur subunit] (succinic dehydrogenase)	intermediary metabolism and respiration	280427	-0.00761003	0.14499	-0.0524867	0.958141	0.998543	280427	0.159251	0.143005	1.1136	0.265449	0.739203	280427	0.350941	0.177158	1.98095	0.0475971	0.18238	280427	0.00487758	0.125824	0.0387651	0.969078	0.994799	280427	0.172318	0.126119	1.36632	0.17184	0.571566	280427	0.18408	0.170171	1.08173	0.279373	0.460117	280427	0.89284	0.2149	4.15467	3.25751e-05	8.62183e-05		4432.39	0.0687057	0.559664
Rv0248c	Rv0248c	Probable succinate dehydrogenase [iron-sulfur subunit] (succinic dehydrogenase)	intermediary metabolism and respiration	646185	0.0899234	0.152835	0.588368	0.556286	0.986639	646185	0.270406	0.150334	1.79871	0.0720653	0.446502	646185	0.106327	0.184416	0.576561	0.564236	0.772573	646185	-0.146201	0.132826	-1.10069	0.271031	0.873456	646185	-0.0750339	0.133133	-0.563599	0.573027	0.853245	646185	-0.074156	0.177861	-0.416932	0.676728	0.802004	646185	0.669185	0.220851	3.03003	0.00244533	0.00470957		75086.8	-0.0951387	0.481588
Rv0249c	Rv0249c	Probable succinate dehydrogenase [membrane anchor subunit] (succinic dehydrogenase)	intermediary metabolism and respiration	396364	0.256599	0.198306	1.29395	0.195681	0.903423	396364	-0.0970742	0.192572	-0.504093	0.614196	0.928293	396364	0.702177	0.224516	3.12751	0.00176295	0.0209125	396364	0.0747484	0.173638	0.430485	0.666843	0.988285	396364	0.507105	0.174017	2.91412	0.0035669	0.109261	396364	1.05585	0.221028	4.77701	1.78e-06	5.43e-05	396364	1.71774	0.249182	6.89353	5.44234e-12	4.32703e-11		13797	0.298378	0.494588
Rv0250c	Rv0250c	Conserved protein	conserved hypothetical	246846	-0.137896	0.206033	-0.66929	0.50331	0.986639	246846	-0.434798	0.199743	-2.17679	0.0294963	0.286399	246846	0.403709	0.231151	1.74652	0.0807211	0.252238	246846	0.294655	0.180613	1.63142	0.102802	0.718985	246846	0.0985246	0.181	0.544334	0.586212	0.85803	246846	0.700611	0.228214	3.06998	0.00214076	0.013611	246846	2.08877	0.253343	8.24483	1.65396e-16	2.65622e-15		1392.9	-0.339177	0.615275
Rv0251c	hsp	Heat shock protein Hsp (heat-stress-induced ribosome-binding protein A)	virulence, detoxification and adaptation	54648.8	-0.19388	0.271327	-0.714563	0.474879	0.986639	54648.8	-0.228049	0.260647	-0.874934	0.38161	0.812405	54648.8	0.0724905	0.287278	0.252336	0.800782	0.922799	54648.8	0.429129	0.240108	1.78723	0.0739	0.680102	54648.8	-0.339443	0.240552	-1.4111	0.158215	0.55767	54648.8	0.10666	0.288359	0.369884	0.711469	0.828642	54648.8	-0.349356	0.287177	-1.21652	0.223788	0.283586		30106.5	-0.535503	0.410882
Rv0252	nirB	Probable nitrite reductase [NAD(P)H] large subunit [FAD flavoprotein] NirB	intermediary metabolism and respiration	83173.3	0.176494	0.201583	0.875536	0.381282	0.977504	83173.3	0.224301	0.195586	1.14682	0.251457	0.72944	83173.3	-0.539538	0.227316	-2.37352	0.0176195	0.0971294	83173.3	-0.25613	0.17655	-1.45075	0.14685	0.77013	83173.3	-0.191009	0.176935	-1.07954	0.280346	0.675905	83173.3	-0.587346	0.22403	-2.62172	0.00874861	0.0390539	83173.3	-1.40015	0.250926	-5.57994	2.40599e-08	1.06578e-07		38689.1	-0.172094	0.29834
Rv0253	nirD	Probable nitrite reductase [NAD(P)H] small subunit NirD	intermediary metabolism and respiration	8527.4	0.0515179	0.319545	0.161223	0.871918	0.996779	8527.4	-0.0990695	0.306072	-0.32368	0.74618	NA	8527.4	0.244968	0.329604	0.743221	0.457348	0.700977	8527.4	-0.0500185	0.284649	-0.17572	0.860514	NA	8527.4	0.0489064	0.285136	0.17152	0.863815	NA	8527.4	0.395556	0.332227	1.19062	0.233803	0.407639	8527.4	-0.613156	0.314162	-1.95172	0.0509711	0.0755106		8678.81	-0.407493	0.408844
Rv0254c	cobU	Probable bifunctional cobalamin biosynthesis protein CobU: cobinamide kinase + cobinamide phosphate guanylyltransferase	intermediary metabolism and respiration	55099.9	-0.198586	0.237555	-0.83596	0.403177	0.98039	55099.9	-0.131102	0.229049	-0.572375	0.567068	0.90902	55099.9	0.146446	0.258127	0.567343	0.570481	0.777158	55099.9	-0.0822043	0.209176	-0.39299	0.694326	0.988285	55099.9	-0.0384184	0.209605	-0.183289	0.854571	0.960041	55099.9	0.0789619	0.257312	0.306873	0.75894	0.861434	55099.9	-0.212577	0.269621	-0.788431	0.430445	0.499172		4686.72	-0.854852	0.385275
Rv0255c	cobQ1	Probable cobyric acid synthase CobQ1	intermediary metabolism and respiration	144639	0.14742	0.136217	1.08225	0.279144	0.93751	144639	0.910025	0.134781	6.75185	1.45968e-11	1.74005e-08	144639	-0.21322	0.168844	-1.26283	0.206651	0.445327	144639	-0.308954	0.118012	-2.61799	0.00884484	0.287008	144639	-0.327616	0.118292	-2.76956	0.0056132	0.126753	144639	-0.975825	0.161435	-6.04469	1.5e-09	1.68e-07	144639	-1.96801	0.20771	-9.47482	2.67226e-21	8.09914e-20		6839.25	-0.0628034	0.539324
Rv0256c	PPE2	PPE family protein PPE2	PE/PPE families	246472	0.0851812	0.156634	0.543825	0.586562	0.987145	246472	0.731103	0.153871	4.75139	2.02022e-06	0.000336322	246472	0.159121	0.187876	0.846944	0.397026	0.651302	246472	-0.0357081	0.136216	-0.262142	0.793212	0.991264	246472	-0.259626	0.136529	-1.90162	0.0572211	0.372216	246472	-0.486801	0.181543	-2.68146	0.00733016	0.0343589	246472	-0.334167	0.223583	-1.4946	0.135019	0.181845		149984	0.104765	0.288998
Rv0257	Rv0257	Conserved hypothetical protein	conserved hypothetical	17015.8	0.573541	0.254419	2.25432	0.0241761	0.579744	17015.8	0.104414	0.244501	0.427047	0.669345	0.941419	17015.8	-2.05178	0.272535	-7.52851	5.13e-14	1.72e-11	17015.8	-0.0487872	0.22419	-0.217615	0.827729	0.991264	17015.8	-0.501369	0.224596	-2.23232	0.0255941	0.261722	17015.8	-1.58265	0.27239	-5.81025	6.24e-09	5.35e-07	17015.8	-1.53686	0.278011	-5.52805	3.23804e-08	1.40652e-07		143476	-0.0628763	0.662898
Rv0258c	Rv0258c	Conserved hypothetical protein	conserved hypothetical	38566.5	-0.218903	0.222801	-0.982503	0.325852	0.959243	38566.5	0.244033	0.215289	1.13351	0.257	0.733157	38566.5	-0.175162	0.245474	-0.71357	0.475493	0.711639	38566.5	0.240676	0.195745	1.22954	0.218868	0.841579	38566.5	-0.206872	0.19614	-1.05471	0.291556	0.685308	38566.5	-0.638098	0.243666	-2.61873	0.00882567	0.0393108	38566.5	-1.23781	0.262036	-4.72384	2.31435e-06	7.42767e-06		17410.4	0.137284	0.298364
Rv0259c	Rv0259c	Conserved hypothetical protein	conserved hypothetical	25694.3	0.379091	0.405202	0.935561	0.349499	0.964852	25694.3	0.525064	0.388616	1.35111	0.176659	0.649714	25694.3	-1.1037	0.406687	-2.71387	0.00665015	0.0514525	25694.3	-0.291031	0.367114	-0.792755	0.42792	0.941549	25694.3	-0.601633	0.367535	-1.63694	0.101643	0.464983	25694.3	-1.24967	0.409072	-3.05489	0.00225143	0.0140271	25694.3	-2.94556	0.371041	-7.93865	2.04398e-15	2.84113e-14		4882.84	-0.316406	0.545334
Rv0260c	Rv0260c	Possible transcriptional regulatory protein	regulatory proteins	31909.3	-0.0647915	0.534664	-0.121182	0.903547	0.997958	31909.3	-0.122848	0.521115	-0.235741	0.813634	0.979212	31909.3	-1.90115	0.524246	-3.62644	0.00028735	0.00540633	31909.3	-0.272997	0.5093	-0.536024	0.591942	0.979069	31909.3	-0.166293	0.509323	-0.326497	0.744048	0.921994	31909.3	-1.84309	0.517088	-3.56437	0.000364737	0.00363026	31909.3	-3.32901	0.480587	-6.92696	4.29975e-12	3.4734e-11		6991.96	0.0872098	0.397595
Rv0261c	narK3	Probable integral membrane nitrite extrusion protein NarK3 (nitrite facilitator)	cell wall and cell processes	65973.7	-0.0689717	0.380065	-0.181473	0.855996	0.994673	65973.7	-0.698532	0.364125	-1.91839	0.0550621	0.397048	65973.7	-2.26935	0.383704	-5.91434	3.33e-09	3.36e-07	65973.7	0.188639	0.342245	0.551181	0.581509	0.974277	65973.7	-0.327177	0.34269	-0.954731	0.339714	0.724862	65973.7	-1.63979	0.38659	-4.24168	2.22e-05	0.00039039	65973.7	-3.50913	0.35305	-9.93945	2.80362e-23	1.14155e-21		7522.27	-0.494029	0.429293
Rv0262c	aac	Aminoglycoside 2'-N-acetyltransferase Aac (Aac(2')-IC)	virulence, detoxification and adaptation	84289.9	-0.269014	0.211635	-1.27112	0.203685	0.906242	84289.9	-0.254058	0.204931	-1.23972	0.215077	0.690796	84289.9	0.267129	0.235936	1.13221	0.257547	0.503614	84289.9	0.0427494	0.185647	0.230273	0.81788	0.991264	84289.9	-0.061232	0.186043	-0.329129	0.742059	0.920939	84289.9	0.252174	0.233379	1.08053	0.279905	0.460529	84289.9	-0.947455	0.256273	-3.69705	0.000218122	0.000501856		1276.46	-0.199736	0.77034
Rv0263c	Rv0263c	Conserved hypothetical protein	conserved hypothetical	113229	-0.288631	0.209595	-1.37709	0.168483	0.869021	113229	-0.205848	0.203031	-1.01387	0.310643	0.778436	113229	-0.179334	0.234191	-0.765762	0.443818	0.690797	113229	0.061694	0.183798	0.335662	0.737125	0.990682	113229	-0.250916	0.184187	-1.36229	0.173106	0.571566	113229	-0.262118	0.231484	-1.13234	0.257492	0.438139	113229	-1.35207	0.2552	-5.29807	1.17034e-07	4.65532e-07		4720.12	0.103226	0.68756
Rv0264c	Rv0264c	Conserved hypothetical protein	conserved hypothetical	73479.3	-0.379859	0.224235	-1.69402	0.0902612	0.806313	73479.3	-0.394416	0.216618	-1.82079	0.068639	0.435131	73479.3	-0.587734	0.246708	-2.38231	0.0172045	0.0959468	73479.3	-0.0127807	0.197025	-0.0648684	0.948279	0.993187	73479.3	-0.229773	0.197431	-1.16382	0.244499	0.650303	73479.3	-0.573176	0.244993	-2.33956	0.0193065	0.069434	73479.3	-1.49441	0.262778	-5.68697	1.29314e-08	5.98467e-08		2350.81	-0.0653703	0.769849
Rv0265c	Rv0265c	Probable periplasmic iron-transport lipoprotein	cell wall and cell processes	153228	0.0551777	0.156026	0.353643	0.723606	0.993219	153228	-0.133818	0.153285	-0.873002	0.382662	0.813204	153228	-0.1055	0.187311	-0.563231	0.573278	0.779124	153228	-0.110094	0.135635	-0.811698	0.416965	0.936998	153228	0.0194761	0.13595	0.143259	0.886086	0.968817	153228	0.0834961	0.180921	0.461506	0.644435	0.779045	153228	-1.06552	0.223123	-4.77547	1.7929e-06	5.86208e-06		2522.36	-0.971842	0.49247
Rv0266c	oplA	Probable 5-oxoprolinase OplA (5-oxo-L-prolinase) (pyroglutamase) (5-OPASE)	intermediary metabolism and respiration	390897	0.144161	0.184961	0.779414	0.435736	0.981692	390897	-0.0957977	0.180182	-0.531672	0.594953	0.921552	390897	-0.811508	0.212968	-3.81047	0.000138704	0.00318077	390897	0.00721037	0.161599	0.044619	0.964411	0.993738	390897	-0.0457169	0.161957	-0.282278	0.77773	0.936751	390897	-0.571549	0.208514	-2.74105	0.0061243	0.0299237	390897	-1.91263	0.241661	-7.9145	2.4824e-15	3.40359e-14		14862.6	0.109953	0.287717
Rv0267	narU	Probable integral membrane nitrite extrusion protein NarU (nitrite facilitator)	cell wall and cell processes	7546.2	-0.0838418	0.412909	-0.203052	0.839095	0.994271	7546.2	0.207906	0.396176	0.524784	0.599734	NA	7546.2	0.806701	0.413786	1.94956	0.0512283	0.18996	7546.2	0.152354	0.374826	0.406465	0.684401	NA	7546.2	-0.00281811	0.375236	-0.00751023	0.994008	NA	7546.2	0.514953	0.415937	1.23805	0.215696	0.386717	7546.2	-0.493082	0.376733	-1.30883	0.19059	0.245846		193940	-0.117605	0.486337
Rv0268c	Rv0268c	Hypothetical protein	conserved hypothetical	223676	-0.043705	0.328524	-0.133035	0.894166	0.997958	223676	-0.513182	0.314764	-1.63037	0.103023	0.53452	223676	0.486066	0.337634	1.43962	0.149974	0.37066	223676	0.246443	0.293355	0.840082	0.400862	0.930539	223676	0.319822	0.293829	1.08846	0.276391	0.674507	223676	0.955543	0.34061	2.80539	0.00502562	0.0257085	223676	1.46802	0.319828	4.59002	4.43197e-06	1.35858e-05		16809.2	0.236035	0.505135
Rv0269c	Rv0269c	Conserved hypothetical protein	conserved hypothetical	86966.2	0.00100408	0.171893	0.00584132	0.995339	0.998543	86966.2	0.166042	0.168038	0.988124	0.323092	0.782217	86966.2	0.264051	0.201534	1.31021	0.190125	0.424124	86966.2	-0.0998541	0.149837	-0.666418	0.505144	0.967543	86966.2	-0.166395	0.150175	-1.10801	0.267859	0.669037	86966.2	0.0990133	0.196154	0.504774	0.613718	0.755295	86966.2	-0.690927	0.233745	-2.9559	0.00311754	0.0058999		34532	0.0368732	0.293242
Rv0270	fadD2	Probable fatty-acid-CoA ligase FadD2 (fatty-acid-CoA synthetase) (fatty-acid-CoA synthase)	lipid metabolism	503653	-0.200465	0.240241	-0.834432	0.404037	0.98039	503653	0.0313606	0.231573	0.135424	0.892276	0.98892	503653	0.042514	0.260459	0.163228	0.870339	0.947176	503653	-0.216862	0.211673	-1.02452	0.305592	0.894773	503653	-0.114439	0.2121	-0.539553	0.589505	0.859926	503653	-0.189311	0.259837	-0.728576	0.466261	0.638577	503653	0.622541	0.271034	2.29691	0.0216239	0.0345485		62611.1	-0.0984653	0.158097
Rv0271c	fadE6	Probable acyl-CoA dehydrogenase FadE6	lipid metabolism	357545	-0.0692499	0.173839	-0.398356	0.690368	0.987145	357545	0.301068	0.169867	1.77237	0.0763333	0.462468	357545	-0.082706	0.203251	-0.406916	0.68407	0.850749	357545	0.0878853	0.15162	0.57964	0.562157	0.970689	357545	-0.19179	0.15196	-1.2621	0.206912	0.600483	357545	-0.453024	0.198028	-2.28767	0.0221568	0.0765986	357545	-0.272563	0.23499	-1.15989	0.246093	0.30798		212723	-0.0424837	0.621746
Rv0272c	Rv0272c	Unknown protein	conserved hypothetical	137678	-0.315544	0.197863	-1.59476	0.110766	0.849902	137678	0.115101	0.192156	0.598997	0.549175	0.899342	137678	0.313465	0.224129	1.39859	0.161935	0.385674	137678	0.487238	0.173232	2.81264	0.00491364	0.224128	137678	0.0249888	0.173605	0.143941	0.885547	0.968817	137678	-0.11718	0.220603	-0.531179	0.595295	0.742562	137678	0.464542	0.248931	1.86615	0.0620208	0.0908782		44287	-0.0498269	0.341926
Rv0273c	Rv0273c	Possible transcriptional regulatory protein	regulatory proteins	62669.4	-0.383903	0.204936	-1.87328	0.0610296	0.732173	62669.4	0.0158563	0.198715	0.0797942	0.936401	0.991017	62669.4	0.630845	0.230202	2.7404	0.00613645	0.0488854	62669.4	0.481844	0.179606	2.68279	0.00730104	0.267205	62669.4	0.147307	0.179988	0.818427	0.413113	0.782707	62669.4	0.231085	0.227175	1.01721	0.309052	0.491009	62669.4	0.495347	0.252739	1.95991	0.0500061	0.0742721		3567.75	-0.662937	0.566745
Rv0274	Rv0274	Conserved protein	conserved hypothetical	65903.9	0.145488	0.244179	0.595826	0.551292	0.986639	65903.9	0.317458	0.235239	1.34951	0.177173	0.649714	65903.9	0.164237	0.263827	0.622519	0.533601	0.755048	65903.9	-0.0238649	0.215245	-0.110873	0.911717	0.991264	65903.9	-0.204879	0.215678	-0.949933	0.342146	0.725403	65903.9	-0.00773201	0.263435	-0.0293508	0.976585	0.984153	65903.9	0.18855	0.273032	0.690578	0.489831	0.555182		50606	-0.108349	0.266015
Rv0275c	Rv0275c	Possible transcriptional regulatory protein (possibly TetR-family)	regulatory proteins	365715	-0.0752233	0.243813	-0.308528	0.75768	0.994271	365715	-0.607291	0.234908	-2.58523	0.00973153	0.153342	365715	0.416926	0.263524	1.58212	0.113623	0.315003	365715	0.30543	0.214931	1.42106	0.155299	0.778933	365715	0.33949	0.215363	1.57637	0.114941	0.489614	365715	0.948993	0.263124	3.60664	0.000310182	0.00321425	365715	1.96777	0.272864	7.21156	5.53133e-13	5.1375e-12		24383.6	0.0774422	0.260669
Rv0276	Rv0276	Conserved hypothetical protein	conserved hypothetical	1.09545e+06	-0.225112	0.202718	-1.11047	0.266797	0.92894	1.09545e+06	-0.104351	0.19667	-0.530591	0.595702	0.921593	1.09545e+06	0.602857	0.228308	2.64054	0.00827742	0.0598662	1.09545e+06	0.423962	0.177626	2.38682	0.016995	0.374453	1.09545e+06	0.0144797	0.178009	0.0813421	0.93517	0.980133	1.09545e+06	0.482096	0.225139	2.14132	0.0322481	0.101083	1.09545e+06	1.50347	0.251575	5.97621	2.28382e-09	1.18942e-08		6413.89	-0.223209	0.476569
Rv0277A	vapB25	Possible antitoxin VapB25	virulence, detoxification and adaptation	368961	-0.00948688	0.472205	-0.0200906	0.983971	0.998543	74223.4	-0.189827	0.177413	-1.06997	0.284633	0.760013	368961	0.380166	0.467815	0.812641	0.416424	0.668122	74223.4	0.259552	0.158906	1.63337	0.102391	0.718985	74223.4	0.564641	0.159269	3.54521	0.000392295	0.057122	368961	0.606732	0.466791	1.29979	0.193672	0.358444	74223.4	1.4861	0.239908	6.19447	5.84809e-10	3.37732e-09		59066.9	-0.205491	0.323614
Rv0277c	vapC25	Possible toxin VapC25. Contains PIN domain.	virulence, detoxification and adaptation	74223.4	0.0892688	0.181988	0.490521	0.623765	0.987145	368961	-0.236053	0.455208	-0.518561	0.604067	0.923711	74223.4	0.682512	0.210382	3.24416	0.00117797	0.0157754	368961	0.436581	0.436091	1.00112	0.316768	0.896122	368961	0.349715	0.436374	0.801409	0.422895	0.789076	74223.4	0.961608	0.205707	4.67465	2.94e-06	8.13e-05	368961	2.05611	0.423323	4.85707	1.19136e-06	4.05263e-06		36788.7	0.0712833	0.50776
Rv0278c	PE_PGRS3	PE-PGRS family protein PE_PGRS3	PE/PPE families	89203.9	0.296503	0.232111	1.27742	0.201455	0.904222	89203.9	0.00546936	0.223974	0.0244196	0.980518	0.996391	89203.9	-0.455295	0.253476	-1.79621	0.072461	0.235177	89203.9	-0.0724141	0.204235	-0.354563	0.722917	0.988285	89203.9	-0.251665	0.204654	-1.22971	0.218806	0.613778	89203.9	-0.164262	0.252311	-0.651029	0.515028	0.678271	89203.9	-0.784921	0.266849	-2.94144	0.00326688	0.00616228		86750.5	-0.145229	0.369729
Rv0279c	PE_PGRS4	PE-PGRS family protein PE_PGRS4	PE/PPE families	210711	0.125351	0.355268	0.352835	0.724212	0.993219	210711	0.123631	0.340342	0.363255	0.716414	0.956135	210711	0.622706	0.361586	1.72215	0.0850417	0.260677	210711	-0.120635	0.318721	-0.378496	0.705062	0.988285	210711	-0.212863	0.319188	-0.66689	0.504842	0.823299	210711	0.624426	0.364785	1.71176	0.0869406	0.208606	210711	0.421322	0.336734	1.2512	0.210861	0.268641		159885	0.378839	0.507767
Rv0280	PPE3	PPE family protein PPE3	PE/PPE families	120352	0.881067	0.41298	2.13344	0.0328889	0.636447	120352	-0.236929	0.396274	-0.597892	0.549912	0.899342	120352	-1.36686	0.413849	-3.3028	0.000957255	0.0136833	120352	-0.0719931	0.374955	-0.192004	0.847739	0.991264	120352	0.114127	0.375367	0.304042	0.761096	0.930735	120352	-0.248865	0.416038	-0.598179	0.549721	0.707737	120352	-0.457098	0.376872	-1.21287	0.225179	0.284991		83255.6	0.00124004	0.38836
Rv0281	Rv0281	Possible S-adenosylmethionine-dependent methyltransferase	lipid metabolism	260026	0.0621963	0.157834	0.394063	0.693535	0.987145	260026	-0.14041	0.154986	-0.905953	0.364961	0.804987	260026	0.351845	0.188966	1.86195	0.0626096	0.215709	260026	0.0764758	0.137281	0.557075	0.577476	0.974277	260026	0.307636	0.137598	2.23576	0.0253677	0.261722	260026	0.554451	0.182702	3.03473	0.00240749	0.0147236	260026	0.963858	0.224427	4.29475	1.74889e-05	4.85856e-05		95682.7	-0.0342878	0.19
Rv0282	eccA3	ESX conserved component EccA3. ESX-3 type VII secretion system protein.	cell wall and cell processes	881319	-0.105749	0.178573	-0.592187	0.553725	0.986639	881319	-0.194375	0.174265	-1.1154	0.264678	0.738956	881319	-0.159688	0.207406	-0.769927	0.441343	0.688222	881319	-0.33218	0.155873	-2.1311	0.0330813	0.523423	881319	-0.0299356	0.156222	-0.191622	0.848038	0.957205	881319	-0.0710614	0.202514	-0.350896	0.725667	0.839023	881319	0.539652	0.237893	2.26847	0.0233008	0.0369495		5451.55	-0.647702	0.522218
Rv0283	eccB3	ESX conserved component EccB3. ESX-3 type VII secretion system protein. Possible membrane protein.	cell wall and cell processes	588125	-0.0435006	0.175365	-0.248058	0.80409	0.994271	588125	-0.204763	0.171285	-1.19546	0.231908	0.704944	588125	-0.252457	0.204592	-1.23395	0.21722	0.460365	588125	-0.298684	0.152989	-1.95233	0.0508992	0.61675	588125	-0.0756335	0.153333	-0.493264	0.621826	0.877939	588125	-0.0911942	0.199475	-0.457171	0.647548	0.780582	588125	0.337904	0.235935	1.43219	0.15209	0.202134		26200.4	-0.341506	0.316573
Rv0284	eccC3	ESX conserved component EccC3. ESX-3 type VII secretion system protein. Possible membrane protein.	cell wall and cell processes	1.17035e+06	-0.0219179	0.167242	-0.131055	0.895732	0.997958	1.17035e+06	-0.241408	0.163743	-1.47431	0.140399	0.600984	1.17035e+06	-0.243254	0.197411	-1.23222	0.217868	0.46094	1.17035e+06	-0.24311	0.14571	-1.66845	0.0952259	0.714136	1.17035e+06	0.0506113	0.146041	0.346555	0.728925	0.919274	1.17035e+06	-0.0237634	0.19175	-0.123929	0.901371	0.941904	1.17035e+06	0.670213	0.230794	2.90394	0.00368497	0.00687055		41481.2	-0.189818	0.250336
Rv0285	PE5	PE family protein PE5	PE/PPE families	265392	-0.0844044	0.496159	-0.170116	0.864919	0.996424	265392	-0.0238761	0.47976	-0.0497669	0.960308	0.992984	265392	-0.376237	0.48959	-0.768474	0.442206	0.689301	265392	-0.405761	0.462495	-0.877331	0.380307	0.917577	265392	-0.374718	0.462697	-0.809857	0.418023	0.784783	265392	-0.436765	0.486578	-0.897627	0.369384	0.551273	265392	0.123494	0.44388	0.278215	0.780847	0.817334		538.791	0.685661	0.780823
Rv0286	PPE4	PPE family protein PPE4	PE/PPE families	640151	-0.0164366	0.292359	-0.0562207	0.955166	0.998543	640151	-0.0163357	0.280471	-0.0582439	0.953554	0.991168	640151	-0.605605	0.305652	-1.98135	0.0475516	0.182379	640151	-0.490551	0.259573	-1.88983	0.0587801	0.639501	640151	-0.327395	0.260039	-1.25903	0.208021	0.602042	640151	-0.605706	0.30766	-1.96876	0.0489812	0.138465	640151	-0.133996	0.298686	-0.448618	0.653707	0.70627		11232.6	-0.571097	0.418354
Rv0287	esxG	ESAT-6 like protein EsxG (conserved protein TB9.8)	cell wall and cell processes	386883	-0.0315219	0.555603	-0.0567345	0.954757	0.998543	386883	-0.120198	0.552758	-0.217451	0.827857	0.97988	386883	-0.444354	0.541742	-0.820232	0.412084	0.664444	386883	-0.204366	0.555653	-0.367794	0.713027	0.988285	386883	-0.191986	0.555365	-0.345693	0.729574	0.919274	386883	-0.355678	0.531636	-0.669026	0.503479	0.670309	386883	0.314525	0.516843	0.608551	0.542822	0.603656		632.095	1.50848	0.780514
Rv0288	esxH	Low molecular weight protein antigen 7 EsxH (10 kDa antigen) (CFP-7) (protein TB10.4)	cell wall and cell processes	568477	-0.0130098	0.554811	-0.023449	0.981292	0.998543	568477	-0.0140775	0.546176	-0.0257746	0.979437	0.996109	568477	-0.429676	0.541918	-0.79288	0.427848	0.677825	568477	-0.311785	0.54168	-0.575589	0.564893	0.970689	568477	-0.231136	0.541515	-0.426832	0.669501	0.899382	568477	-0.428608	0.532029	-0.80561	0.420468	0.602098	568477	0.325141	0.506016	0.642552	0.520515	0.582994		1154.57	0.183327	0.747246
Rv0289	espG3	ESX-3 secretion-associated protein EspG3	cell wall and cell processes	900526	-0.0593922	0.281816	-0.210748	0.833084	0.994271	900526	0.101109	0.270533	0.37374	0.708598	0.952715	900526	-0.64105	0.296425	-2.1626	0.0305719	0.136322	900526	-0.481382	0.249819	-1.92693	0.0539887	0.627203	900526	-0.317901	0.250279	-1.27019	0.204018	0.599528	900526	-0.801551	0.298013	-2.68965	0.00715267	0.0336401	900526	0.0883985	0.292868	0.301837	0.762776	0.804474		4078.66	-0.518292	0.42776
Rv0290	eccD3	ESX conserved component EccD3. ESX-3 type VII secretion system protein. Probable transmembrane protein.	cell wall and cell processes	534568	0.0398175	0.528237	0.0753782	0.939914	0.997958	534568	0.118147	0.513954	0.229878	0.818186	0.97988	534568	-0.419461	0.518548	-0.808915	0.418564	0.670058	534568	-0.329854	0.500917	-0.658501	0.510217	0.967543	534568	-0.256369	0.50097	-0.511745	0.608829	0.868881	534568	-0.49779	0.512184	-0.971897	0.331102	0.513335	534568	-0.488472	0.474024	-1.03048	0.302785	0.36885		5375.2	-0.538674	0.41242
Rv0291	mycP3	Probable membrane-anchored mycosin MycP3 (serine protease) (subtilisin-like protease) (subtilase-like) (mycosin-3)	intermediary metabolism and respiration	447475	-0.0165349	0.251271	-0.0658051	0.947533	0.998543	447475	0.0336998	0.241874	0.139328	0.889191	0.988898	447475	-0.363202	0.269942	-1.34548	0.178471	0.408332	447475	-0.363768	0.221743	-1.64049	0.100903	0.718985	447475	-0.0814062	0.222181	-0.366395	0.71407	0.915321	447475	-0.413436	0.269982	-1.53134	0.125684	0.269516	447475	-0.824146	0.2767	-2.97848	0.00289679	0.0055106		11095.1	0.743261	0.43483
Rv0292	eccE3	ESX conserved component EccE3. ESX-3 type VII secretion system protein. Probable transmembrane protein.	cell wall and cell processes	274403	-0.0861059	0.157311	-0.547362	0.58413	0.987145	274403	-0.0623489	0.154496	-0.403564	0.686533	0.944913	274403	-0.294345	0.188489	-1.5616	0.118383	0.321998	274403	-0.336285	0.136808	-2.45808	0.013968	0.345034	274403	0.0236164	0.137124	0.172227	0.863259	0.96316	274403	-0.318102	0.182191	-1.74598	0.080814	0.199121	274403	-0.308169	0.224055	-1.37542	0.169003	0.220898		27392.1	-0.136107	0.308748
Rv0293c	Rv0293c	Conserved protein	conserved hypothetical	171028	-0.05279	0.174469	-0.302576	0.762213	0.994271	171028	0.131743	0.170451	0.772909	0.439576	0.845442	171028	0.645939	0.203802	3.16945	0.00152727	0.0191789	171028	0.313214	0.152182	2.05815	0.039576	0.557119	171028	0.326673	0.152526	2.14175	0.0322137	0.281203	171028	0.461406	0.198622	2.32304	0.0201771	0.0717228	171028	1.23919	0.235379	5.26465	1.40458e-07	5.53673e-07		67594.2	0.171691	0.300042
Rv0294	tam	Probable trans-aconitate methyltransferase Tam	intermediary metabolism and respiration	49207.8	-0.161202	0.283882	-0.56785	0.570136	0.987145	49207.8	0.177873	0.272451	0.652864	0.513844	0.884441	49207.8	-0.570568	0.29819	-1.91344	0.0556924	0.200086	49207.8	-0.269513	0.251664	-1.07093	0.284203	0.878887	49207.8	-0.343846	0.252126	-1.36379	0.172635	0.571566	49207.8	-0.909644	0.299829	-3.03387	0.00241437	0.0147236	49207.8	-1.85334	0.29394	-6.30516	2.87894e-10	1.75038e-09		29268.2	-0.201358	0.243873
Rv0295c	Rv0295c	Conserved protein	conserved hypothetical	91988.6	-0.0506048	0.165634	-0.305521	0.759969	0.994271	91988.6	-0.436516	0.16222	-2.69088	0.00712637	0.126916	91988.6	0.0407663	0.195969	0.208024	0.83521	0.935735	91988.6	-0.189766	0.144217	-1.31584	0.188228	0.813956	91988.6	0.249078	0.144551	1.72311	0.0848679	0.437427	91988.6	0.426677	0.190174	2.24362	0.0248568	0.0838475	91988.6	1.75175	0.229716	7.62572	2.42675e-14	2.85196e-13		9384.76	-0.33623	0.401567
Rv0296c	Rv0296c	Probable sulfatase	intermediary metabolism and respiration	200554	0.0206268	0.193398	0.106655	0.915063	0.997958	200554	-0.314467	0.188013	-1.67258	0.0944107	0.517732	200554	0.296118	0.220285	1.34425	0.178869	0.40851	200554	0.086181	0.169202	0.509337	0.610516	0.985153	200554	0.291989	0.169574	1.7219	0.0850885	0.437427	200554	0.631211	0.216439	2.91635	0.0035415	0.0197179	200554	2.33441	0.246473	9.47128	2.76426e-21	8.31547e-20		23190.5	0.633132	0.321266
Rv0297	PE_PGRS5	PE-PGRS family protein PE_PGRS5	PE/PPE families	872225	0.0711253	0.171898	0.413765	0.679046	0.987145	872225	0.542397	0.168069	3.22723	0.00124993	0.0451507	872225	-0.064641	0.201538	-0.320738	0.748409	0.89115	872225	-0.0630011	0.149884	-0.420331	0.674243	0.988285	872225	-0.437828	0.150222	-2.91454	0.00356211	0.109261	872225	-0.535912	0.196188	-2.73162	0.00630231	0.0305344	872225	-0.965726	0.233778	-4.13095	3.61263e-05	9.45433e-05		4722.21	-0.0341898	0.457898
Rv0298	Rv0298	Hypothetical protein	conserved hypothetical	190227	0.068814	0.166632	0.412971	0.679628	0.987145	190227	-0.227829	0.163159	-1.39636	0.162605	0.632702	190227	-0.549212	0.196865	-2.78979	0.00527422	0.0440174	190227	0.0897622	0.145138	0.618459	0.536273	0.967543	190227	0.0502338	0.145468	0.345326	0.729849	0.919274	190227	-0.252569	0.191146	-1.32134	0.186389	0.348808	190227	0.529076	0.230381	2.29653	0.0216457	0.0345653		3799.38	-0.498104	0.711071
Rv0299	Rv0299	Hypothetical protein	conserved hypothetical	187820	0.138686	0.255321	0.543181	0.587005	0.987145	187820	-0.166536	0.245654	-0.677928	0.497817	0.878018	187820	-0.618629	0.273434	-2.26244	0.0236702	0.115514	187820	-0.0408811	0.225438	-0.181341	0.8561	0.991264	187820	0.116164	0.22588	0.514273	0.607061	0.868299	187820	-0.313407	0.273695	-1.1451	0.25217	0.431633	187820	0.326618	0.27879	1.17156	0.241375	0.30292		2307.68	-0.876238	0.607682
Rv0300	vapB2	Possible antitoxin VapB2	virulence, detoxification and adaptation	87931.9	0.497305	0.156764	3.17232	0.00151225	0.186557	87931.9	-0.0155394	0.153945	-0.100941	0.919597	0.989959	87931.9	-0.530759	0.187992	-2.82332	0.00475297	0.0415602	87931.9	0.043804	0.136269	0.321453	0.747867	0.991264	87931.9	0.333002	0.136588	2.43801	0.0147685	0.202683	87931.9	-0.0179154	0.181619	-0.0986432	0.921422	0.952861	87931.9	0.156118	0.223635	0.698093	0.485119	0.550694		1927.38	0.0465263	0.637432
Rv0301	vapC2	Possible toxin VapC2	virulence, detoxification and adaptation	84153.5	0.367152	0.16266	2.25718	0.0239967	0.579225	84153.5	-0.00531276	0.159425	-0.0333245	0.973416	0.995136	84153.5	-0.852065	0.193299	-4.40802	1.04e-05	0.000412264	84153.5	-0.0775005	0.141526	-0.547608	0.583961	0.97572	84153.5	0.189941	0.141855	1.33898	0.180577	0.580699	84153.5	-0.4796	0.187283	-2.56083	0.0104422	0.0444483	84153.5	-0.820975	0.227698	-3.60555	0.000311498	0.0006981		11007.4	-0.848375	0.379072
Rv0302	Rv0302	Probable transcriptional regulatory protein (probably TetR/AcrR-family)	regulatory proteins	91708	0.152054	0.185573	0.819376	0.412572	0.980455	91708	-0.197273	0.180721	-1.09159	0.275013	0.750553	91708	-0.773796	0.213471	-3.62483	0.000289148	0.00540633	91708	0.103714	0.162097	0.63983	0.522283	0.967543	91708	-0.00634753	0.162458	-0.0390719	0.968833	0.98981	91708	-0.424469	0.209029	-2.03067	0.0422883	0.123974	91708	-1.37804	0.241976	-5.69495	1.23409e-08	5.73113e-08		3679.58	0.20932	0.535448
Rv0303	Rv0303	Probable dehydrogenase/reductase	intermediary metabolism and respiration	81626.1	0.0184874	0.205707	0.0898725	0.928389	0.997958	81626.1	-0.164174	0.199401	-0.823336	0.410317	0.831442	81626.1	-0.950392	0.23083	-4.11728	3.83e-05	0.00117968	81626.1	0.232415	0.180251	1.28939	0.197261	0.823186	81626.1	0.250039	0.180643	1.38416	0.16631	0.567957	81626.1	-0.76773	0.227826	-3.3698	0.000752218	0.0062008	81626.1	-1.98408	0.253113	-7.83872	4.55173e-15	5.99609e-14		7845.96	-0.310375	0.448887
Rv0304c	PPE5	PPE family protein PPE5	PE/PPE families	82545.4	0.011384	0.306824	0.0371029	0.970403	0.998543	82545.4	-0.00851718	0.294141	-0.0289561	0.9769	0.995136	82545.4	0.0466991	0.318369	0.146682	0.883383	0.949631	82545.4	0.415303	0.273008	1.52121	0.128207	0.748532	82545.4	-0.00502197	0.273477	-0.0183634	0.985349	0.994835	82545.4	0.0666003	0.320844	0.207578	0.835558	0.908588	82545.4	-0.997835	0.306893	-3.25141	0.00114833	0.00234021		141163	-0.136938	0.209215
Rv0305c	PPE6	PPE family protein PPE6	PE/PPE families	198603	-0.138718	0.22101	-0.627655	0.53023	0.986639	198603	-0.433103	0.213657	-2.02709	0.0426529	0.347886	198603	0.0727553	0.243975	0.298208	0.765544	0.900995	198603	0.284625	0.194173	1.46583	0.142694	0.77013	198603	-0.0166392	0.194579	-0.0855136	0.931853	0.980133	198603	0.367141	0.242086	1.51657	0.129375	0.273328	198603	0.306661	0.26117	1.17418	0.240322	0.301882		112896	0.0014429	0.303197
Rv0306	Rv0306	Putative oxidoreductase	intermediary metabolism and respiration	29808.6	-0.00590939	0.255035	-0.0231709	0.981514	0.998543	29808.6	0.37709	0.245314	1.53717	0.12425	0.575108	29808.6	-0.847214	0.273144	-3.10171	0.00192404	0.0223428	29808.6	-0.334274	0.225057	-1.48529	0.137468	0.760585	29808.6	-0.661807	0.225484	-2.93506	0.00333487	0.106462	29808.6	-1.23021	0.2733	-4.50133	6.75e-06	0.000152761	29808.6	-2.40258	0.278541	-8.62561	6.37527e-18	1.25974e-16		23008.5	-0.0220987	0.397564
Rv0307c	Rv0307c	Unknown protein	conserved hypothetical	42409.4	0.0632553	0.259287	0.243958	0.807263	0.994271	42409.4	-0.180826	0.249333	-0.725239	0.468305	0.858373	42409.4	-0.50816	0.276849	-1.83551	0.0664298	0.223708	42409.4	0.314572	0.229022	1.37355	0.169582	0.795557	42409.4	-0.141923	0.229457	-0.618515	0.536236	0.835989	42409.4	-0.264079	0.277288	-0.952363	0.340913	0.523912	42409.4	0.697947	0.280816	2.48542	0.0129397	0.0216611		9607.36	-0.102507	0.379004
Rv0308	Rv0308	Probable conserved integral membrane protein	cell wall and cell processes	269204	0.0727775	0.185689	0.391931	0.695109	0.987145	269204	-0.0112021	0.180861	-0.0619373	0.950613	0.991017	269204	0.103539	0.213613	0.484703	0.627887	0.822848	269204	-0.139132	0.162261	-0.857454	0.391194	0.92519	269204	0.130027	0.162622	0.799571	0.423959	0.789136	269204	0.187519	0.209215	0.896296	0.370094	0.551924	269204	0.979353	0.242093	4.04536	5.22433e-05	0.000134135		5327.15	-0.559218	0.511618
Rv0309	Rv0309	Possible conserved exported protein	cell wall and cell processes	460681	0.140226	0.150322	0.932835	0.350905	0.964852	460681	-0.215943	0.147987	-1.45921	0.144508	0.605384	460681	-0.1758	0.182104	-0.965383	0.334353	0.589737	460681	0.0861662	0.130579	0.659879	0.509332	0.967543	460681	0.143929	0.130882	1.09968	0.27147	0.672319	460681	0.18037	0.175404	1.02831	0.303805	0.485647	460681	0.96872	0.218987	4.42364	9.7052e-06	2.82671e-05		7593.03	0.0906938	0.314881
Rv0310c	Rv0310c	Conserved protein	conserved hypothetical	27069.4	0.161216	0.207251	0.777881	0.436639	0.981692	27069.4	0.0554957	0.200823	0.276341	0.782286	0.974225	27069.4	0.319419	0.232196	1.37564	0.168932	0.396141	27069.4	0.0238506	0.181635	0.131311	0.89553	0.991264	27069.4	0.279842	0.182039	1.53726	0.124229	0.502592	27069.4	0.425139	0.229287	1.85418	0.0637138	0.168524	27069.4	0.242573	0.253933	0.955265	0.339444	0.407331		69389.3	-0.104894	0.345153
Rv0311	Rv0311	Unknown protein	conserved hypothetical	56654	0.0580265	0.206606	0.280856	0.778821	0.994271	56654	0.209897	0.200237	1.04825	0.294526	0.767642	56654	-0.132645	0.231607	-0.572717	0.566837	0.774198	56654	0.204173	0.18107	1.12759	0.259492	0.866255	56654	0.0954847	0.181461	0.526199	0.59875	0.864811	56654	-0.284516	0.228667	-1.24424	0.213413	0.38342	56654	-1.59301	0.253589	-6.28185	3.34574e-10	2.02199e-09		4278.23	-0.0719709	0.632401
Rv0312	Rv0312	Conserved hypothetical proline and threonine rich protein	conserved hypothetical	479424	0.163772	0.156602	1.04578	0.295662	0.948696	479424	-0.0180035	0.153841	-0.117027	0.906839	0.989959	479424	-0.474624	0.187848	-2.52663	0.0115162	0.0743942	479424	0.206521	0.136186	1.51646	0.129403	0.748532	479424	0.0153825	0.136499	0.112693	0.910274	0.977622	479424	-0.292848	0.181512	-1.61338	0.106662	0.239797	479424	0.140338	0.223561	0.627742	0.530173	0.592166		16088.3	-0.124893	0.444694
Rv0313	Rv0313	Conserved protein	conserved hypothetical	139558	-0.0415495	0.237696	-0.174802	0.861236	0.995302	139558	0.00596971	0.229192	0.0260467	0.97922	0.996109	139558	0.0376079	0.25827	0.145615	0.884225	0.949631	139558	-0.0603684	0.20934	-0.288375	0.77306	0.991264	139558	-0.131618	0.209765	-0.627454	0.530362	0.833869	139558	-0.00991133	0.25748	-0.0384936	0.969294	0.980237	139558	0.155073	0.269721	0.574938	0.565334	0.625545		39814.1	-0.239619	0.325758
Rv0314c	Rv0314c	Possible conserved membrane protein	cell wall and cell processes	202989	-0.185228	0.0983333	-1.88368	0.0596083	0.726524	202989	-0.150414	0.0988098	-1.52226	0.127944	0.57976	202989	0.151584	0.129954	1.16644	0.243436	0.487961	202989	0.00388491	0.084563	0.045941	0.963357	0.993187	202989	0.0539954	0.0847703	0.636962	0.52415	0.831765	202989	0.11677	0.121816	0.958575	0.337773	0.520074	202989	0.98278	0.168755	5.8237	5.75581e-09	2.85033e-08		66396	-0.0561289	0.317265
Rv0315	Rv0315	Possible beta-1,3-glucanase precursor	intermediary metabolism and respiration	719776	-0.289242	0.184657	-1.56637	0.117261	0.849902	719776	-0.443918	0.179909	-2.46746	0.0136077	0.186012	719776	0.116555	0.212715	0.547938	0.583734	0.788022	719776	-0.146256	0.16134	-0.906505	0.364668	0.912421	719776	-0.015664	0.161698	-0.0968717	0.922828	0.980133	719776	0.271231	0.208249	1.30243	0.192768	0.357099	719776	0.705998	0.241497	2.92342	0.00346207	0.00648495		6517.42	-0.338515	0.425539
Rv0316	Rv0316	Possible muconolactone isomerase	intermediary metabolism and respiration	171957	-0.165823	0.12883	-1.28715	0.198042	0.904222	171957	-0.836336	0.127826	-6.54276	6.03945e-11	3.30358e-08	171957	-0.00681945	0.16167	-0.0421812	0.966354	0.985429	171957	0.0317476	0.111427	0.284918	0.775707	0.991264	171957	0.376068	0.111696	3.36688	0.000760233	0.0619347	171957	0.663694	0.153964	4.31071	1.63e-05	0.000309425	171957	0.13149	0.20117	0.653629	0.513351	0.576091		52360.8	-0.202312	0.253024
Rv0317c	glpQ2	Possible glycerophosphoryl diester phosphodiesterase GlpQ2 (glycerophosphodiester phosphodiesterase)	intermediary metabolism and respiration	110175	0.0100714	0.128431	0.0784191	0.937495	0.997958	110175	0.199766	0.127449	1.56742	0.117016	0.56644	110175	-0.0713223	0.161285	-0.442213	0.658335	0.837653	110175	-0.180866	0.11108	-1.62825	0.103472	0.719045	110175	-0.0819366	0.111347	-0.73587	0.46181	0.807854	110175	-0.261017	0.153563	-1.69973	0.0891808	0.212463	110175	-0.000549444	0.200811	-0.00273613	0.997817	0.997817		24162	0.0300656	0.17726
Rv0318c	Rv0318c	Probable conserved integral membrane protein	cell wall and cell processes	26836.8	-0.0299371	0.234497	-0.127665	0.898414	0.997958	26836.8	0.0465225	0.226155	0.205711	0.837017	0.981644	26836.8	-0.00545424	0.255519	-0.0213457	0.98297	0.992183	26836.8	-0.0401854	0.206336	-0.194757	0.845583	0.991264	26836.8	-0.0736633	0.206757	-0.356279	0.721632	0.915549	26836.8	-0.0819139	0.254458	-0.321916	0.747517	0.852301	26836.8	-0.309655	0.268018	-1.15535	0.247946	0.309815		19413	-0.624106	0.27252
Rv0319	pcp	Probable pyrrolidone-carboxylate peptidase Pcp (5-oxoprolyl-peptidase) (pyroglutamyl-peptidase I) (PGP-I) (pyrase)	intermediary metabolism and respiration	45168.6	0.271712	0.225025	1.20747	0.22725	0.919849	45168.6	0.197586	0.217306	0.909249	0.363219	0.804987	45168.6	-0.800489	0.247381	-3.23585	0.00121281	0.0161348	45168.6	-0.384774	0.197684	-1.94641	0.0516052	0.619424	45168.6	-0.0150626	0.198109	-0.0760318	0.939394	0.980405	45168.6	-0.726362	0.245665	-2.95672	0.00310934	0.0179054	45168.6	-2.35545	0.263141	-8.95126	3.51433e-19	8.2362e-18		5711.01	-0.135335	0.536653
Rv0320	Rv0320	Possible conserved exported protein	cell wall and cell processes	45118.4	-0.0637537	0.201977	-0.315648	0.75227	0.994271	45118.4	-0.0263369	0.195922	-0.134425	0.893066	0.98892	45118.4	-0.252791	0.227635	-1.11051	0.266778	0.514783	45118.4	0.39766	0.176865	2.24838	0.0245522	0.45309	45118.4	-0.022066	0.177235	-0.124501	0.900918	0.974484	45118.4	-0.290208	0.224345	-1.29358	0.195811	0.361408	45118.4	-1.46434	0.251097	-5.8318	5.48331e-09	2.72879e-08		5431.79	-0.310787	0.51563
Rv0321	dcd	Probable deoxycytidine triphosphate deaminase Dcd (dCTP deaminase)	intermediary metabolism and respiration	85560.5	0.0696891	0.15772	0.441854	0.658595	0.987145	85560.5	0.032867	0.154847	0.212255	0.831908	0.97988	85560.5	-0.0707605	0.188855	-0.374681	0.707898	0.86602	85560.5	0.0830694	0.137133	0.605759	0.544675	0.967543	85560.5	0.0461626	0.137448	0.335856	0.73698	0.920939	85560.5	-0.0339385	0.182552	-0.185912	0.852514	0.917619	85560.5	-0.618909	0.224311	-2.75916	0.00579505	0.0104146		7738.19	0.632881	0.481773
Rv0322	udgA	Probable UDP-glucose 6-dehydrogenase UdgA (UDP-GLC dehydrogenase) (UDP-GLCDH) (UDPGDH)	intermediary metabolism and respiration	69206.5	0.320363	0.380417	0.842138	0.399711	0.98039	69206.5	-0.268712	0.364562	-0.737083	0.461072	0.854109	69206.5	-0.560479	0.384265	-1.45857	0.144682	0.362781	69206.5	-0.0104371	0.342899	-0.0304379	0.975718	0.995121	69206.5	-0.0989966	0.34335	-0.288325	0.773098	0.93493	69206.5	0.028597	0.387258	0.073845	0.941134	0.966304	69206.5	-1.50478	0.353582	-4.25581	2.08293e-05	5.72735e-05		8238.75	1.29772	0.364602
Rv0323c	Rv0323c	Conserved hypothetical protein	conserved hypothetical	19788.8	0.00956	0.265035	0.0360706	0.971226	0.998543	19788.8	0.567411	0.254722	2.22757	0.025909	0.2674	19788.8	0.172831	0.28181	0.613289	0.539686	0.758798	19788.8	-0.0725451	0.234293	-0.309634	0.756839	0.991264	19788.8	0.0845203	0.234755	0.360037	0.71882	0.915354	19788.8	-0.385021	0.28255	-1.36266	0.172989	0.331145	19788.8	-0.496784	0.283804	-1.75045	0.0800411	0.113888		15852.2	-0.156966	0.348897
Rv0324	Rv0324	Possible transcriptional regulatory protein (possibly ArsR-family)	regulatory proteins	49914.1	0.440827	0.204083	2.16003	0.03077	0.623285	49914.1	0.723883	0.197843	3.65887	0.00025333	0.0147764	49914.1	-0.744705	0.229476	-3.24524	0.0011735	0.015768	49914.1	-0.461734	0.178738	-2.5833	0.00978607	0.292741	49914.1	-0.568533	0.179118	-3.17407	0.00150315	0.0753223	49914.1	-1.02776	0.226296	-4.54167	5.58e-06	0.000133912	49914.1	-3.05026	0.252217	-12.0938	1.13894e-33	2.29554e-31		4552.78	0.982009	0.513103
Rv0325	Rv0325	Hypothetical protein	unknown	17734.9	-0.138805	0.287887	-0.48215	0.6297	0.987145	17734.9	0.276421	0.276198	1.00081	0.316919	0.781084	17734.9	0.18472	0.301683	0.612299	0.54034	0.758923	17734.9	-0.235658	0.255311	-0.923024	0.355995	0.909647	17734.9	-0.136285	0.255787	-0.532808	0.594166	0.863074	17734.9	-0.230506	0.303447	-0.759626	0.447478	0.623775	17734.9	-1.5431	0.296084	-5.21168	1.87137e-07	7.20486e-07		1114.05	-0.753229	0.738304
Rv0326	Rv0326	Hypothetical protein	unknown	22603	0.806211	0.358542	2.24858	0.0245391	0.579744	22603	0.397508	0.343385	1.15761	0.247021	0.724718	22603	-0.860079	0.364471	-2.3598	0.0182846	0.0993352	22603	-0.0548377	0.321702	-0.170461	0.864648	0.991264	22603	0.0740493	0.322189	0.229832	0.818222	0.950189	22603	-0.451376	0.367553	-1.22806	0.219425	0.39172	22603	-2.21228	0.338722	-6.53126	6.52186e-11	4.33822e-10		4519.73	0.666752	0.648613
Rv0327c	cyp135A1	Possible cytochrome P450 135A1 Cyp135A1	intermediary metabolism and respiration	19828.5	0.264579	0.315153	0.839525	0.401175	0.98039	19828.5	-0.0414968	0.301932	-0.137438	0.890685	0.988898	19828.5	-1.15264	0.325656	-3.53945	0.000400955	0.00689961	19828.5	0.0324419	0.280605	0.115614	0.907959	0.991264	19828.5	-0.324159	0.281068	-1.15331	0.248782	0.653819	19828.5	-0.846568	0.328225	-2.57923	0.0099021	0.0426902	19828.5	-1.95181	0.311606	-6.26371	3.75917e-10	2.2416e-09		38374.4	-0.0284225	0.374426
Rv0328	Rv0328	Possible transcriptional regulatory protein (possibly TetR/AcrR-family)	regulatory proteins	35991.7	0.0808204	0.243612	0.331759	0.740072	0.994271	35991.7	-0.0587946	0.234638	-0.250576	0.802142	0.978836	35991.7	-0.0950151	0.263328	-0.360825	0.718231	0.87257	35991.7	0.103119	0.214617	0.48048	0.630886	0.988285	35991.7	0.0539722	0.215046	0.25098	0.801829	0.944582	35991.7	0.0445999	0.262816	0.1697	0.865246	0.92377	35991.7	-0.894345	0.272661	-3.28007	0.00103783	0.0021236		6567.64	-0.10291	0.422988
Rv0329c	Rv0329c	Conserved hypothetical protein	conserved hypothetical	14067.2	-0.575225	0.259076	-2.22029	0.0263989	0.587922	14067.2	-0.0239014	0.249135	-0.0959374	0.92357	0.990014	14067.2	0.32145	0.276576	1.16225	0.245133	0.490302	14067.2	0.388514	0.228779	1.69821	0.0894691	0.714136	14067.2	0.0966698	0.229213	0.421747	0.67321	0.901102	14067.2	-0.229873	0.276994	-0.829882	0.406605	0.5877	14067.2	-1.05272	0.280612	-3.75152	0.000175766	0.000411209		21134.2	0.0546667	0.435643
Rv0330c	Rv0330c	Hypothetical protein	conserved hypothetical	24547.8	0.197405	0.288693	0.683789	0.494109	0.986639	24547.8	-0.57718	0.276904	-2.08441	0.0371232	0.326599	24547.8	-0.960193	0.302345	-3.17582	0.00149412	0.0189396	24547.8	0.181831	0.255972	0.710355	0.477484	0.962456	24547.8	0.0162389	0.256437	0.063325	0.949508	0.984475	24547.8	-0.185608	0.304085	-0.610381	0.54161	0.70164	24547.8	-0.856796	0.296484	-2.88986	0.00385416	0.00715292		13242.5	0.344351	0.44111
Rv0331	Rv0331	Possible dehydrogenase/reductase	intermediary metabolism and respiration	75086.8	-0.282519	0.288159	-0.980428	0.326875	0.959243	75086.8	-0.082969	0.276486	-0.300084	0.764113	0.967857	75086.8	-0.372151	0.301963	-1.23244	0.217784	0.46094	75086.8	0.13479	0.255646	0.527251	0.598019	0.983314	75086.8	-0.303066	0.256102	-1.18338	0.236659	0.638195	75086.8	-0.571702	0.303782	-1.88195	0.0598434	0.160498	75086.8	-1.55998	0.296317	-5.26458	1.40513e-07	5.53673e-07		14067.3	-1.04539	0.313234
Rv0332	Rv0332	Conserved protein	conserved hypothetical	138040	-0.257901	0.159308	-1.61888	0.105474	0.835296	138040	-0.00393369	0.156353	-0.0251591	0.979928	0.996109	138040	0.0810075	0.190291	0.425703	0.670325	0.843345	138040	0.0111202	0.138587	0.0802399	0.936046	0.993187	138040	-0.0891815	0.138904	-0.642036	0.52085	0.831765	138040	-0.172959	0.184112	-0.939426	0.347512	0.530133	138040	-0.313821	0.225444	-1.39201	0.16392	0.215442		6584.99	0.5443	0.708046
Rv0333	Rv0333	Unknown protein	conserved hypothetical	111534	-0.0597911	0.210878	-0.283534	0.776767	0.994271	111534	-0.205681	0.204232	-1.0071	0.313889	0.780144	111534	0.176731	0.235301	0.751088	0.4526	0.696707	111534	-0.332458	0.184975	-1.79732	0.0722853	0.676697	111534	0.0361062	0.185372	0.194777	0.845568	0.957205	111534	0.322621	0.232696	1.38645	0.165609	0.321876	111534	0.973153	0.255892	3.80298	0.000142968	0.000340403		1535.58	0.442273	0.779868
Rv0334	rmlA	Alpha-D-glucose-1-phosphate thymidylyltransferase RmlA (dTDP-glucose synthase) (dTDP-glucose pyrophosphorylase)	intermediary metabolism and respiration	68568.6	-0.258272	0.183491	-1.40755	0.159266	0.869021	68568.6	0.0457929	0.178804	0.256106	0.797869	0.978836	68568.6	0.613943	0.211693	2.90016	0.00372974	0.0348022	68568.6	0.23174	0.160252	1.4461	0.14815	0.77013	68568.6	-0.0486754	0.160604	-0.303077	0.761831	0.930735	68568.6	0.309878	0.207119	1.49614	0.134618	0.281454	68568.6	0.277973	0.240785	1.15445	0.248317	0.310089		5229.25	0.788195	0.495099
Rv0335c	PE6	PE family protein PE6	PE/PPE families	14947.9	0.49961	0.458693	1.0892	0.276064	0.934376	14947.9	-0.113641	0.441518	-0.257388	0.796879	0.978836	14947.9	-0.702952	0.455429	-1.5435	0.122711	0.329544	14947.9	-0.0474771	0.421578	-0.112618	0.910334	0.991264	14947.9	-0.080271	0.421913	-0.190255	0.849109	0.957655	14947.9	-0.0897012	0.455287	-0.197021	0.843811	0.91228	14947.9	-1.73419	0.412079	-4.20839	2.57201e-05	6.93496e-05		53065.6	-0.365523	0.390723
Rv0336	Rv0336	Conserved 13E12 repeat family protein	insertion seqs and phages	164791	0.211792	0.21681	0.976854	0.328642	0.959243	164791	0.0933302	0.209747	0.444965	0.656345	0.938842	164791	0.0669649	0.240382	0.278577	0.78057	0.910702	164791	-0.15674	0.190358	-0.823392	0.410285	0.934918	164791	-0.290059	0.19076	-1.52055	0.128374	0.507007	164791	0.185426	0.238197	0.778457	0.4363	0.615149	164791	0.0414235	0.258993	0.159941	0.872928	0.896502		74379.5	0.0268591	0.196217
Rv0337c	aspC	Probable aspartate aminotransferase AspC (transaminase A) (ASPAT)	intermediary metabolism and respiration	280581	-0.131956	0.156318	-0.844151	0.398585	0.98039	280581	-0.356638	0.153573	-2.32227	0.0202182	0.236023	280581	0.221534	0.187587	1.18097	0.237616	0.484036	280581	0.162424	0.135923	1.19497	0.232098	0.851249	280581	0.171855	0.136236	1.26145	0.207147	0.600483	280581	0.446216	0.181231	2.46215	0.0138108	0.0544731	280581	1.09249	0.223354	4.8913	1.00172e-06	3.45418e-06		13046.3	-0.44189	0.383142
Rv0338c	Rv0338c	Probable iron-sulfur-binding reductase	intermediary metabolism and respiration	974195	-0.01259	0.137756	-0.0913934	0.92718	0.997958	974195	-0.0466773	0.136239	-0.342613	0.73189	0.960196	974195	0.320949	0.170329	1.88428	0.0595266	0.208108	974195	-0.0615504	0.119398	-0.515506	0.6062	0.985153	974195	0.00415487	0.119679	0.0347168	0.972306	0.989885	974195	0.355036	0.163001	2.17812	0.0293971	0.0950278	974195	1.65324	0.209033	7.90901	2.59441e-15	3.54511e-14		35798.7	-0.375633	0.271443
Rv0339c	Rv0339c	Possible transcriptional regulatory protein	regulatory proteins	133059	0.309547	0.18204	1.70043	0.0890501	0.806313	133059	-0.0968201	0.17746	-0.545587	0.58535	0.91666	133059	-0.377287	0.210421	-1.79301	0.072971	0.236072	133059	0.0878413	0.158954	0.55262	0.580524	0.974277	133059	0.0181075	0.159309	0.113663	0.909505	0.977448	133059	0.0290796	0.205748	0.141336	0.887605	0.934181	133059	-0.462442	0.239936	-1.92735	0.0539355	0.0796972		33494.2	-0.201811	0.252811
Rv0340	Rv0340	Conserved protein	conserved hypothetical	65377.4	0.218477	0.19502	1.12028	0.262595	0.92894	65377.4	0.0295846	0.189494	0.156124	0.875935	0.988898	65377.4	0.0364156	0.221664	0.164283	0.869508	0.947176	65377.4	0.0985097	0.170624	0.577348	0.563704	0.970689	65377.4	-0.113617	0.170997	-0.664439	0.50641	0.823645	65377.4	0.225308	0.217906	1.03397	0.301151	0.483063	65377.4	0.0126303	0.247335	0.0510654	0.959273	0.966466		2046.16	1.36131	0.57686
Rv0341	iniB	Isoniazid inductible gene protein IniB	cell wall and cell processes	500025	0.82711	0.345175	2.39621	0.0165658	0.505884	500025	-0.229908	0.330662	-0.695294	0.486871	0.870728	500025	-1.14071	0.352522	-3.23587	0.00121275	0.0161348	500025	-0.309651	0.309102	-1.00178	0.316451	0.896122	500025	-0.777414	0.309571	-2.51126	0.0120301	0.19061	500025	-0.0836974	0.355684	-0.235314	0.813965	0.895495	500025	-0.399113	0.330224	-1.20861	0.226812	0.286697		22793.9	-0.00817898	0.343787
Rv0342	iniA	Isoniazid inductible gene protein IniA	cell wall and cell processes	223636	0.0999865	0.171629	0.582572	0.560181	0.986639	223636	-0.308935	0.167804	-1.84105	0.0656144	0.427275	223636	-0.423275	0.201293	-2.10278	0.0354847	0.151044	223636	-0.137741	0.149616	-0.920631	0.357243	0.910708	223636	-0.302305	0.149954	-2.01599	0.0438014	0.331621	223636	-0.0143531	0.195908	-0.0732643	0.941596	0.966532	223636	-0.626795	0.23359	-2.68331	0.00728973	0.0128655		35975.1	0.0820791	0.268733
Rv0343	iniC	Isoniazid inductible gene protein IniC	cell wall and cell processes	133852	0.279347	0.180771	1.5453	0.122273	0.849902	133852	0.0458624	0.176285	0.260161	0.79474	0.978192	133852	-0.07816	0.209317	-0.373405	0.708847	0.866655	133852	0.0270424	0.157817	0.171353	0.863946	0.991264	133852	-0.120577	0.158169	-0.762333	0.445861	0.800899	133852	0.155324	0.204557	0.759322	0.44766	0.623775	133852	-0.393347	0.239186	-1.64452	0.100068	0.138999		198284	-0.239284	0.645419
Rv0344c	lpqJ	Probable lipoprotein LpqJ	cell wall and cell processes	94279.4	-0.29581	0.230278	-1.28458	0.19894	0.904222	94279.4	-0.0178355	0.22228	-0.0802389	0.936047	0.991017	94279.4	-0.00407333	0.251907	-0.0161699	0.987099	0.993755	94279.4	0.235143	0.202587	1.1607	0.245764	0.852108	94279.4	-0.0820403	0.203002	-0.404135	0.686113	0.906988	94279.4	-0.282048	0.250639	-1.12532	0.260454	0.441131	94279.4	0.853872	0.265926	3.21094	0.00132301	0.00266919		14976.2	0.247983	0.541353
Rv0345	Rv0345	Conserved hypothetical protein	conserved hypothetical	30632.5	0.182656	0.27054	0.675153	0.499578	0.986639	30632.5	0.161096	0.259895	0.619851	0.535356	0.892202	30632.5	0.189434	0.286599	0.660974	0.508629	0.736982	30632.5	0.32322	0.239374	1.35027	0.176928	0.79603	30632.5	0.0792734	0.239824	0.330549	0.740986	0.920939	30632.5	0.210994	0.287627	0.733568	0.463212	0.636187	30632.5	-0.673452	0.286741	-2.34864	0.018842	0.0305274		42543.3	-0.116395	0.278756
Rv0346c	ansP2	Possible L-asparagine permease AnsP2 (L-asparagine transport protein)	cell wall and cell processes	421752	-0.124606	0.186629	-0.667663	0.504349	0.986639	421752	0.0839865	0.181737	0.462131	0.643987	0.935024	421752	-0.0539047	0.214428	-0.251388	0.801514	0.923002	421752	-0.174144	0.163113	-1.06763	0.285688	0.878887	421752	-0.118907	0.163474	-0.727374	0.466997	0.809275	421752	-0.262497	0.210101	-1.24939	0.211524	0.38116	421752	1.06098	0.242639	4.37267	1.22734e-05	3.52378e-05		20895.9	-0.21336	0.277858
Rv0347	Rv0347	Probable conserved membrane protein	cell wall and cell processes	94903	-0.116242	0.171702	-0.677001	0.498406	0.986639	94903	-0.0396108	0.167868	-0.235964	0.813461	0.979212	94903	0.115155	0.201356	0.571898	0.567391	0.774256	94903	0.192371	0.149677	1.28524	0.198709	0.82433	94903	-0.0566128	0.150013	-0.377386	0.705887	0.912072	94903	0.0385238	0.195973	0.196577	0.844159	0.91228	94903	-0.0809279	0.233631	-0.346392	0.729048	0.773978		15197.2	-0.327964	0.26748
Rv0348	Rv0348	Possible transcriptional regulatory protein	regulatory proteins	81178.3	-0.256354	0.246969	-1.038	0.299269	0.950565	81178.3	0.157821	0.237843	0.663551	0.506978	0.882055	81178.3	0.0506162	0.266237	0.190117	0.849218	0.94076	81178.3	0.105403	0.217796	0.483952	0.62842	0.988285	81178.3	-0.225652	0.218226	-1.03403	0.301122	0.692906	81178.3	-0.363559	0.266013	-1.3667	0.17172	0.329463	81178.3	-0.418507	0.274469	-1.52479	0.127312	0.172502		39724.4	0.0159206	0.253636
Rv0349	Rv0349	Hypothetical protein	conserved hypothetical	70016	0.0840236	0.174447	0.481657	0.630049	0.987145	70016	0.122876	0.170416	0.721037	0.470887	0.858993	70016	0.327945	0.203777	1.60933	0.107544	0.305008	70016	0.256381	0.152141	1.68515	0.0919596	0.714136	70016	0.0619275	0.152483	0.406126	0.68465	0.906104	70016	0.289093	0.19858	1.4558	0.145447	0.29641	70016	-0.0260346	0.235345	-0.110623	0.911915	0.930512		11182.4	-0.156323	0.314152
Rv0350	dnaK	Probable chaperone protein DnaK (heat shock protein 70) (heat shock 70 kDa protein) (HSP70)	virulence, detoxification and adaptation	1.75543e+06	-0.20135	0.557006	-0.361487	0.717736	0.990302	1.75543e+06	0.045082	0.550209	0.0819361	0.934697	0.991017	1.75543e+06	0.0569905	0.543636	0.104832	0.916509	0.959348	1.75543e+06	0.249143	0.548165	0.454504	0.649466	0.988285	1.75543e+06	-0.477763	0.547953	-0.871906	0.38326	0.76367	1.75543e+06	-0.189442	0.533392	-0.355164	0.722467	0.837367	1.75543e+06	0.267661	0.511072	0.523725	0.60047	0.65883		8351.5	-0.595641	0.421942
Rv0351	grpE	Probable GrpE protein (HSP-70 cofactor)	virulence, detoxification and adaptation	416755	-0.148041	0.501537	-0.295174	0.767861	0.994271	416755	0.18022	0.485364	0.37131	0.710407	0.952715	416755	0.158498	0.494466	0.320543	0.748557	0.89115	416755	0.378102	0.468636	0.806814	0.419773	0.936998	416755	-0.611961	0.468817	-1.30533	0.19178	0.593634	416755	-0.169763	0.49095	-0.345785	0.729504	0.840334	416755	-0.044029	0.448685	-0.098129	0.92183	0.937346		825.502	0.746847	0.758172
Rv0352	dnaJ1	Probable chaperone protein DnaJ1	virulence, detoxification and adaptation	537839	-0.231203	0.240019	-0.963267	0.335413	0.959243	537839	0.206861	0.231368	0.894077	0.371281	0.808093	537839	0.132713	0.260269	0.509909	0.610115	0.805724	537839	0.371799	0.211474	1.75813	0.0787257	0.695844	537839	-0.503007	0.2119	-2.3738	0.0176061	0.219406	537839	-0.305351	0.259635	-1.17608	0.239564	0.415526	537839	0.145685	0.270922	0.537738	0.590758	0.64993		4012.59	0.42823	0.567237
Rv0353	hspR	Probable heat shock protein transcriptional repressor HspR (MerR family)	virulence, detoxification and adaptation	85095.7	-0.318181	0.205164	-1.55086	0.120935	0.849902	85095.7	0.218216	0.198928	1.09696	0.272658	0.746915	85095.7	0.361267	0.230406	1.56796	0.11689	0.319664	85095.7	0.260911	0.179817	1.45098	0.146786	0.77013	85095.7	-0.344819	0.180196	-1.91358	0.0556743	0.369919	85095.7	-0.17513	0.227396	-0.770155	0.441208	0.619474	85095.7	0.432316	0.252869	1.70964	0.0873321	0.123017		1341.99	-0.469477	0.764037
Rv0354c	PPE7	PPE family protein PPE7	PE/PPE families	7228.02	0.108823	0.339528	0.320512	0.74858	0.994271	7228.02	-0.349617	0.325161	-1.07521	0.28228	NA	7228.02	0.211378	0.347385	0.608482	0.542868	0.76093	7228.02	0.670353	0.303573	2.20822	0.0272293	NA	7228.02	0.57862	0.304057	1.903	0.057041	NA	7228.02	0.669817	0.350383	1.91167	0.0559183	0.152508	7228.02	0.276763	0.326451	0.847793	0.396553	0.465359		48004.4	0.142874	0.388497
Rv0355c	PPE8	PPE family protein PPE8	PE/PPE families	311858	-0.130288	0.183165	-0.711318	0.476887	0.986639	311858	-0.0872978	0.178523	-0.489001	0.624841	0.930578	311858	0.312661	0.211411	1.47893	0.139159	0.354807	311858	0.134801	0.159993	0.842539	0.399486	0.930539	311858	0.110132	0.16035	0.686823	0.492194	0.819032	311858	0.269671	0.206837	1.30378	0.192307	0.35641	311858	-0.677223	0.240619	-2.81451	0.00488521	0.00891458		240680	-0.218398	0.285844
Rv0356c	Rv0356c	Conserved protein	conserved hypothetical	86984.4	0.0328758	0.153929	0.213577	0.830877	0.994271	86984.4	-0.137038	0.151327	-0.905573	0.365162	0.804987	86984.4	0.389021	0.185408	2.09819	0.035888	0.151958	86984.4	0.133565	0.133758	0.998561	0.318007	0.896122	86984.4	0.181225	0.134069	1.35172	0.176464	0.574558	86984.4	0.558935	0.17889	3.12447	0.00178126	0.0117903	86984.4	1.29202	0.22162	5.82989	5.54624e-09	2.75671e-08		71106	0.291007	0.280218
Rv0357c	purA	Probable adenylosuccinate synthetase PurA (imp--aspartate ligase) (ADSS) (ampsase)	intermediary metabolism and respiration	154364	-0.104527	0.178363	-0.586034	0.557853	0.986639	154364	-0.105456	0.17406	-0.605859	0.544608	0.897692	154364	0.362048	0.20722	1.74717	0.0806084	0.252201	154364	-0.0272777	0.155666	-0.175232	0.860898	0.991264	154364	0.148678	0.156017	0.952961	0.34061	0.725403	154364	0.362977	0.202302	1.79423	0.0727763	0.184736	154364	0.984263	0.237756	4.13981	3.47595e-05	9.12804e-05		23103.3	0.61798	0.349487
Rv0358	Rv0358	Conserved protein	conserved hypothetical	64523.6	0.00489078	0.240824	0.0203086	0.983797	0.998543	64523.6	-0.145339	0.232082	-0.62624	0.531158	0.890701	64523.6	-0.425855	0.260936	-1.63203	0.102674	0.296262	64523.6	-0.246152	0.212137	-1.16035	0.245907	0.852108	64523.6	-0.349998	0.212565	-1.64655	0.099651	0.461941	64523.6	-0.275625	0.260308	-1.05884	0.289671	0.469696	64523.6	-1.906	0.271282	-7.02591	2.12674e-12	1.78975e-11		9643.28	0.327887	0.331805
Rv0359	Rv0359	Probable conserved integral membrane protein	cell wall and cell processes	76273.3	0.0813205	0.170264	0.477615	0.632924	0.987145	76273.3	-0.276808	0.16651	-1.66241	0.0964298	0.521511	76273.3	-0.442534	0.200075	-2.21184	0.0269777	0.124932	76273.3	-0.0264644	0.14835	-0.178392	0.858415	0.991264	76273.3	0.128889	0.14869	0.866825	0.386038	0.766272	76273.3	-0.0844058	0.194572	-0.433803	0.664432	0.794519	76273.3	-0.970381	0.232694	-4.1702	3.04329e-05	8.10807e-05		84738.3	-0.0592252	0.289664
Rv0360c	Rv0360c	Conserved protein	conserved hypothetical	65181.8	-0.409668	0.251757	-1.62724	0.103687	0.83263	65181.8	-0.240904	0.242304	-0.994221	0.320115	0.781084	65181.8	-0.106229	0.270356	-0.392924	0.694376	0.857283	65181.8	-0.0106599	0.222143	-0.0479867	0.961727	0.993187	65181.8	-0.32093	0.222576	-1.44189	0.149334	0.540964	65181.8	-0.274993	0.270394	-1.01701	0.30915	0.491009	65181.8	0.0778003	0.27692	0.280948	0.77875	0.815573		8092.13	0.653254	0.318351
Rv0361	Rv0361	Probable conserved membrane protein	cell wall and cell processes	229528	0.438951	0.212098	2.06957	0.0384928	0.672582	229528	0.0862473	0.205375	0.41995	0.674522	0.941419	229528	0.683384	0.236353	2.89137	0.00383568	0.0355283	229528	0.391975	0.186103	2.10623	0.0351843	0.542112	229528	0.404407	0.186499	2.16841	0.0301276	0.270443	229528	1.03609	0.233846	4.43064	9.4e-06	0.000195219	229528	1.65702	0.256545	6.45898	1.05412e-10	6.80823e-10		13613.8	-0.0357853	0.359328
Rv0362	mgtE	Possible Mg2+ transport transmembrane protein MgtE	cell wall and cell processes	50059.7	0.288864	0.194123	1.48805	0.136739	0.859704	50059.7	-0.0595351	0.188631	-0.315617	0.752293	0.965649	50059.7	-0.726827	0.220868	-3.29078	0.000999104	0.0141312	50059.7	-0.019599	0.169766	-0.115447	0.908091	0.991264	50059.7	0.0690452	0.170146	0.405799	0.68489	0.906104	50059.7	-0.378428	0.217012	-1.74381	0.0811921	0.199564	50059.7	-1.42189	0.246802	-5.76127	8.34816e-09	4.03011e-08		126199	0.121073	0.343126
Rv0363c	fba	Probable fructose-bisphosphate aldolase Fba	intermediary metabolism and respiration	280548	-0.00533673	0.47728	-0.0111816	0.991079	0.998543	280548	0.159762	0.460362	0.347036	0.728564	0.959604	280548	-0.10297	0.472434	-0.217957	0.827463	0.933639	280548	-0.163612	0.441575	-0.37052	0.710995	0.988285	280548	-0.176122	0.441842	-0.398609	0.690181	0.907579	280548	-0.268069	0.471023	-0.569121	0.569274	0.722526	280548	0.757362	0.427575	1.77129	0.0765118	0.1094		6748.87	0.501035	0.473441
Rv0364	Rv0364	Possible conserved transmembrane protein	cell wall and cell processes	236753	-0.199646	0.107508	-1.85704	0.0633056	0.734898	236753	-0.425593	0.107617	-3.95469	7.6634e-05	0.00586863	236753	0.45234	0.139908	3.23313	0.00122443	0.0162358	236753	0.0105051	0.0926256	0.113415	0.909702	0.991264	236753	0.261058	0.0928527	2.81152	0.00493075	0.123398	236753	0.678287	0.131763	5.14776	2.64e-07	1.17e-05	236753	1.40234	0.17953	7.81118	5.66548e-15	7.39079e-14		15351.7	-0.360598	0.385001
Rv0365c	Rv0365c	Conserved protein	conserved hypothetical	75469.5	0.0317859	0.214056	0.148493	0.881953	0.997958	75469.5	-0.0129865	0.207175	-0.0626838	0.950018	0.991017	75469.5	0.16504	0.238016	0.693397	0.48806	0.720555	75469.5	-0.139712	0.187837	-0.743792	0.457002	0.955196	75469.5	-0.2788	0.188235	-1.48113	0.138573	0.519438	75469.5	0.209812	0.235624	0.890455	0.373221	0.55515	75469.5	-0.378495	0.257541	-1.46965	0.141656	0.190085		58546.8	-0.249925	0.286134
Rv0366c	Rv0366c	Conserved hypothetical protein	conserved hypothetical	25914	0.377396	0.230762	1.63544	0.101958	0.825831	25914	-0.0782656	0.222653	-0.351513	0.725203	0.958645	25914	0.187966	0.252284	0.745057	0.456237	0.700073	25914	0.026321	0.202894	0.129728	0.896782	0.991264	25914	0.0807634	0.203324	0.397214	0.691209	0.907938	25914	0.643627	0.250955	2.56471	0.0103263	0.0440478	25914	-0.176355	0.266073	-0.662808	0.507454	0.570584		6768.96	-0.047485	0.349909
Rv0367c	Rv0367c	Hypothetical protein	conserved hypothetical	52819	0.0172159	0.169622	0.101496	0.919157	0.997958	52819	0.0351995	0.165917	0.212151	0.831989	0.97988	52819	0.417191	0.199511	2.09107	0.0365217	0.153353	52819	0.202513	0.147782	1.37035	0.170579	0.795557	52819	-0.0461237	0.148114	-0.311406	0.755492	0.927767	52819	0.399207	0.193968	2.05811	0.0395796	0.117659	52819	0.850551	0.232289	3.66161	0.000250637	0.000570478		4738.16	-0.325408	0.589318
Rv0368c	Rv0368c	Conserved hypothetical protein	conserved hypothetical	26868.4	-0.0196184	0.293649	-0.066809	0.946734	0.998543	26868.4	-0.235086	0.281619	-0.834767	0.403849	0.829786	26868.4	-0.0532719	0.30671	-0.173688	0.86211	0.946654	26868.4	0.200621	0.260626	0.769767	0.441438	0.94709	26868.4	0.361417	0.261109	1.38416	0.16631	0.567957	26868.4	0.162196	0.30868	0.525451	0.59927	0.745142	26868.4	-1.24461	0.299277	-4.15873	3.20021e-05	8.49245e-05		11872.7	-0.585448	0.42339
Rv0369c	Rv0369c	Possible membrane oxidoreductase	intermediary metabolism and respiration	11976.7	-0.55418	0.352633	-1.57155	0.116056	0.849902	11976.7	-0.101808	0.337739	-0.301441	0.763078	0.967857	11976.7	-0.339795	0.359086	-0.946276	0.344008	0.601864	11976.7	0.0362567	0.316013	0.114732	0.908658	0.991264	11976.7	-0.451748	0.316455	-1.42753	0.153428	0.548771	11976.7	-0.792166	0.362192	-2.18714	0.028732	0.0934776	11976.7	-1.33813	0.33482	-3.99658	6.42645e-05	0.000162312		1105.89	-2.66508	0.746798
Rv0370c	Rv0370c	Possible oxidoreductase	intermediary metabolism and respiration	13593.8	-0.144838	0.368116	-0.393456	0.693983	0.987145	13593.8	0.178252	0.352642	0.505476	0.613224	0.928293	13593.8	-0.59135	0.373049	-1.58518	0.112925	0.314045	13593.8	-0.0373331	0.330899	-0.112823	0.910171	0.991264	13593.8	-0.226209	0.331359	-0.68267	0.494815	0.819832	13593.8	-0.91444	0.376128	-2.43119	0.0150493	0.0579957	13593.8	-2.24089	0.345068	-6.49406	8.35543e-11	5.49441e-10		4800.75	1.05308	0.445735
Rv0371c	Rv0371c	Conserved hypothetical protein	conserved hypothetical	8617.68	0.473966	0.360827	1.31356	0.188995	0.893129	8617.68	-0.175086	0.345137	-0.507294	0.611948	NA	8617.68	-1.42411	0.366284	-3.88799	0.00010108	0.00256259	8617.68	-0.00380031	0.323156	-0.01176	0.990617	NA	8617.68	-0.544285	0.323562	-1.68217	0.0925366	NA	8617.68	-0.775056	0.368858	-2.10123	0.0356209	0.108696	8617.68	-2.69532	0.339596	-7.93684	2.07392e-15	2.87284e-14		2440.82	2.40573	0.706979
Rv0372c	Rv0372c	Conserved hypothetical protein	conserved hypothetical	11633.5	0.884623	0.319251	2.77094	0.0055895	0.325016	11633.5	0.651215	0.305593	2.13098	0.0330905	0.306788	11633.5	-1.27552	0.329321	-3.87317	0.000107428	0.00264173	11633.5	-0.26049	0.284209	-0.916542	0.359383	0.912421	11633.5	-0.411781	0.284669	-1.44653	0.148029	0.538276	11633.5	-1.04211	0.331716	-3.14157	0.00168047	0.0112712	11633.5	-2.66327	0.313836	-8.48619	2.13521e-17	4.00327e-16		2177.31	-0.409607	0.781958
Rv0373c	Rv0373c	Probable carbon monoxyde dehydrogenase (large chain)	intermediary metabolism and respiration	60471.9	-0.48178	0.208121	-2.3149	0.0206182	0.577165	60471.9	-0.015285	0.201642	-0.0758024	0.939576	0.991017	60471.9	-0.515903	0.232898	-2.21515	0.0267497	0.124404	60471.9	0.139735	0.182427	0.765976	0.443691	0.94709	60471.9	-0.444353	0.1828	-2.43082	0.0150648	0.20374	60471.9	-0.982399	0.230064	-4.27011	1.95e-05	0.000358091	60471.9	-2.32933	0.254386	-9.15667	5.35229e-20	1.39194e-18		5201.72	-0.0161209	0.74175
Rv0374c	Rv0374c	Probable carbon monoxyde dehydrogenase (small chain)	intermediary metabolism and respiration	10316.7	-0.872354	0.341881	-2.55163	0.010722	0.434956	10316.7	-0.220559	0.327444	-0.673577	0.50058	NA	10316.7	-0.241075	0.349375	-0.690018	0.490183	0.721468	10316.7	-0.203624	0.305716	-0.666056	0.505376	NA	10316.7	-0.427366	0.306174	-1.39583	0.162767	NA	10316.7	-0.892871	0.352424	-2.53351	0.0112926	0.0469766	10316.7	-2.3737	0.327873	-7.23969	4.49701e-13	4.25527e-12		1723.86	0.626496	0.610611
Rv0375c	Rv0375c	Probable carbon monoxyde dehydrogenase (medium chain)	intermediary metabolism and respiration	21363.9	-0.310427	0.322977	-0.961142	0.336481	0.959243	21363.9	0.333011	0.309421	1.07624	0.281821	0.758782	21363.9	-0.815657	0.332614	-2.45226	0.0141961	0.084777	21363.9	0.158831	0.288035	0.551431	0.581338	0.974277	21363.9	-0.836753	0.288457	-2.90079	0.00372227	0.110806	21363.9	-1.45909	0.335416	-4.35011	1.36e-05	0.000264977	21363.9	-2.31307	0.316328	-7.31226	2.62689e-13	2.58899e-12		3818.34	0.216747	0.664399
Rv0376c	Rv0376c	Conserved hypothetical protein	conserved hypothetical	37584.7	-0.171638	0.214921	-0.798609	0.424517	0.981209	37584.7	-0.0515093	0.207919	-0.247737	0.804338	0.979212	37584.7	-0.556623	0.238703	-2.33187	0.0197076	0.103845	37584.7	0.154985	0.18852	0.822115	0.411011	0.935023	37584.7	-0.539203	0.188892	-2.85455	0.00430975	0.113998	37584.7	-0.676751	0.236301	-2.86394	0.00418409	0.0224582	37584.7	-2.18053	0.257906	-8.45476	2.79662e-17	5.14757e-16		13578.9	-0.146444	0.285644
Rv0377	Rv0377	Probable transcriptional regulatory protein (probably LysR-family)	regulatory proteins	48249.8	0.0144351	0.250551	0.0576135	0.954056	0.998543	48249.8	-0.143743	0.241186	-0.595983	0.551186	0.899415	48249.8	0.534666	0.269309	1.98533	0.0471083	0.181196	48249.8	0.126155	0.221051	0.570708	0.568198	0.970689	48249.8	0.286206	0.221495	1.29215	0.196305	0.596544	48249.8	0.692844	0.269288	2.57288	0.0100858	0.0433266	48249.8	0.158191	0.276298	0.572538	0.566957	0.626997		11390.3	-0.325604	0.373905
Rv0378	Rv0378	Conserved hypothetical glycine rich protein	conserved hypothetical	3173.33	1.59524	0.450628	3.54004	0.000400072	0.123199	3173.33	-0.220676	0.431779	-0.511085	0.609292	NA	3173.33	-2.34858	0.447707	-5.24579	1.56e-07	9.65e-06	3173.33	0.376286	0.410988	0.915565	0.359895	NA	3173.33	0.7081	0.411589	1.7204	0.0853591	NA	3173.33	-0.532663	0.446431	-1.19316	0.232807	0.406781	3173.33	-2.22326	0.40359	-5.5087	3.61501e-08	1.55685e-07		5765.34	0.495123	0.461461
Rv0379	secE2	Possible protein transport protein SecE2	cell wall and cell processes	193643	-0.151831	0.305541	-0.496924	0.619243	0.987145	193643	-0.32876	0.292935	-1.1223	0.261736	0.737445	193643	1.14089	0.317253	3.59614	0.000322973	0.00586442	193643	0.242477	0.271828	0.892025	0.372379	0.914263	193643	0.289595	0.272299	1.06352	0.287547	0.680796	193643	1.31781	0.319701	4.12202	3.76e-05	0.000571283	193643	2.56329	0.306174	8.37199	5.66521e-17	9.80106e-16		747.983	0.119006	0.783308
Rv0380c	Rv0380c	Possible RNA methyltransferase (RNA methylase)	intermediary metabolism and respiration	21569.5	0.42021	0.236736	1.77502	0.0758953	0.764788	21569.5	-0.133551	0.228193	-0.585253	0.558378	0.901963	21569.5	-0.351273	0.257409	-1.36465	0.172364	0.400692	21569.5	0.345609	0.20832	1.65903	0.0971097	0.714136	21569.5	0.403361	0.208759	1.93218	0.0533373	0.362053	21569.5	0.202488	0.256439	0.789613	0.429754	0.609582	21569.5	-1.51664	0.269103	-5.63591	1.74138e-08	7.91374e-08		136397	-0.435396	0.399514
Rv0381c	Rv0381c	Hypothetical protein	conserved hypothetical	51537.2	0.0828682	0.149955	0.552621	0.580523	0.987145	51537.2	-0.451339	0.147545	-3.059	0.00222077	0.0649109	51537.2	-0.55913	0.181691	-3.07736	0.00208841	0.0236472	51537.2	0.10525	0.130082	0.809105	0.418455	0.936998	51537.2	0.192084	0.130392	1.47313	0.140717	0.523117	51537.2	-0.0249222	0.174876	-0.142514	0.886674	0.934121	51537.2	-0.710989	0.218582	-3.25274	0.00114298	0.00233047		109606	0.0211808	0.219254
Rv0382c	pyrE	Probable orotate phosphoribosyltransferase PyrE (OPRT) (oprtase)	intermediary metabolism and respiration	88673.2	0.387508	0.199689	1.94056	0.0523116	0.706439	88673.2	-0.10352	0.19383	-0.534077	0.593288	0.920225	88673.2	-0.280503	0.225694	-1.24284	0.213926	0.455498	88673.2	-0.108953	0.174845	-0.623141	0.533192	0.967543	88673.2	-0.0540454	0.175227	-0.308431	0.757754	0.929056	88673.2	0.210526	0.222276	0.947136	0.343569	0.526348	88673.2	0.34442	0.249907	1.37819	0.168145	0.219991		3855.44	0.683109	0.599898
Rv0383c	Rv0383c	Possible conserved secreted protein	cell wall and cell processes	423187	0.114352	0.136593	0.837171	0.402497	0.98039	423187	-0.000552877	0.135144	-0.00409102	0.996736	0.998659	423187	0.0602704	0.169216	0.356174	0.72171	0.874586	423187	0.0236494	0.118358	0.199812	0.841628	0.991264	423187	0.0367262	0.118637	0.309568	0.756889	0.928293	423187	0.175175	0.161832	1.08244	0.279055	0.460117	423187	1.37008	0.208047	6.58544	4.5353e-11	3.10915e-10		11048	0.488415	0.515691
Rv0384c	clpB	Probable endopeptidase ATP binding protein (chain B) ClpB (ClpB protein) (heat shock protein F84.1)	virulence, detoxification and adaptation	374114	-0.256943	0.233537	-1.10022	0.271235	0.930665	374114	0.100564	0.225322	0.446312	0.655372	0.938802	374114	-0.033723	0.25471	-0.132398	0.89467	0.952566	374114	0.0900206	0.205565	0.437918	0.661445	0.988285	374114	-0.456771	0.205983	-2.21751	0.0265879	0.261722	374114	-0.39123	0.25366	-1.54234	0.122991	0.265406	374114	0.252395	0.267603	0.943171	0.345594	0.413012		19082.8	0.281031	0.300928
Rv0385	Rv0385	Probable monooxygenase	intermediary metabolism and respiration	56063.9	0.166707	0.207163	0.804713	0.420985	0.98092	56063.9	-0.0957674	0.20076	-0.477023	0.633346	0.933801	56063.9	0.327184	0.232102	1.40966	0.15864	0.381324	56063.9	0.200179	0.18158	1.10243	0.270275	0.873456	56063.9	0.10916	0.181972	0.599874	0.54859	0.843946	56063.9	0.589659	0.229208	2.57259	0.0100941	0.0433266	56063.9	0.495875	0.253901	1.95303	0.0508163	0.0753367		25775	0.343276	0.296577
Rv0386	Rv0386	Probable transcriptional regulatory protein (probably LuxR/UhpA-family)	regulatory proteins	204526	0.0935526	0.196837	0.47528	0.634587	0.987145	204526	-0.0570632	0.1912	-0.298447	0.765362	0.967857	204526	-0.357128	0.223243	-1.59973	0.109659	0.307983	204526	0.0188381	0.172298	0.109334	0.912937	0.991264	204526	-0.21788	0.172672	-1.26182	0.207015	0.600483	204526	-0.206512	0.219639	-0.940234	0.347097	0.529981	204526	-0.153007	0.248365	-0.616055	0.537858	0.59909		39818.1	-0.121905	0.382446
Rv0387c	Rv0387c	Conserved hypothetical protein	conserved hypothetical	34300.1	-0.0101187	0.289559	-0.034945	0.972124	0.998543	34300.1	-0.815399	0.277794	-2.93527	0.00333262	0.0834026	34300.1	0.0058045	0.303159	0.0191467	0.984724	0.992604	34300.1	0.0083671	0.256893	0.0325704	0.974017	0.995121	34300.1	0.228522	0.257366	0.887926	0.37458	0.754481	34300.1	0.811085	0.305018	2.65914	0.00783398	0.0360488	34300.1	0.541789	0.297062	1.82383	0.0681781	0.0988583		17605.1	0.0457564	0.381465
Rv0388c	PPE9	PPE family protein PPE9	PE/PPE families	15429.6	0.40727	0.290684	1.40108	0.161191	0.869021	15429.6	0.0402238	0.27876	0.144295	0.885267	0.988898	15429.6	-0.55879	0.30413	-1.83734	0.06616	0.223048	15429.6	0.0105716	0.25782	0.0410036	0.967293	0.9947	15429.6	-0.149008	0.258283	-0.576917	0.563996	0.84855	15429.6	-0.191744	0.305921	-0.626776	0.530806	0.692005	15429.6	-0.452198	0.297586	-1.51955	0.128624	0.174163		4964.87	-0.419075	0.386292
Rv0389	purT	Probable phosphoribosylglycinamide formyltransferase 2 PurT (GART 2) (gar transformylase 2) (5'-phosphoribosylglycinamide transformylase 2) (formate-dependent gar transformylase)	intermediary metabolism and respiration	112845	-0.0310247	0.170133	-0.182356	0.855304	0.994623	112845	0.156812	0.166405	0.942357	0.34601	0.801663	112845	-0.137911	0.199968	-0.689665	0.490405	0.721468	112845	-0.199257	0.148261	-1.34396	0.17896	0.797716	112845	-0.305046	0.148595	-2.05287	0.040085	0.314455	112845	-0.325748	0.194473	-1.67503	0.0939287	0.220516	112845	-0.640277	0.23263	-2.75234	0.00591712	0.0106245		10433.5	-0.0355996	0.379427
Rv0390	Rv0390	Conserved protein	conserved hypothetical	58273	-0.123435	0.166106	-0.743108	0.457416	0.986639	58273	-0.198125	0.162636	-1.21821	0.223145	0.696917	58273	-0.154828	0.196387	-0.788381	0.430474	0.68022	58273	-0.195648	0.144603	-1.353	0.176056	0.795557	58273	-0.0498549	0.144935	-0.343981	0.73086	0.919942	58273	-0.0801379	0.190597	-0.420458	0.674151	0.799972	58273	0.504202	0.23	2.19219	0.028366	0.0442557		1063.56	-0.858549	0.769629
Rv0391	metZ	Probable O-succinylhomoserine sulfhydrylase MetZ (OSH sulfhydrylase)	intermediary metabolism and respiration	118793	0.150893	0.124035	1.21654	0.22378	0.919849	118793	0.0124837	0.123291	0.101254	0.919349	0.989959	118793	-0.065764	0.156938	-0.419045	0.675183	0.846431	118793	-0.0663144	0.107176	-0.618741	0.536087	0.967543	118793	0.0748114	0.107434	0.696346	0.486212	0.817576	118793	0.0726456	0.149066	0.487339	0.626018	0.764372	118793	0.409142	0.196682	2.08022	0.0375052	0.0572448		35156.8	-0.204823	0.283352
Rv0392c	ndhA	Probable membrane NADH dehydrogenase NdhA	intermediary metabolism and respiration	148219	-0.382632	0.15697	-2.43761	0.0147845	0.505884	148219	-0.0737528	0.154172	-0.47838	0.63238	0.933454	148219	-0.0360433	0.188177	-0.19154	0.848103	0.940344	148219	0.0190745	0.136492	0.139748	0.888859	0.991264	148219	-0.240021	0.136803	-1.7545	0.0793451	0.426703	148219	-0.344922	0.181851	-1.89673	0.0578638	0.156383	148219	-0.112384	0.223806	-0.50215	0.615562	0.67263		14430.6	0.383685	0.267034
Rv0393	Rv0393	Conserved 13E12 repeat family protein	insertion seqs and phages	21584.2	0.335379	0.348459	0.962463	0.335817	0.959243	21584.2	0.235187	0.333674	0.704839	0.48091	0.866286	21584.2	-1.04543	0.355277	-2.94258	0.00325491	0.0320209	21584.2	-0.24523	0.311934	-0.786158	0.431775	0.943163	21584.2	-0.648323	0.312397	-2.07532	0.0379568	0.301529	21584.2	-0.945239	0.358293	-2.63817	0.00833544	0.0377106	21584.2	-2.9463	0.332039	-8.87336	7.09718e-19	1.58059e-17		98017.3	0.0182217	0.470376
Rv0394c	Rv0394c	Possible secreted protein	cell wall and cell processes	87518.6	0.133565	0.224307	0.595454	0.55154	0.986639	87518.6	0.00809825	0.21671	0.0373691	0.970191	0.994874	87518.6	-0.131132	0.246801	-0.531328	0.595192	0.796643	87518.6	-0.0208775	0.197146	-0.105899	0.915663	0.991264	87518.6	0.0603146	0.197557	0.305302	0.760136	0.930735	87518.6	-0.00566557	0.245119	-0.0231135	0.98156	0.987945	87518.6	0.648905	0.262856	2.46867	0.0135615	0.0226268		5510.51	0.56194	0.606186
Rv0395	Rv0395	Hypothetical protein	conserved hypothetical	3578.9	1.30446	0.554261	2.35351	0.0185969	0.54687	3578.9	0.378885	0.545272	0.694855	0.487146	NA	3578.9	-1.52874	0.541452	-2.82341	0.00475162	0.0415602	3578.9	-0.0108821	0.540332	-0.0201397	0.983932	NA	3578.9	0.0244289	0.540177	0.0452238	0.963929	NA	3578.9	-0.603162	0.531613	-1.13459	0.256548	0.436716	3578.9	-1.65393	0.504925	-3.27561	0.00105436	0.00215523		1720.36	-0.744664	0.681319
Rv0396	Rv0396	Hypothetical protein	conserved hypothetical	2515.43	-0.924995	0.543427	-1.70215	0.088727	0.806313	2515.43	-0.955383	0.53124	-1.7984	0.0721135	NA	2515.43	-0.546013	0.5319	-1.02653	0.30464	0.560548	2515.43	0.0117804	0.521446	0.0225917	0.981976	NA	2515.43	-0.378408	0.521385	-0.725774	0.467977	NA	2515.43	-0.515625	0.523601	-0.984767	0.324738	0.506783	2515.43	-1.74441	0.49007	-3.5595	0.000371558	0.000820235		4615.05	-0.159693	0.320339
Rv0397	Rv0397	Conserved 13E12 repeat family protein	insertion seqs and phages	4468.19	0.240056	0.539995	0.444551	0.656644	0.987145	4468.19	-0.117902	0.527202	-0.223636	0.82304	NA	4468.19	-0.318536	0.528993	-0.602155	0.547071	0.763588	4468.19	0.622562	0.516675	1.20494	0.228226	NA	4468.19	-0.118625	0.516625	-0.229615	0.818391	NA	4468.19	0.0394215	0.521133	0.0756457	0.939701	0.965724	4468.19	-1.81673	0.486333	-3.73558	0.000187286	0.00043488		17600	0.0756026	0.3811
Rv0397A	Rv0397A	Conserved protein	conserved hypothetical	73262.1	-0.167177	0.205841	-0.812163	0.416698	0.980455	73262.1	0.699321	0.199553	3.50444	0.000457576	0.0206124	73262.1	0.33787	0.231001	1.46263	0.143568	0.361475	73262.1	-0.0987393	0.180429	-0.547246	0.58421	0.97572	73262.1	-0.317642	0.180812	-1.75675	0.0789597	0.425826	73262.1	-0.528628	0.228036	-2.31817	0.0204398	0.0724016	73262.1	0.549514	0.253238	2.16995	0.0300104	0.0466893		13465.6	0.228578	0.318025
Rv0398c	Rv0398c	Possible secreted protein	cell wall and cell processes	32078.8	0.1645	0.170529	0.964644	0.334723	0.959243	32078.8	0.181786	0.166737	1.09026	0.275601	0.75162	32078.8	0.256371	0.200315	1.27984	0.200602	0.439232	32078.8	-0.0581139	0.14856	-0.391181	0.695663	0.988285	32078.8	0.00762079	0.148905	0.0511789	0.959183	0.988085	32078.8	0.239085	0.194807	1.22729	0.219714	0.392061	32078.8	-0.120793	0.232841	-0.518778	0.603916	0.662396		165173	-0.0755881	0.389258
Rv0399c	lpqK	Possible conserved lipoprotein LpqK	cell wall and cell processes	54280.9	0.0479206	0.186653	0.256736	0.797383	0.994271	54280.9	-0.0621793	0.181724	-0.342164	0.732227	0.960196	54280.9	0.250969	0.214441	1.17034	0.241864	0.486284	54280.9	0.0656751	0.163075	0.402729	0.687148	0.988285	54280.9	0.19579	0.163441	1.19793	0.230946	0.630797	54280.9	0.361068	0.210075	1.71876	0.0856586	0.206637	54280.9	0.453749	0.242612	1.87027	0.0614468	0.0900698		6139.81	0.878635	0.541744
Rv0400c	fadE7	Acyl-CoA dehydrogenase FadE7	lipid metabolism	93363.6	0.0451383	0.240211	0.187911	0.850946	0.994623	93363.6	0.0835935	0.231525	0.361056	0.718057	0.956993	93363.6	-0.281192	0.260431	-1.07972	0.280269	0.530865	93363.6	-0.342503	0.211613	-1.61854	0.105547	0.722422	93363.6	-0.298589	0.21204	-1.40817	0.15908	0.558296	93363.6	-0.319647	0.259784	-1.23044	0.218534	0.390694	93363.6	-0.281446	0.270997	-1.03856	0.29901	0.364692		5214.89	0.187156	0.476812
Rv0401	Rv0401	Probable conserved transmembrane protein	cell wall and cell processes	26377.5	0.227385	0.287142	0.791891	0.428424	0.981692	26377.5	-0.286295	0.275499	-1.03919	0.298717	0.767642	26377.5	0.04709	0.301066	0.156411	0.875709	0.947176	26377.5	0.0543756	0.254652	0.213529	0.830914	0.991264	26377.5	0.0450081	0.255118	0.176421	0.859963	0.962827	26377.5	0.560771	0.302811	1.85189	0.0640421	0.16906	26377.5	0.296321	0.295719	1.00203	0.316327	0.383493		2428.61	-0.194479	0.717033
Rv0402c	mmpL1	Probable conserved transmembrane transport protein MmpL1	cell wall and cell processes	141860	-0.193257	0.155033	-1.24656	0.21256	0.910554	141860	-0.0312097	0.152374	-0.204823	0.83771	0.982116	141860	0.31295	0.186413	1.6788	0.093191	0.276183	141860	0.0252743	0.134769	0.187537	0.851239	0.991264	141860	0.339107	0.135085	2.51032	0.0120622	0.19061	141860	0.150903	0.179978	0.83845	0.401778	0.58447	141860	0.684191	0.222432	3.07596	0.00209824	0.00409986		106155	-0.32605	0.314043
Rv0403c	mmpS1	Probable conserved membrane protein MmpS1	cell wall and cell processes	21221.7	-0.00629429	0.249392	-0.0252386	0.979865	0.998543	21221.7	0.484933	0.240091	2.01979	0.0434048	0.347886	21221.7	0.361938	0.268315	1.34893	0.177361	0.407142	21221.7	-0.103495	0.21998	-0.470475	0.638016	0.988285	21221.7	0.0470644	0.220427	0.213514	0.830926	0.952933	21221.7	-0.12929	0.268213	-0.482043	0.629775	0.766493	21221.7	0.659168	0.275691	2.39097	0.0168041	0.027558		22696.6	-0.444459	0.230966
Rv0404	fadD30	Fatty-acid-AMP ligase FadD30 (fatty-acid-AMP synthetase) (fatty-acid-AMP synthase)	lipid metabolism	143514	-0.393583	0.20626	-1.90819	0.0563662	0.708926	143514	-0.21525	0.19995	-1.07652	0.281693	0.758782	143514	0.2836	0.231341	1.22589	0.220238	0.462868	143514	-0.110913	0.180807	-0.613432	0.539591	0.967543	143514	0.0636671	0.181197	0.351369	0.725312	0.918089	143514	0.105267	0.228416	0.460857	0.644902	0.779045	143514	0.165531	0.253455	0.653096	0.513694	0.576316		18661.2	0.280646	0.309016
Rv0405	pks6	Probable membrane bound polyketide synthase Pks6	lipid metabolism	186656	-0.140444	0.231064	-0.607816	0.54331	0.986639	186656	0.134262	0.223015	0.602031	0.547154	0.898565	186656	0.16541	0.252586	0.654866	0.512554	0.739744	186656	-0.159154	0.203307	-0.782824	0.43373	0.944672	186656	-0.12658	0.203726	-0.621326	0.534385	0.835509	186656	-0.109296	0.251372	-0.4348	0.663708	0.793889	186656	-0.743175	0.266331	-2.79042	0.00526405	0.00952396		25863.1	-0.608235	0.301245
Rv0406c	Rv0406c	Beta lactamase like protein	conserved hypothetical	45026.2	-0.174664	0.160532	-1.08803	0.276581	0.934376	45026.2	-0.0743613	0.157457	-0.472263	0.636739	0.935024	45026.2	0.306725	0.191387	1.60264	0.109014	0.307298	45026.2	0.153418	0.139624	1.09879	0.271859	0.873456	45026.2	0.0624608	0.139944	0.446327	0.655361	0.894531	45026.2	0.206423	0.185248	1.11431	0.265148	0.44571	45026.2	-0.068846	0.226248	-0.304295	0.760903	0.80362		15679.6	-0.54709	0.25059
Rv0407	fgd1	F420-dependent glucose-6-phosphate dehydrogenase Fgd1	intermediary metabolism and respiration	108742	-0.0601355	0.161833	-0.37159	0.710198	0.990298	108742	0.0795676	0.158693	0.501394	0.616094	0.929061	108742	0.233617	0.19257	1.21315	0.225071	0.469252	108742	-0.0454669	0.140832	-0.322844	0.746813	0.991264	108742	-0.0857269	0.141154	-0.607328	0.543633	0.84036	108742	0.0939143	0.186538	0.503459	0.614641	0.755372	108742	0.811487	0.227173	3.5721	0.000354126	0.000786058		4686.26	-0.203194	0.462923
Rv0408	pta	Probable phosphate acetyltransferase Pta (phosphotransacetylase)	intermediary metabolism and respiration	124211	0.136857	0.176413	0.775775	0.437882	0.981692	124211	0.214112	0.172244	1.24308	0.213839	0.690379	124211	0.424745	0.205517	2.06671	0.0387615	0.158455	124211	0.102056	0.153912	0.66308	0.50728	0.967543	124211	0.151262	0.154258	0.980578	0.326801	0.713003	124211	0.34749	0.200457	1.73349	0.0830094	0.202304	124211	-0.232207	0.236565	-0.98158	0.326307	0.393623		12924.7	0.44825	0.329532
Rv0409	ackA	Probable acetate kinase AckA (acetokinase)	intermediary metabolism and respiration	74038.5	-0.139371	0.188992	-0.737443	0.460853	0.986639	74038.5	0.281697	0.183909	1.53171	0.125593	0.575602	74038.5	0.451011	0.216475	2.08344	0.0372116	0.154819	74038.5	-0.190731	0.165204	-1.15452	0.248288	0.852642	74038.5	-0.122512	0.16557	-0.739942	0.459335	0.807678	74038.5	0.0299436	0.212292	0.141049	0.887831	0.934181	74038.5	-0.538256	0.243965	-2.20629	0.027364	0.0428699		19102.2	0.211353	0.227008
Rv0410c	pknG	Serine/threonine-protein kinase PknG (protein kinase G) (STPK G)	regulatory proteins	396444	0.0183833	0.15503	0.118579	0.905609	0.997958	396444	-0.191022	0.152378	-1.25361	0.209985	0.684017	396444	0.210922	0.186418	1.13145	0.257866	0.503614	396444	0.188911	0.134782	1.4016	0.161035	0.785102	396444	0.260655	0.135094	1.92944	0.0536764	0.362482	396444	0.420328	0.17999	2.33529	0.0195285	0.0698486	396444	1.3715	0.22244	6.16569	7.01769e-10	3.97867e-09		51906.8	-0.28822	0.321966
Rv0411c	glnH	Probable glutamine-binding lipoprotein GlnH (GLNBP)	cell wall and cell processes	232540	-0.0264353	0.151252	-0.174776	0.861256	0.995302	232540	-0.141707	0.148851	-0.952005	0.341094	0.798319	232540	0.257598	0.182958	1.40796	0.159142	0.381847	232540	0.118959	0.131402	0.905309	0.365302	0.912421	232540	0.134722	0.131707	1.02289	0.306358	0.696582	232540	0.37287	0.176307	2.11489	0.0344396	0.106217	232540	1.46403	0.219677	6.66447	2.65629e-11	1.88512e-10		21104.9	0.249912	0.302343
Rv0412c	Rv0412c	Possible conserved membrane protein	cell wall and cell processes	357089	0.0769351	0.124104	0.619923	0.535308	0.986639	357089	-0.076207	0.123388	-0.61762	0.536826	0.892885	357089	0.114377	0.15701	0.728471	0.466325	0.706942	357089	0.0396508	0.107283	0.369592	0.711687	0.988285	357089	0.109901	0.107539	1.02197	0.306797	0.697166	357089	0.26752	0.149169	1.79339	0.0729098	0.184848	357089	1.44525	0.196782	7.34446	2.06597e-13	2.0872e-12		101448	0.194226	0.346221
Rv0413	mutT3	Possible mutator protein MutT3 (7,8-dihydro-8-oxoguanine-triphosphatase) (8-oxo-dGTPase) (dGTP pyrophosphohydrolase)	information pathways	124200	0.0683873	0.127357	0.536974	0.591286	0.987145	124200	0.0513898	0.126428	0.406475	0.684394	0.94468	124200	-0.236064	0.160229	-1.47329	0.140674	0.357088	124200	-0.14905	0.110118	-1.35354	0.175883	0.795557	124200	-0.328262	0.110378	-2.97399	0.00293956	0.0987332	124200	-0.219066	0.152463	-1.43685	0.15076	0.303553	124200	-0.262272	0.199809	-1.31261	0.189314	0.244356		8762.1	0.0219934	0.36247
Rv0414c	thiE	Thiamine-phosphate pyrophosphorylase ThiE (TMP pyrophosphorylase) (TMP-PPASE) (thiamine-phosphate synthase)	intermediary metabolism and respiration	40942.7	-0.0636725	0.247068	-0.257713	0.796629	0.994271	40942.7	-0.263007	0.237911	-1.10548	0.26895	0.742473	40942.7	0.238677	0.266308	0.896242	0.370124	0.626614	40942.7	0.0671113	0.217836	0.308082	0.75802	0.991264	40942.7	0.227993	0.218275	1.04452	0.296244	0.687383	40942.7	0.438011	0.26606	1.64629	0.0997049	0.229009	40942.7	0.398051	0.274486	1.45017	0.147011	0.195902		44424.3	0.117776	0.332159
Rv0415	thiO	Possible thiamine biosynthesis oxidoreductase ThiO	intermediary metabolism and respiration	107265	-0.184214	0.155418	-1.18528	0.235906	0.921729	107265	-0.165062	0.152717	-1.08084	0.279769	0.756923	107265	0.0304388	0.186756	0.162987	0.870528	0.947176	107265	0.0299806	0.135087	0.221936	0.824364	0.991264	107265	-0.0825545	0.135398	-0.60972	0.542048	0.84036	107265	0.011287	0.180327	0.0625919	0.950092	0.971403	107265	-0.534685	0.222685	-2.40108	0.0163466	0.0268841		2622.94	0.141173	0.778738
Rv0416	thiS	Possible protein ThiS	intermediary metabolism and respiration	9023.44	0.172788	0.246518	0.700917	0.483355	0.986639	9023.44	0.237583	0.237224	1.00151	0.316579	NA	9023.44	0.107489	0.265782	0.404425	0.6859	0.851775	9023.44	0.112462	0.21708	0.518068	0.604411	NA	9023.44	-0.170246	0.217492	-0.782769	0.433763	NA	9023.44	0.0426946	0.265291	0.160935	0.872145	0.928218	9023.44	-0.287602	0.273986	-1.0497	0.293858	0.359715		561.88	-1.71256	0.782786
Rv0417	thiG	Probable thiamin biosynthesis protein ThiG (thiazole biosynthesis protein)	intermediary metabolism and respiration	65682.8	-0.0331417	0.188807	-0.175532	0.860661	0.995302	65682.8	-0.0433599	0.18373	-0.235998	0.813434	0.979212	65682.8	-0.0510538	0.216297	-0.236036	0.813405	0.927968	65682.8	0.266717	0.165028	1.61619	0.106053	0.722554	65682.8	-0.159318	0.165386	-0.963311	0.335391	0.719447	65682.8	-0.0408356	0.212094	-0.192536	0.847323	0.914228	65682.8	-0.93878	0.243846	-3.84989	0.000118169	0.000284213		12793.9	0.521766	0.354419
Rv0418	lpqL	Probable lipoprotein aminopeptidase LpqL	cell wall and cell processes	303238	-0.0420255	0.123632	-0.339923	0.733915	0.994271	303238	0.0129317	0.122941	0.105187	0.916228	0.989959	303238	0.673225	0.156541	4.30064	1.7e-05	0.000596948	303238	-0.116137	0.106861	-1.08681	0.277122	0.876136	303238	0.0884975	0.107117	0.826173	0.408706	0.781706	303238	0.618268	0.148684	4.15827	3.21e-05	0.000502963	303238	1.6511	0.196327	8.40996	4.10168e-17	7.22003e-16		14882.2	0.318133	0.348325
Rv0419	lpqM	Possible lipoprotein peptidase LpqM	cell wall and cell processes	362392	-0.103083	0.158928	-0.648616	0.516587	0.986639	362392	-0.0301894	0.156008	-0.193512	0.846558	0.986311	362392	0.260502	0.189955	1.37138	0.170255	0.397926	362392	-0.00983407	0.138264	-0.0711253	0.943298	0.993187	362392	-0.0437882	0.138582	-0.315974	0.752022	0.926518	362392	0.187607	0.183762	1.02093	0.307288	0.489597	362392	0.675812	0.225194	3.00102	0.00269077	0.00514051		27449	0.322423	0.326194
Rv0420c	Rv0420c	Possible transmembrane protein	cell wall and cell processes	17760.1	0.0227283	0.303695	0.0748392	0.940343	0.997958	17760.1	1.49234	0.291183	5.12509	2.974e-07	6.69849e-05	17760.1	-0.425057	0.315561	-1.34699	0.177983	0.407924	17760.1	-0.370067	0.270111	-1.37005	0.17067	0.795557	17760.1	-0.700301	0.270565	-2.5883	0.00964522	0.167871	17760.1	-1.89467	0.317936	-5.95926	2.53e-09	2.62e-07	17760.1	-2.30835	0.305042	-7.56733	3.80983e-14	4.37533e-13		37523.1	-0.335287	0.241784
Rv0421c	Rv0421c	Conserved hypothetical protein	conserved hypothetical	58670.2	-0.178737	0.187143	-0.955082	0.339536	0.959348	58670.2	-0.126237	0.182185	-0.692906	0.488369	0.871508	58670.2	0.158885	0.214848	0.739524	0.459589	0.70249	58670.2	-0.245122	0.163511	-1.49912	0.133843	0.756324	58670.2	0.103035	0.163882	0.628713	0.529537	0.833716	58670.2	0.106385	0.210524	0.505335	0.613323	0.755264	58670.2	-0.124775	0.242889	-0.513711	0.607454	0.665032		7934.56	-0.0683488	0.523052
Rv0422c	thiD	Probable phosphomethylpyrimidine kinase ThiD (HMP-phosphate kinase) (HMP-P kinase)	intermediary metabolism and respiration	120214	0.0375813	0.175533	0.214098	0.83047	0.994271	120214	-0.12933	0.171428	-0.754429	0.450591	0.847778	120214	0.128774	0.20473	0.628993	0.529354	0.753078	120214	0.0291529	0.153117	0.190397	0.848998	0.991264	120214	0.365441	0.153466	2.38125	0.017254	0.219406	120214	0.295686	0.199612	1.4813	0.138526	0.286313	120214	0.640564	0.236023	2.714	0.00664771	0.0118152		3857.29	0.171143	0.691527
Rv0423c	thiC	Probable thiamine biosynthesis protein ThiC	intermediary metabolism and respiration	606758	-0.0805479	0.119093	-0.676347	0.49882	0.986639	606758	-0.0193559	0.11865	-0.163134	0.870413	0.988727	606758	-0.0329752	0.151962	-0.216997	0.828211	0.933851	606758	-0.0792356	0.102857	-0.770348	0.441094	0.94709	606758	-0.0803108	0.103103	-0.778934	0.436018	0.797397	606758	-0.0941673	0.143994	-0.653968	0.513133	0.677008	606758	1.10955	0.191867	5.78294	7.34063e-09	3.57661e-08		5357.77	-1.46146	0.601968
Rv0424c	Rv0424c	Hypothetical protein	conserved hypothetical	80577.9	-0.207397	0.203513	-1.01908	0.308164	0.955614	80577.9	-0.146817	0.197385	-0.743808	0.456992	0.852123	80577.9	-0.0185923	0.228983	-0.081195	0.935287	0.971936	80577.9	0.110727	0.178305	0.620996	0.534602	0.967543	80577.9	-0.0162374	0.178688	-0.0908703	0.927596	0.980133	80577.9	-0.0791725	0.225846	-0.35056	0.725918	0.839023	80577.9	0.978182	0.251979	3.882	0.0001036	0.000252639		11903.2	-0.0938729	0.524926
Rv0425c	ctpH	Possible metal cation transporting P-type ATPase CtpH	cell wall and cell processes	675569	-0.304969	0.0950234	-3.20941	0.00133008	0.184882	675569	-0.157674	0.0956333	-1.64874	0.0992019	0.527571	675569	0.129932	0.126273	1.02898	0.30349	0.559637	675569	0.037581	0.0816897	0.460046	0.645483	0.988285	675569	0.0380142	0.0818897	0.464212	0.642496	0.887168	675569	-0.0173624	0.118185	-0.146908	0.883204	0.933556	675569	0.290803	0.164655	1.76614	0.0773726	0.110442		70436.1	0.0778643	0.29786
Rv0426c	Rv0426c	Possible transmembrane protein	cell wall and cell processes	229538	-0.371215	0.186984	-1.98528	0.0471139	0.706439	229538	0.138583	0.182064	0.761179	0.44655	0.846507	229538	-0.030499	0.214734	-0.142032	0.887055	0.949877	229538	-0.190981	0.163427	-1.1686	0.242563	0.852108	229538	-0.569913	0.163786	-3.47962	0.000502116	0.0589382	229538	-0.540297	0.210429	-2.5676	0.0102406	0.0437751	229538	1.09411	0.242842	4.50546	6.62286e-06	1.99081e-05		709.16	-1.00042	0.782048
Rv0427c	xthA	Probable exodeoxyribonuclease III protein XthA (exonuclease III) (EXO III) (AP endonuclease VI)	information pathways	100578	-0.120219	0.152577	-0.787919	0.430744	0.981692	100578	-0.0414534	0.150076	-0.276216	0.782382	0.974225	100578	0.260124	0.184168	1.41242	0.157825	0.379924	100578	-0.14469	0.132562	-1.09149	0.275057	0.873456	100578	-0.10263	0.13287	-0.772408	0.439873	0.798749	100578	0.181358	0.177581	1.02127	0.307127	0.489533	100578	0.731858	0.22064	3.31698	0.000909956	0.00188201		8868.5	-0.414072	0.25358
Rv0428c	Rv0428c	GCN5-related N-acetyltransferase	intermediary metabolism and respiration	91723.7	0.044045	0.17433	0.252653	0.800536	0.994271	91723.7	-0.295168	0.170303	-1.73319	0.0830613	0.484227	91723.7	0.258452	0.203675	1.26894	0.204462	0.444305	91723.7	0.125747	0.152023	0.827157	0.408148	0.934918	91723.7	0.164674	0.152368	1.08076	0.279802	0.675198	91723.7	0.597665	0.198465	3.01144	0.00260009	0.0156262	91723.7	0.804537	0.235272	3.41961	0.000627111	0.00133117		6470.71	0.105359	0.477216
Rv0429c	def	Probable polypeptide deformylase Def (PDF) (formylmethionine deformylase)	information pathways	84786.3	-0.175851	0.142087	-1.23763	0.215854	0.914092	84786.3	-0.24807	0.140269	-1.76853	0.0769727	0.464182	84786.3	0.27616	0.174421	1.5833	0.113354	0.314689	84786.3	0.0314744	0.123197	0.25548	0.798353	0.991264	84786.3	-0.0473872	0.123486	-0.383745	0.701168	0.912072	84786.3	0.348378	0.167268	2.08276	0.0372731	0.11263	84786.3	1.43626	0.212567	6.75675	1.4112e-11	1.04377e-10		4113.76	-0.967839	0.489028
Rv0430	Rv0430	Conserved hypothetical protein	conserved hypothetical	497243	-0.371278	0.22408	-1.6569	0.09754	0.814206	497243	0.031947	0.216518	0.147548	0.882699	0.988898	497243	0.0275453	0.246608	0.111697	0.911064	0.958191	497243	-0.0841958	0.19697	-0.427455	0.669048	0.988285	497243	-0.3245	0.19738	-1.64404	0.100168	0.462658	497243	-0.375679	0.244934	-1.5338	0.12508	0.268762	497243	1.09516	0.262759	4.16794	3.07364e-05	8.17271e-05		1847.29	-0.183994	0.726834
Rv0431	Rv0431	Putative tuberculin related peptide	cell wall and cell processes	251851	-0.0156226	0.169452	-0.0921946	0.926543	0.997958	251851	-0.074411	0.165789	-0.448829	0.653555	0.938306	251851	-0.188964	0.19937	-0.947806	0.343228	0.600761	251851	-0.130531	0.147677	-0.883896	0.376752	0.914263	251851	-0.15109	0.148012	-1.0208	0.30735	0.698009	251851	-0.130175	0.193848	-0.671535	0.50188	0.669228	251851	0.778108	0.232215	3.3508	0.00080577	0.00168206		10052.9	0.146985	0.348788
Rv0432	sodC	Periplasmic superoxide dismutase [Cu-Zn] SodC	virulence, detoxification and adaptation	486002	-0.0163099	0.218334	-0.0747015	0.940452	0.997958	486002	-0.156092	0.211172	-0.739169	0.459804	0.853438	486002	0.0872798	0.241692	0.36112	0.71801	0.87257	486002	-0.0621779	0.191754	-0.324259	0.745742	0.991264	486002	0.0654712	0.192157	0.340717	0.733317	0.92001	486002	0.227062	0.239622	0.947583	0.343342	0.526348	486002	1.12544	0.259794	4.33203	1.4774e-05	4.16461e-05		8772.58	0.141874	0.364579
Rv0433	Rv0433	Conserved hypothetical protein	conserved hypothetical	249551	-0.0787704	0.0969249	-0.812695	0.416393	0.980455	249551	-0.167828	0.0974554	-1.7221	0.085051	0.490452	249551	0.47365	0.128395	3.689	0.000225135	0.00472667	249551	0.0742553	0.0833347	0.891049	0.372903	0.914263	249551	0.255596	0.0835407	3.05954	0.00221678	0.0827817	249551	0.562708	0.120273	4.67858	2.89e-06	8.03e-05	249551	0.809067	0.16702	4.84414	1.27159e-06	4.28935e-06		5259.18	0.925067	0.490368
Rv0434	Rv0434	Conserved hypothetical protein	conserved hypothetical	68429.4	-0.139011	0.172713	-0.804865	0.420898	0.98092	68429.4	-0.000198779	0.168776	-0.00117777	0.99906	0.99906	68429.4	-0.298437	0.202239	-1.47566	0.140034	0.355913	68429.4	-0.113504	0.150532	-0.754019	0.450838	0.951672	68429.4	-0.192505	0.150869	-1.27598	0.201962	0.59916	68429.4	-0.437249	0.19689	-2.22077	0.0263663	0.0876919	68429.4	-1.31256	0.234231	-5.60368	2.09844e-08	9.40915e-08		21660	0.374681	0.238205
Rv0435c	Rv0435c	Putative conserved ATPase	cell wall and cell processes	165034	-0.0864247	0.15747	-0.548835	0.583119	0.987145	165034	-0.142099	0.15464	-0.918902	0.358147	0.804987	165034	0.174304	0.188633	0.924039	0.355466	0.613313	165034	-0.0086297	0.136944	-0.0630164	0.949753	0.993187	165034	0.207568	0.137261	1.51221	0.130479	0.511367	165034	0.229978	0.18234	1.26126	0.207215	0.375249	165034	0.095103	0.224162	0.424259	0.671377	0.721685		39765.5	0.0587259	0.325863
Rv0436c	pssA	Probable CDP-diacylglycerol--serine O-phosphatidyltransferase PssA (PS synthase) (phosphatidylserine synthase)	lipid metabolism	147492	0.0684001	0.108474	0.630567	0.528323	0.986639	147492	0.158946	0.108536	1.46445	0.14307	0.602307	147492	0.596155	0.140934	4.23001	2.34e-05	0.000764576	147492	-0.0246232	0.0934729	-0.263426	0.792222	0.991264	147492	0.107251	0.0937031	1.14459	0.25238	0.654718	147492	0.505608	0.132793	3.80748	0.000140388	0.00168926	147492	1.37777	0.18061	7.6284	2.37687e-14	2.80151e-13		21513.5	-0.255532	0.344546
Rv0437c	psd	Possible phosphatidylserine decarboxylase Psd (PS decarboxylase)	lipid metabolism	160980	0.0121688	0.144768	0.0840569	0.933011	0.997958	160980	-0.125462	0.142793	-0.878629	0.379602	0.812405	160980	0.541088	0.176945	3.05794	0.00222866	0.024613	160980	0.166901	0.125616	1.32866	0.183959	0.806848	160980	0.135828	0.12591	1.07877	0.280691	0.675905	160980	0.678719	0.169942	3.99382	6.5e-05	0.000888416	160980	1.39251	0.214717	6.48533	8.85362e-11	5.78427e-10		9476.47	0.667768	0.522563
Rv0438c	moeA2	Probable molybdopterin biosynthesis protein MoeA2	intermediary metabolism and respiration	105149	0.0334558	0.134881	0.24804	0.804103	0.994271	105149	-0.339515	0.13351	-2.543	0.0109905	0.164386	105149	0.123683	0.16756	0.738143	0.460428	0.70249	105149	0.160084	0.116792	1.37068	0.170474	0.795557	105149	0.151267	0.117069	1.29212	0.196316	0.596544	105149	0.496654	0.160078	3.10257	0.00191847	0.0125135	105149	0.661641	0.206546	3.20337	0.00135831	0.00273358		39143.3	-0.152062	0.279091
Rv0439c	Rv0439c	Probable dehydrogenase/reductase	intermediary metabolism and respiration	138349	-0.0529518	0.210046	-0.252097	0.800966	0.994271	138349	-0.120015	0.203463	-0.589862	0.555283	0.901687	138349	0.315536	0.234592	1.34504	0.178613	0.408332	138349	0.214837	0.184234	1.16611	0.243571	0.852108	138349	0.115466	0.184627	0.625402	0.531707	0.834049	138349	0.382599	0.231934	1.64961	0.0990237	0.228355	138349	1.00557	0.255461	3.9363	8.27482e-05	0.000204637		13819.7	-0.681865	0.371973
Rv0440	groEL2	60 kDa chaperonin 2 GroEL2 (protein CPN60-2) (GroEL protein 2) (65 kDa antigen) (heat shock protein 65) (cell wall protein A) (antigen A)	virulence, detoxification and adaptation	7.29423e+06	-0.0585598	0.540654	-0.108313	0.913747	0.997958	7.29423e+06	0.0123511	0.543751	0.0227147	0.981878	0.997132	7.29423e+06	-0.230797	0.527121	-0.437845	0.661499	0.839843	7.29423e+06	0.292212	0.553372	0.528058	0.597459	0.983099	7.29423e+06	-0.544447	0.553021	-0.984496	0.324872	0.711942	7.29423e+06	-0.301708	0.519187	-0.581116	0.561162	0.715837	7.29423e+06	0.373945	0.514769	0.726432	0.467574	0.533784		11462.3	0.367448	0.338502
Rv0441c	Rv0441c	Hypothetical protein	conserved hypothetical	57879.5	-0.144446	0.240147	-0.601492	0.547512	0.986639	57879.5	-0.33009	0.23146	-1.42612	0.153834	0.616538	57879.5	0.124432	0.260361	0.477923	0.632705	0.82572	57879.5	0.153676	0.211537	0.726472	0.46755	0.959426	57879.5	0.481848	0.211973	2.27316	0.0230167	0.252423	57879.5	0.310076	0.259703	1.19396	0.232492	0.406413	57879.5	-0.714723	0.270945	-2.63789	0.0083424	0.014564		79341.7	-0.122833	0.457816
Rv0442c	PPE10	PPE family protein PPE10	PE/PPE families	86271.4	-0.119147	0.234637	-0.507793	0.611599	0.987145	86271.4	-0.071737	0.226331	-0.316956	0.751277	0.96557	86271.4	-0.200357	0.255624	-0.783799	0.433158	0.681703	86271.4	-0.030754	0.206526	-0.148911	0.881624	0.991264	86271.4	0.135818	0.206955	0.656269	0.511651	0.826565	86271.4	-0.247768	0.254625	-0.973068	0.33052	0.512637	86271.4	-1.56868	0.268131	-5.85042	4.90344e-09	2.45537e-08		33773.9	0.499429	0.451462
Rv0443	Rv0443	Conserved protein	conserved hypothetical	108944	0.408921	0.213148	1.91849	0.0550492	0.706698	108944	-0.0525833	0.206339	-0.254839	0.798847	0.978836	108944	0.311465	0.237253	1.3128	0.189251	0.423346	108944	0.0795539	0.187036	0.42534	0.670589	0.988285	108944	0.353171	0.187436	1.88422	0.0595351	0.380085	108944	0.772969	0.234807	3.29194	0.000995005	0.00762522	108944	1.8038	0.257087	7.01632	2.27786e-12	1.90105e-11		15434.8	-0.172593	0.254131
Rv0444c	rskA	Anti-sigma factor RskA (regulator of sigma K)	information pathways	200461	0.0304332	0.164265	0.185269	0.853018	0.994623	200461	-0.39668	0.160967	-2.46437	0.0137256	0.186012	200461	0.556873	0.194754	2.85937	0.00424481	0.0382793	200461	0.0781968	0.143027	0.546728	0.584565	0.97572	200461	0.492308	0.143356	3.43415	0.000594411	0.0589382	200461	0.983987	0.188889	5.20932	1.9e-07	9.1e-06	200461	0.990245	0.228821	4.3276	1.50745e-05	4.24339e-05		33038.4	0.148949	0.30368
Rv0445c	sigK	Alternative RNA polymerase sigma factor SigK	information pathways	107979	-0.0350705	0.159492	-0.219889	0.825958	0.994271	107979	-0.189318	0.156515	-1.20958	0.226438	0.698931	107979	0.239538	0.19046	1.25768	0.208508	0.448264	107979	-0.12824	0.138736	-0.924343	0.355308	0.909407	107979	0.135201	0.139058	0.972261	0.330921	0.715394	107979	0.393785	0.184283	2.13685	0.0326099	0.101979	107979	0.823994	0.225567	3.65299	0.000259202	0.000588975		6156.9	-0.592078	0.38468
Rv0446c	Rv0446c	Possible conserved transmembrane protein	cell wall and cell processes	65494.1	0.22572	0.185693	1.21555	0.224156	0.919849	65494.1	0.259802	0.180838	1.43665	0.150816	0.614336	65494.1	-0.13319	0.213606	-0.62353	0.532936	0.755048	65494.1	-0.354441	0.162221	-2.18493	0.0288941	0.490152	65494.1	0.0129654	0.162589	0.0797433	0.936441	0.980133	65494.1	-0.167272	0.209178	-0.799664	0.423906	0.605301	65494.1	-0.569478	0.242063	-2.3526	0.0186425	0.030265		30756.2	-0.0769356	0.296273
Rv0447c	ufaA1	Probable cyclopropane-fatty-acyl-phospholipid synthase UfaA1 (cyclopropane fatty acid synthase) (CFA synthase)	lipid metabolism	64582	-0.0195204	0.264828	-0.0737097	0.941241	0.99812	64582	-0.341744	0.254554	-1.34252	0.179427	0.649714	64582	0.220974	0.281635	0.784612	0.432681	0.68157	64582	0.131585	0.234133	0.56201	0.574109	0.972948	64582	0.264392	0.234587	1.12705	0.25972	0.659763	64582	0.543197	0.282397	1.92352	0.0544146	0.149113	64582	-0.364486	0.283735	-1.2846	0.198933	0.255219		20671.4	-0.304942	0.373843
Rv0448c	Rv0448c	Conserved hypothetical protein	conserved hypothetical	13247.4	-0.448299	0.380558	-1.178	0.238795	0.922934	13247.4	-1.06412	0.364563	-2.91889	0.00351279	0.086221	13247.4	-1.11147	0.384053	-2.89405	0.00380313	0.0354051	13247.4	0.480829	0.342588	1.40352	0.160461	0.784683	13247.4	0.18855	0.343037	0.549648	0.582561	0.856424	13247.4	-0.495648	0.386889	-1.28111	0.200154	0.366904	13247.4	-2.1912	0.353249	-6.20301	5.53926e-10	3.20815e-09		18906.8	0.465018	0.355475
Rv0449c	Rv0449c	Conserved hypothetical protein	conserved hypothetical	108857	0.0951641	0.277173	0.343339	0.731344	0.994271	108857	-0.358415	0.266153	-1.34665	0.178093	0.649714	108857	0.016975	0.292363	0.0580613	0.9537	0.981707	108857	-0.0224851	0.245507	-0.0915865	0.927027	0.993187	108857	0.248336	0.245969	1.00962	0.312675	0.70219	108857	0.470554	0.293732	1.60198	0.109159	0.24313	108857	-0.573744	0.290328	-1.97619	0.0481328	0.0716474		23390.4	0.207331	0.280129
Rv0450c	mmpL4	Probable conserved transmembrane transport protein MmpL4	cell wall and cell processes	592096	0.25312	0.147016	1.72171	0.0851219	0.799839	592096	0.248689	0.144904	1.71623	0.0861203	0.494385	592096	0.472599	0.179046	2.63954	0.00830197	0.0598662	592096	-0.0346917	0.127638	-0.271798	0.785778	0.991264	592096	0.276854	0.127936	2.16401	0.0304639	0.270641	592096	0.47703	0.172171	2.77068	0.00559401	0.027977	592096	1.16064	0.216481	5.36141	8.25746e-08	3.35881e-07		50552	-0.159065	0.199932
Rv0451c	mmpS4	Probable conserved membrane protein MmpS4	cell wall and cell processes	81060.7	0.151677	0.255674	0.593244	0.553018	0.986639	81060.7	0.163255	0.24599	0.663664	0.506905	0.882055	81060.7	0.626616	0.273737	2.28911	0.0220727	0.110803	81060.7	-0.0311284	0.225766	-0.137879	0.890336	0.991264	81060.7	0.223297	0.226212	0.987113	0.323587	0.711567	81060.7	0.615039	0.274024	2.24447	0.0248021	0.083733	81060.7	1.41628	0.278975	5.07675	3.83954e-07	1.41863e-06		4779.84	0.0819995	0.425848
Rv0452	Rv0452	Possible transcriptional regulatory protein	regulatory proteins	110985	0.199241	0.164692	1.20978	0.226362	0.919849	110985	0.308103	0.16136	1.90942	0.0562081	0.400811	110985	0.448246	0.195135	2.2971	0.0216131	0.10945	110985	0.0427689	0.143407	0.298234	0.765525	0.991264	110985	-0.113789	0.143734	-0.79166	0.428559	0.793113	110985	0.339383	0.189295	1.79288	0.0729918	0.184848	110985	1.38441	0.229105	6.04267	1.51583e-09	8.14707e-09		4306.51	0.91871	0.725393
Rv0453	PPE11	PPE family protein PPE11	PE/PPE families	36938.5	0.159931	0.234459	0.682127	0.495159	0.986639	36938.5	0.0358686	0.226134	0.158617	0.873971	0.988898	36938.5	-0.364456	0.255469	-1.42662	0.153691	0.375031	36938.5	0.0279994	0.206324	0.135706	0.892054	0.991264	36938.5	-0.121745	0.206745	-0.588866	0.555951	0.84608	36938.5	-0.240393	0.254423	-0.944856	0.344732	0.527169	36938.5	-0.339521	0.268013	-1.26681	0.205224	0.262288		46172.6	-0.0323611	0.251285
Rv0454	Rv0454	Conserved hypothetical protein	conserved hypothetical	4182.83	-0.314017	0.48226	-0.651137	0.514958	0.986639	4182.83	-0.366393	0.465383	-0.787293	0.43111	NA	4182.83	-0.356451	0.47677	-0.747638	0.454678	0.698213	4182.83	0.363481	0.446781	0.813555	0.4159	NA	4182.83	0.056006	0.447034	0.125284	0.900299	NA	4182.83	-0.304076	0.474907	-0.640286	0.521987	0.684492	4182.83	-1.09437	0.431507	-2.53615	0.0112078	0.0189906		100034	0.0202974	0.200521
Rv0455c	Rv0455c	Conserved protein	conserved hypothetical	306775	-0.135047	0.283643	-0.476117	0.633991	0.987145	306775	-0.224109	0.272254	-0.823162	0.410416	0.831442	306775	0.854509	0.298021	2.86728	0.00414023	0.0377585	306775	0.106186	0.251506	0.422202	0.672877	0.988285	306775	0.388793	0.251968	1.54303	0.122825	0.502592	306775	0.94357	0.299686	3.14853	0.00164096	0.0111178	306775	2.23898	0.293867	7.61904	2.55562e-14	2.99468e-13		5248.19	-0.41503	0.428413
Rv0456A	mazF1	Possible toxin MazF1	virulence, detoxification and adaptation	10440.6	0.436262	0.431587	1.01083	0.312097	0.95889	53372.5	-0.0635115	0.260397	-0.243902	0.807306	0.979212	10440.6	-0.140663	0.430765	-0.326544	0.744013	0.88967	53372.5	0.0753467	0.239861	0.314126	0.753425	0.991264	53372.5	-0.107685	0.240311	-0.448105	0.654078	0.893504	10440.6	-0.295307	0.432151	-0.683343	0.49439	0.662088	53372.5	-0.818225	0.287035	-2.85061	0.00436357	0.00802809		32323.9	0.219242	0.230601
Rv0456B	mazE1	Possible antitoxin MazE1	virulence, detoxification and adaptation	8690.83	0.287549	0.439892	0.65368	0.513318	0.986639	10440.6	0.590906	0.41455	1.42542	0.154037	NA	8690.83	0.271512	0.438343	0.619405	0.53565	0.755663	10440.6	-0.338626	0.39362	-0.860287	0.389631	NA	10440.6	-0.304179	0.39401	-0.772006	0.440111	NA	8690.83	0.236579	0.439325	0.538505	0.590228	0.738273	10440.6	-1.54976	0.390785	-3.96577	7.31608e-05	0.000183061		2007.66	0.163272	0.662015
Rv0456c	echA2	enoyl-CoA hydratase EchA2 (enoyl hydrase) (unsaturated acyl-CoA hydratase) (crotonase)	lipid metabolism	53372.5	-0.175956	0.271066	-0.649127	0.516256	0.986639	8690.83	0.322481	0.422783	0.762759	0.445607	NA	53372.5	-0.0861557	0.287059	-0.300132	0.764076	0.900582	8690.83	0.0786013	0.40212	0.195467	0.845027	NA	8690.83	-0.226154	0.402481	-0.561899	0.574185	NA	53372.5	-0.198601	0.288121	-0.689295	0.490638	0.659372	8690.83	-0.564452	0.397214	-1.42103	0.155309	0.20587		530.602	1.38512	0.782059
Rv0457c	Rv0457c	Probable peptidase	intermediary metabolism and respiration	101076	0.299762	0.170229	1.76093	0.0782496	0.776463	101076	0.599855	0.166499	3.60276	0.000314855	0.0168984	101076	0.188464	0.200062	0.942025	0.34618	0.603574	101076	0.225495	0.148367	1.51984	0.12855	0.748532	101076	0.0545491	0.148701	0.366837	0.713741	0.915321	101076	-0.111629	0.194579	-0.573695	0.566174	0.719725	101076	-0.589306	0.232701	-2.53246	0.0113264	0.0191594		13019	-0.964248	0.422932
Rv0458	Rv0458	Probable aldehyde dehydrogenase	intermediary metabolism and respiration	183415	-0.258062	0.481922	-0.535484	0.592315	0.987145	183415	-0.0909437	0.465097	-0.195537	0.844972	0.985501	183415	-0.205281	0.476657	-0.430668	0.66671	0.841951	183415	-0.0330227	0.446638	-0.073936	0.941061	0.993187	183415	-0.286766	0.44689	-0.641692	0.521073	0.831765	183415	-0.372399	0.474875	-0.784203	0.432921	0.612962	183415	0.199714	0.43151	0.462827	0.643489	0.696911		21874.5	0.21715	0.239934
Rv0459	Rv0459	Conserved hypothetical protein	conserved hypothetical	51582.1	-0.477729	0.258452	-1.84843	0.0645406	0.734898	51582.1	-0.356638	0.248564	-1.43479	0.151346	0.615837	51582.1	-0.189507	0.276123	-0.686312	0.492516	0.721651	51582.1	-0.0140219	0.228259	-0.0614298	0.951017	0.993187	51582.1	-0.322344	0.228697	-1.40948	0.158694	0.55767	51582.1	-0.310598	0.276531	-1.12319	0.261355	0.442099	51582.1	0.00380748	0.280384	0.0135795	0.989165	0.99064		52116.3	0.355929	0.299471
Rv0460	Rv0460	Conserved hydrophobic protein	conserved hypothetical	107409	-0.0460359	0.212989	-0.216142	0.828877	0.994271	107409	0.420832	0.206193	2.04096	0.0412548	0.34339	107409	-0.293127	0.237114	-1.23623	0.216374	0.458813	107409	-0.0327428	0.186896	-0.175192	0.860928	0.991264	107409	-0.46362	0.187288	-2.47544	0.0133074	0.19271	107409	-0.759995	0.234659	-3.23872	0.00120068	0.00874822	107409	0.765237	0.257006	2.9775	0.00290606	0.00552303		46938.7	0.338292	0.264792
Rv0461	Rv0461	Probable transmembrane protein	cell wall and cell processes	178004	-0.174637	0.160233	-1.0899	0.275759	0.934376	178004	0.155476	0.157217	0.988925	0.3227	0.782217	178004	0.116858	0.191133	0.611396	0.540937	0.759237	178004	0.112986	0.139424	0.810377	0.417723	0.936998	178004	-0.11522	0.139742	-0.824524	0.409642	0.78204	178004	-0.213255	0.185015	-1.15264	0.24906	0.427217	178004	1.22001	0.226096	5.39596	6.81582e-08	2.80926e-07		70028.5	0.276173	0.198365
Rv0462	lpdC	Dihydrolipoamide dehydrogenase LpdC (lipoamide reductase (NADH)) (lipoyl dehydrogenase) (dihydrolipoyl dehydrogenase) (diaphorase)	intermediary metabolism and respiration	592686	0.0889874	0.16884	0.527052	0.598157	0.987145	592686	0.110088	0.165225	0.666289	0.505226	0.881728	592686	0.165052	0.198833	0.830105	0.406479	0.659894	592686	-0.109673	0.147139	-0.745372	0.456047	0.955196	592686	-0.0457131	0.147472	-0.309978	0.756578	0.928293	592686	0.143952	0.193275	0.744802	0.456391	0.630813	592686	1.48404	0.23183	6.4014	1.53956e-10	9.66661e-10		26698.2	0.0990727	0.242329
Rv0463	Rv0463	Probable conserved membrane protein	cell wall and cell processes	64600.8	0.105761	0.152979	0.691342	0.48935	0.986639	64600.8	0.0708042	0.150429	0.470683	0.637867	0.935024	64600.8	0.251467	0.18455	1.36259	0.173011	0.400908	64600.8	-0.0499008	0.132894	-0.375493	0.707294	0.988285	64600.8	0.0949779	0.133205	0.71302	0.475834	0.812071	64600.8	0.286424	0.177963	1.60945	0.107517	0.240849	64600.8	1.22077	0.220928	5.52564	3.28281e-08	1.42444e-07		102186	0.0112196	0.338846
Rv0464c	Rv0464c	Conserved protein	conserved hypothetical	203100	0.134133	0.246242	0.54472	0.585946	0.987145	203100	0.00595183	0.237175	0.0250946	0.979979	0.996109	203100	0.782496	0.265615	2.94598	0.0032193	0.0319884	203100	0.262621	0.217149	1.20941	0.226507	0.842851	203100	0.458073	0.217584	2.10527	0.0352674	0.294061	203100	0.910677	0.26536	3.43185	0.000599477	0.00526469	203100	2.31685	0.274112	8.4522	2.85857e-17	5.23768e-16		39561.5	0.151857	0.189684
Rv0465c	Rv0465c	Probable transcriptional regulatory protein	regulatory proteins	178164	-0.0689095	0.202618	-0.340095	0.733785	0.994271	178164	-0.020133	0.196572	-0.10242	0.918423	0.989959	178164	0.717795	0.228221	3.14518	0.00165984	0.0203256	178164	0.252171	0.177526	1.42047	0.155471	0.778933	178164	0.207372	0.17791	1.1656	0.243776	0.649108	178164	0.669018	0.225038	2.97291	0.00294992	0.0171589	178164	1.56612	0.251515	6.22674	4.76229e-10	2.7741e-09		16354.9	-0.207182	0.418716
Rv0466	Rv0466	Conserved protein	conserved hypothetical	188519	0.110613	0.151859	0.728391	0.466374	0.986639	188519	0.231484	0.149415	1.54927	0.121317	0.575108	188519	0.318153	0.183523	1.73358	0.0829924	0.256945	188519	-0.310465	0.131941	-2.35306	0.0186198	0.396071	188519	0.132364	0.13225	1.00087	0.316891	0.70534	188519	0.197281	0.176904	1.11519	0.26477	0.445631	188519	0.770508	0.220128	3.50027	0.000464779	0.00100565		8032.37	2.82024	0.547096
Rv0467	icl1	Isocitrate lyase Icl (isocitrase) (isocitratase)	intermediary metabolism and respiration	67700.5	0.389497	0.322943	1.20609	0.227784	0.919849	67700.5	0.421233	0.309429	1.36132	0.173411	0.645907	67700.5	-0.461428	0.332667	-1.38706	0.165424	0.390183	67700.5	-0.183441	0.288079	-0.636771	0.524274	0.967543	67700.5	-0.197631	0.288551	-0.684907	0.493402	0.819049	67700.5	-0.493165	0.335517	-1.46987	0.141598	0.291215	67700.5	-1.21135	0.316413	-3.82837	0.000128996	0.000308595		10320.6	0.173181	0.418362
Rv0468	fadB2	3-hydroxybutyryl-CoA dehydrogenase FadB2 (beta-hydroxybutyryl-CoA dehydrogenase) (BHBD)	lipid metabolism	119245	-0.0335439	0.165061	-0.203222	0.838962	0.994271	119245	-0.131747	0.1617	-0.814758	0.415211	0.833688	119245	0.313488	0.195467	1.60379	0.108761	0.307008	119245	0.0341852	0.143731	0.237842	0.812003	0.991264	119245	0.0212956	0.144059	0.147826	0.88248	0.968817	119245	0.41169	0.189648	2.17082	0.0299451	0.0961057	119245	1.32006	0.229349	5.75569	8.62874e-09	4.15561e-08		15593	-0.105636	0.383946
Rv0469	umaA	Possible mycolic acid synthase UmaA	lipid metabolism	244707	0.000633169	0.146929	0.00430936	0.996562	0.998543	244707	0.184876	0.144817	1.27662	0.201737	0.672282	244707	0.210567	0.178965	1.17658	0.239363	0.485593	244707	-0.150891	0.127551	-1.18299	0.236814	0.852108	244707	-0.0192532	0.127848	-0.150594	0.880296	0.968817	244707	0.0263239	0.172079	0.152975	0.878418	0.932307	244707	1.23864	0.216411	5.72354	1.04327e-08	4.93592e-08		32813	-0.080183	0.285045
Rv0470A	Rv0470A	Hypothetical protein	conserved hypothetical	11538.6	0.522542	0.365929	1.42799	0.153295	0.865453	359846	0.114965	0.171417	0.670675	0.502427	0.880389	11538.6	-0.848882	0.371126	-2.28732	0.0221772	0.111051	359846	0.050293	0.153118	0.328459	0.742565	0.991264	359846	0.0948713	0.153462	0.618207	0.536439	0.835989	11538.6	-0.275794	0.374165	-0.73709	0.461068	0.634401	359846	1.63744	0.236026	6.93754	3.99e-12	3.23615e-11		61464.4	0.0403353	0.371359
Rv0470c	pcaA	Mycolic acid synthase PcaA (cyclopropane synthase)	lipid metabolism	359846	0.0437648	0.175508	0.24936	0.803082	0.994271	11538.6	-0.050547	0.35048	-0.144222	0.885325	0.988898	359846	0.25245	0.20472	1.23315	0.217521	0.46076	11538.6	-0.0751521	0.328751	-0.228599	0.819181	0.991264	11538.6	0.134549	0.329231	0.408677	0.682777	0.906104	359846	0.18125	0.199613	0.908006	0.363875	0.54649	11538.6	-0.725452	0.3436	-2.11132	0.0347445	0.0532934		3449.95	0.703455	0.711788
Rv0471c	Rv0471c	Hypothetical protein	conserved hypothetical	44609.7	0.0818552	0.250623	0.326607	0.743965	0.994271	44609.7	-0.57462	0.241238	-2.38196	0.0172209	0.212022	44609.7	-0.0651951	0.269359	-0.242038	0.808751	0.925895	44609.7	0.27297	0.221091	1.23465	0.216961	0.841579	44609.7	0.251518	0.221532	1.13536	0.256226	0.65588	44609.7	0.59128	0.269327	2.1954	0.028135	0.0919062	44609.7	0.980867	0.276322	3.54972	0.000385637	0.000847603		7584.29	-0.429078	0.431545
Rv0472c	Rv0472c	Probable transcriptional regulatory protein (possibly TetR-family)	regulatory proteins	125970	-0.215919	0.156492	-1.37975	0.167664	0.869021	125970	-0.146961	0.153726	-0.955994	0.339075	0.796027	125970	0.22732	0.187742	1.21081	0.225968	0.470251	125970	-0.0262959	0.136062	-0.193264	0.846752	0.991264	125970	-0.0316482	0.136376	-0.232066	0.816487	0.950059	125970	0.158362	0.181387	0.873061	0.38263	0.565596	125970	1.48323	0.223472	6.63722	3.19651e-11	2.24089e-10		5126.54	-0.103932	0.396205
Rv0473	Rv0473	Possible conserved transmembrane protein	cell wall and cell processes	78595.5	0.0563391	0.146856	0.383634	0.70125	0.987195	78595.5	0.266946	0.144727	1.84448	0.0651131	0.424895	78595.5	0.236115	0.17889	1.31989	0.186872	0.420357	78595.5	-0.206261	0.127449	-1.61838	0.105582	0.722422	78595.5	-0.152452	0.127749	-1.19337	0.232725	0.63154	78595.5	0.0255078	0.171978	0.14832	0.88209	0.933385	78595.5	-0.0115166	0.216324	-0.0532379	0.957542	0.964963		5165.35	-2.00926	0.484142
Rv0474	Rv0474	Probable transcriptional regulatory protein	regulatory proteins	50768.3	-0.162413	0.186651	-0.870141	0.384223	0.979111	50768.3	0.0242082	0.18173	0.13321	0.894027	0.98892	50768.3	0.391381	0.214447	1.82507	0.06799	0.225975	50768.3	0.231116	0.163089	1.41712	0.156449	0.78102	50768.3	0.212508	0.16345	1.30014	0.193552	0.593838	50768.3	0.20476	0.21009	0.974627	0.329745	0.51207	50768.3	1.08358	0.242626	4.46605	7.96779e-06	2.36163e-05		2675.05	-0.435614	0.679965
Rv0475	hbhA	Iron-regulated heparin binding hemagglutinin HbhA (adhesin)	cell wall and cell processes	275625	-0.172013	0.556057	-0.309345	0.757059	0.994271	275625	-0.0536036	0.548249	-0.0977724	0.922113	0.989959	275625	-0.340624	0.542928	-0.627384	0.530408	0.753373	275625	-0.242842	0.544868	-0.44569	0.655821	0.988285	275625	-0.321231	0.544681	-0.58976	0.555352	0.845973	275625	-0.459034	0.532842	-0.861481	0.388973	0.57191	275625	0.268844	0.508505	0.528695	0.597017	0.655564		1140.41	0.0102128	0.782112
Rv0476	Rv0476	Possible conserved transmembrane protein	cell wall and cell processes	150709	0.111561	0.15141	0.73681	0.461238	0.986639	150709	-0.00182073	0.148984	-0.012221	0.990249	0.998659	150709	-0.363221	0.183103	-1.98369	0.04729	0.181549	150709	-0.286839	0.131521	-2.18094	0.0291881	0.491215	150709	-0.223703	0.131826	-1.69696	0.0897051	0.447338	150709	-0.24984	0.176446	-1.41595	0.156789	0.311645	150709	0.946642	0.219784	4.30714	1.65381e-05	4.62311e-05		833.75	0.46709	0.783458
Rv0477	Rv0477	Possible conserved secreted protein	cell wall and cell processes	136593	0.150818	0.1069	1.41083	0.158294	0.869021	136593	-0.234935	0.107015	-2.19535	0.0281382	0.279847	136593	0.289194	0.139251	2.07678	0.0378215	0.156689	136593	-0.0357221	0.0920611	-0.388026	0.697997	0.988285	136593	0.143638	0.0922884	1.5564	0.119613	0.50029	136593	0.674947	0.131086	5.14888	2.62e-07	1.17e-05	136593	0.990206	0.178816	5.53758	3.06677e-08	1.33645e-07		3407.73	-0.435063	0.451689
Rv0478	deoC	Probable deoxyribose-phosphate aldolase DeoC (phosphodeoxyriboaldolase) (deoxyriboaldolase)	intermediary metabolism and respiration	47606.3	0.337271	0.184113	1.83187	0.0669711	0.734898	47606.3	-0.0232032	0.179334	-0.129386	0.897053	0.989005	47606.3	-0.150303	0.212227	-0.70822	0.478808	0.713388	47606.3	-0.0688532	0.160745	-0.428338	0.668405	0.988285	47606.3	0.113051	0.161109	0.701706	0.482863	0.814844	47606.3	0.21017	0.207645	1.01216	0.311462	0.493321	47606.3	-0.416503	0.241107	-1.72746	0.0840844	0.118886		77770.9	0.322216	0.288983
Rv0479c	Rv0479c	Probable conserved membrane protein	cell wall and cell processes	463061	0.100932	0.202037	0.499572	0.617376	0.987145	463061	-0.0271627	0.196036	-0.13856	0.889798	0.988898	463061	0.523735	0.227724	2.29987	0.0214559	0.109123	463061	0.182478	0.177008	1.0309	0.302587	0.894773	463061	0.415458	0.177391	2.34205	0.0191782	0.229581	463061	0.65183	0.224504	2.90342	0.00369114	0.0203543	463061	2.05504	0.251208	8.18064	2.82345e-16	4.41136e-15		20793.8	0.16654	0.276322
Rv0480c	Rv0480c	Possible amidohydrolase	intermediary metabolism and respiration	88806.3	0.0612535	0.154031	0.39767	0.690873	0.987145	88806.3	0.0666068	0.151429	0.439854	0.660043	0.94046	88806.3	0.424366	0.185501	2.28768	0.0221562	0.111051	88806.3	-0.0219356	0.13386	-0.16387	0.869833	0.991264	88806.3	0.154126	0.134174	1.1487	0.250678	0.654718	88806.3	0.419013	0.178996	2.34091	0.019237	0.0693601	88806.3	1.09718	0.221701	4.94892	7.4627e-07	2.62956e-06		17775.2	-0.127882	0.395888
Rv0481c	Rv0481c	Hypothetical protein	conserved hypothetical	48764.2	-0.240382	0.232896	-1.03215	0.302003	0.951156	48764.2	0.0413429	0.224701	0.18399	0.854021	0.987035	48764.2	0.0698515	0.254142	0.274853	0.78343	0.912191	48764.2	-0.367096	0.204929	-1.79133	0.0732401	0.679023	48764.2	-0.135797	0.205355	-0.661282	0.508432	0.825408	48764.2	-0.211874	0.253023	-0.83737	0.402385	0.58493	48764.2	0.0483955	0.26724	0.181094	0.856294	0.881215		4361.39	-0.00183049	0.638975
Rv0482	murB	Probable UDP-N-acetylenolpyruvoylglucosamine reductase MurB (UDP-N-acetylmuramate dehydrogenase)	cell wall and cell processes	78315.7	0.173964	0.243189	0.715345	0.474396	0.986639	78315.7	-0.0702086	0.234306	-0.299645	0.764448	0.967857	78315.7	-0.212997	0.262979	-0.809937	0.417977	0.66966	78315.7	-0.216661	0.214327	-1.01089	0.31207	0.896122	78315.7	-0.0774533	0.214761	-0.36065	0.718361	0.915343	78315.7	0.0311765	0.262517	0.11876	0.905466	0.944844	78315.7	-0.567335	0.272518	-2.08183	0.0373584	0.0570422		141065	-0.463157	0.648785
Rv0483	lprQ	Probable conserved lipoprotein LprQ	cell wall and cell processes	539078	0.488515	0.152157	3.2106	0.00132458	0.184882	539078	0.267855	0.1497	1.78928	0.0735704	0.454356	539078	0.262055	0.183795	1.42581	0.153924	0.375031	539078	-0.0593149	0.13222	-0.448606	0.653716	0.988285	539078	0.231694	0.132527	1.74828	0.0804159	0.427656	539078	0.482715	0.1772	2.72412	0.00644729	0.0310873	539078	1.55059	0.220353	7.03684	1.96649e-12	1.66939e-11		58838.7	-0.125594	0.281585
Rv0484c	Rv0484c	Probable short-chain type oxidoreductase	intermediary metabolism and respiration	142398	-0.0694795	0.15816	-0.439299	0.660445	0.987145	142398	-0.180335	0.15528	-1.16136	0.245497	0.724198	142398	-0.0147036	0.189255	-0.0776921	0.938073	0.973039	142398	-0.0748164	0.137555	-0.543903	0.586508	0.976834	142398	0.0329879	0.137872	0.239264	0.810901	0.947822	142398	0.0961522	0.183002	0.525417	0.599293	0.745142	142398	0.988379	0.224646	4.39972	1.08391e-05	3.13882e-05		124638	0.624852	0.355117
Rv0485	Rv0485	Possible transcriptional regulatory protein	regulatory proteins	288369	0.509874	0.212681	2.39736	0.0165136	0.505884	288369	0.32556	0.205916	1.58103	0.113871	0.557558	288369	0.118205	0.236852	0.499067	0.617732	0.814017	288369	0.0262586	0.18663	0.140699	0.888108	0.991264	288369	0.303758	0.187027	1.62414	0.104347	0.469586	288369	0.302519	0.234385	1.29069	0.19681	0.362753	288369	0.312149	0.25685	1.2153	0.224252	0.283997		21585.3	-0.290508	0.255753
Rv0486	mshA	Glycosyltransferase MshA	intermediary metabolism and respiration	304049	0.323376	0.153798	2.1026	0.0355007	0.653211	304049	0.166544	0.151225	1.1013	0.270767	0.743735	304049	0.115517	0.185294	0.623423	0.533007	0.755048	304049	-0.248084	0.133675	-1.85587	0.0634727	0.654749	304049	0.0340034	0.133986	0.253784	0.799663	0.944582	304049	0.272349	0.178789	1.5233	0.127683	0.272358	304049	-0.446038	0.221544	-2.01331	0.0440816	0.0661799		4168.4	-1.39739	0.415868
Rv0487	Rv0487	Conserved hypothetical protein	conserved hypothetical	106202	0.231969	0.211999	1.0942	0.273869	0.93193	106202	0.19582	0.205276	0.953934	0.340117	0.797174	106202	0.377901	0.236266	1.59947	0.109715	0.307983	106202	-0.191353	0.185999	-1.02879	0.30358	0.894773	106202	-0.00441941	0.186397	-0.0237096	0.981084	0.993949	106202	0.414049	0.233742	1.77139	0.0764956	0.191524	106202	-0.17891	0.256482	-0.697555	0.485455	0.550766		2036.14	-1.98834	0.547854
Rv0488	Rv0488	Probable conserved integral membrane protein	cell wall and cell processes	25342.3	-0.536536	0.302385	-1.77435	0.0760056	0.764788	25342.3	-0.130395	0.289904	-0.449788	0.652864	0.938017	25342.3	-0.53638	0.314362	-1.70625	0.0879621	0.266397	25342.3	-0.0592161	0.268758	-0.220333	0.825612	0.991264	25342.3	-0.236293	0.269226	-0.877675	0.38012	0.760239	25342.3	-0.942521	0.316658	-2.97646	0.00291598	0.0170352	25342.3	-1.82833	0.304233	-6.00964	1.85933e-09	9.8359e-09		5155.39	-0.30662	0.439082
Rv0489	gpm1	Probable phosphoglycerate mutase 1 Gpm1 (phosphoglyceromutase) (PGAM) (BPG-dependent PGAM)	intermediary metabolism and respiration	118368	-0.0602712	0.125658	-0.479645	0.63148	0.987145	118368	0.0574631	0.124838	0.460302	0.6453	0.935024	118368	0.429697	0.158554	2.7101	0.00672629	0.0518409	118368	-0.142831	0.108628	-1.31486	0.188555	0.813956	118368	-0.190433	0.108887	-1.74891	0.0803073	0.427656	118368	0.311963	0.150744	2.06949	0.0384999	0.115369	118368	0.11528	0.198232	0.581539	0.560878	0.621467		2855.6	-0.172004	0.730523
Rv0490	senX3	Putative two component sensor histidine kinase SenX3	regulatory proteins	300138	-0.106674	0.103721	-1.02848	0.303726	0.952277	300138	0.118526	0.103994	1.13973	0.254397	0.730839	300138	0.00516509	0.135846	0.0380217	0.96967	0.986478	300138	-0.0348016	0.0893052	-0.389693	0.696763	0.988285	300138	-0.0851808	0.0895221	-0.951506	0.341348	0.725403	300138	-0.220035	0.127692	-1.72317	0.0848582	0.205378	300138	0.0900477	0.175197	0.513978	0.607267	0.665008		6553.18	-0.0476939	0.479977
Rv0491	regX3	Two component sensory transduction protein RegX3 (transcriptional regulatory protein) (probably LuxR-family)	regulatory proteins	109504	0.0120949	0.176466	0.0685397	0.945356	0.998543	109504	0.234901	0.172288	1.36342	0.17275	0.644697	109504	-0.129676	0.205556	-0.630853	0.528137	0.752011	109504	-0.174636	0.153949	-1.13438	0.256637	0.863499	109504	-0.0963936	0.154295	-0.624734	0.532146	0.834049	109504	-0.352482	0.200495	-1.75805	0.0787382	0.195922	109504	-0.483775	0.236592	-2.04477	0.0408776	0.0619464		8604.54	-0.752134	0.412876
Rv0492A	Rv0492A	Hypothetical protein	conserved hypothetical	19879.8	-0.28012	0.31145	-0.899407	0.368436	0.971176	135579	-0.129686	0.155978	-0.831436	0.405727	0.829877	19879.8	-0.42261	0.322434	-1.31068	0.189964	0.424001	135579	0.00191199	0.138221	0.0138329	0.988963	0.998755	135579	-0.214048	0.138536	-1.54507	0.122329	0.502127	19879.8	-0.537079	0.32495	-1.6528	0.0983711	0.227893	135579	-1.09937	0.22516	-4.88261	1.04692e-06	3.59468e-06		61797.1	-0.148907	0.236593
Rv0492c	Rv0492c	Probable oxidoreductase GMC-type	intermediary metabolism and respiration	135579	-0.112505	0.158918	-0.707941	0.478982	0.986639	19879.8	-0.165652	0.298454	-0.555032	0.578873	0.91474	135579	-0.304809	0.189934	-1.60482	0.108533	0.3068	19879.8	-0.0987908	0.277195	-0.356394	0.721546	0.988285	19879.8	-0.373714	0.277655	-1.34597	0.178313	0.578612	135579	-0.287628	0.183718	-1.56559	0.117444	0.256471	19879.8	-0.937403	0.309484	-3.02892	0.00245426	0.00472001		10151	-0.337754	0.309147
Rv0493c	Rv0493c	Conserved protein	conserved hypothetical	84403.8	-0.0533536	0.244899	-0.21786	0.827538	0.994271	84403.8	0.0272367	0.235899	0.115459	0.908081	0.989959	84403.8	-0.570031	0.264451	-2.15553	0.0311207	0.137402	84403.8	-0.0099327	0.215888	-0.0460086	0.963303	0.993187	84403.8	-0.276908	0.216316	-1.28011	0.200507	0.59916	84403.8	-0.650622	0.264089	-2.46364	0.0137533	0.0544641	84403.8	-1.22702	0.273394	-4.48812	7.18546e-06	2.14553e-05		16440.5	-0.32897	0.346761
Rv0494	Rv0494	Probable transcriptional regulatory protein (probably GntR-family)	regulatory proteins	17608.4	-0.167515	0.191493	-0.874787	0.38169	0.977504	17608.4	-0.388859	0.186031	-2.09029	0.0365918	0.325519	17608.4	-1.16728	0.218502	-5.34218	9.18e-08	6.38e-06	17608.4	0.305798	0.167143	1.82956	0.0673161	0.664244	17608.4	-0.145873	0.167469	-0.871045	0.38373	0.76367	17608.4	-0.945933	0.214284	-4.4144	1.01e-05	0.000206213	17608.4	-1.84778	0.245143	-7.53755	4.78871e-14	5.3324e-13		43349.9	-0.101673	0.396246
Rv0495c	Rv0495c	Conserved hypothetical protein	conserved hypothetical	139483	-0.101085	0.207666	-0.486765	0.626425	0.987145	139483	-0.0574926	0.201248	-0.28568	0.775123	0.97182	139483	0.00941315	0.232552	0.0404777	0.967712	0.985429	139483	-0.237121	0.182071	-1.30235	0.192796	0.819329	139483	-0.106882	0.182462	-0.585777	0.558025	0.846624	139483	-0.0341788	0.229718	-0.148786	0.881723	0.933385	139483	0.171231	0.254198	0.673613	0.500558	0.564721		5184.39	-0.695066	0.419468
Rv0496	Rv0496	Conserved hypothetical protein	conserved hypothetical	220122	-0.104849	0.106674	-0.982896	0.325659	0.959243	220122	0.0572138	0.106821	0.535606	0.592231	0.920128	220122	0.356113	0.13902	2.5616	0.0104191	0.0695354	220122	-0.0982068	0.0918962	-1.06867	0.285218	0.878887	220122	-0.183329	0.0921189	-1.99014	0.046576	0.339595	220122	0.19405	0.130872	1.48275	0.138141	0.286177	220122	1.15533	0.178592	6.46911	9.8583e-11	6.40949e-10		13852.5	-0.331527	0.415716
Rv0497	Rv0497	Probable conserved transmembrane protein	cell wall and cell processes	285289	0.0833811	0.110336	0.755699	0.44983	0.986639	285289	-0.0298513	0.11032	-0.270589	0.786707	0.975698	285289	0.139155	0.142905	0.973758	0.330177	0.58606	285289	0.0932567	0.0951241	0.980369	0.326904	0.898238	285289	0.0609348	0.0953541	0.639037	0.522799	0.831765	285289	0.252387	0.134785	1.87251	0.0611357	0.16288	285289	1.1934	0.182673	6.53299	6.44683e-11	4.30251e-10		97578.4	0.0260094	0.215534
Rv0498	Rv0498	Conserved hypothetical protein	conserved hypothetical	74929.7	-0.11174	0.169007	-0.661152	0.508515	0.986639	74929.7	-0.218791	0.165347	-1.32323	0.18576	0.654946	74929.7	-0.117724	0.198962	-0.591692	0.554057	0.766854	74929.7	0.0655181	0.147228	0.445011	0.656312	0.988285	74929.7	0.235296	0.147566	1.59451	0.110822	0.480019	74929.7	-0.0106723	0.193379	-0.0551883	0.955988	0.972913	74929.7	0.00401838	0.231894	0.0173285	0.986175	0.988381		5171.3	-0.358519	0.542285
Rv0499	Rv0499	Conserved hypothetical protein	conserved hypothetical	88646.6	-0.142366	0.207163	-0.687217	0.491946	0.986639	88646.6	-0.341883	0.200769	-1.70287	0.0885924	0.500325	88646.6	-0.372754	0.232107	-1.60596	0.108282	0.306414	88646.6	-0.280454	0.181588	-1.54445	0.12248	0.744406	88646.6	-0.14627	0.18198	-0.80377	0.42153	0.788101	88646.6	-0.173237	0.229222	-0.755762	0.449792	0.625334	88646.6	-0.807311	0.253912	-3.17949	0.00147534	0.00295434		11537.7	0.0978819	0.496165
Rv0500	proC	Probable pyrroline-5-carboxylate reductase ProC (P5CR) (P5C reductase)	intermediary metabolism and respiration	112449	-0.164899	0.155099	-1.06319	0.287696	0.943699	112449	0.036174	0.152424	0.237325	0.812405	0.979212	112449	0.0423069	0.186479	0.226872	0.820524	0.929955	112449	-0.31908	0.134811	-2.36686	0.0179395	0.388082	112449	-0.179543	0.135124	-1.32873	0.183937	0.582238	112449	-0.158767	0.180036	-0.881859	0.377853	0.560591	112449	0.0957431	0.222471	0.430363	0.666932	0.718248		27061	-0.113054	0.377576
Rv0500A	Rv0500A	Conserved protein	conserved hypothetical	318519	-0.328029	0.240046	-1.36653	0.171773	0.869536	318519	0.0357024	0.231389	0.154296	0.877376	0.988898	318519	-0.267175	0.26029	-1.02645	0.304679	0.560548	318519	0.0473745	0.211492	0.224001	0.822756	0.991264	318519	-0.577975	0.211917	-2.72736	0.0063843	0.134316	318519	-0.630906	0.259654	-2.42979	0.0151074	0.0580535	318519	0.743404	0.270932	2.74387	0.0060719	0.0108733		1098.58	-0.024992	0.775049
Rv0500B	Rv0500B	Conserved hypothetical protein	conserved hypothetical	184350	-0.0357265	0.216316	-0.165159	0.868819	0.996779	184350	0.0393007	0.209294	0.187777	0.851051	0.986763	184350	0.480395	0.239963	2.00196	0.0452895	0.177073	184350	-0.135746	0.18992	-0.714754	0.474761	0.962456	184350	0.0889143	0.190322	0.467178	0.640373	0.885513	184350	0.405368	0.237751	1.70501	0.0881926	0.210358	184350	1.71056	0.258746	6.61098	3.81773e-11	2.65332e-10		664.304	0.107932	0.739479
Rv0501	galE2	Possible UDP-glucose 4-epimerase GalE2 (galactowaldenase) (UDP-galactose 4-epimerase) (uridine diphosphate galactose 4-epimerase) (uridine diphospho-galactose 4-epimerase)	intermediary metabolism and respiration	353190	-0.0487036	0.138885	-0.350677	0.725831	0.993219	353190	-0.0872469	0.137293	-0.635479	0.525116	0.889215	353190	0.336498	0.171402	1.96321	0.0496213	0.186589	353190	-0.18461	0.120393	-1.53339	0.125179	0.74784	353190	0.153331	0.120677	1.27059	0.203876	0.599528	353190	0.375041	0.16412	2.28516	0.0223035	0.0768421	353190	0.873045	0.209969	4.15796	3.21098e-05	8.51543e-05		31895.4	-0.48777	0.224305
Rv0502	Rv0502	Conserved protein	conserved hypothetical	600781	0.0540584	0.100464	0.538089	0.590515	0.987145	600781	0.349714	0.100876	3.46679	0.000526719	0.0226658	600781	0.339918	0.132307	2.56916	0.0101945	0.0688263	600781	0.105713	0.0864595	1.22269	0.221448	0.841579	600781	0.00599458	0.0866699	0.0691657	0.944858	0.98252	600781	0.0442625	0.124167	0.356475	0.721485	0.837049	600781	0.825657	0.171357	4.81835	1.44754e-06	4.84636e-06		72962.7	-0.273797	0.233141
Rv0503c	cmaA2	Cyclopropane-fatty-acyl-phospholipid synthase 2 CmaA2 (cyclopropane fatty acid synthase) (CFA synthase) (cyclopropane mycolic acid synthase 2) (mycolic acid trans-cyclopropane synthetase)	lipid metabolism	513763	-0.265066	0.177536	-1.49302	0.135431	0.859704	513763	-0.551327	0.173301	-3.18133	0.00146603	0.0505975	513763	0.320385	0.206499	1.55151	0.12078	0.326316	513763	0.287716	0.154939	1.85696	0.0633173	0.654749	513763	0.369335	0.155287	2.37841	0.0173876	0.219406	513763	0.606646	0.201533	3.01016	0.00261113	0.0156406	513763	2.27498	0.237266	9.5883	8.95452e-22	2.91094e-20		59978.4	0.184269	0.234193
Rv0504c	Rv0504c	Conserved protein	conserved hypothetical	139288	-0.296281	0.228646	-1.2958	0.195043	0.903423	139288	-0.0649086	0.220759	-0.294024	0.768739	0.968704	139288	0.180595	0.250518	0.720885	0.47098	0.710723	139288	-0.0797053	0.201103	-0.396341	0.691853	0.988285	139288	-0.0394796	0.201518	-0.195911	0.84468	0.957205	139288	-0.0507772	0.249141	-0.203809	0.838503	0.910257	139288	1.56278	0.265096	5.89517	3.743e-09	1.90746e-08		12873.1	-1.00456	0.377941
Rv0505c	serB1	Possible phosphoserine phosphatase SerB1 (PSP) (O-phosphoserine phosphohydrolase) (pspase)	intermediary metabolism and respiration	201255	-0.0441847	0.23308	-0.189569	0.849647	0.994623	201255	0.0539927	0.224891	0.240084	0.810265	0.979212	201255	-0.0649995	0.254318	-0.255583	0.798273	0.921614	201255	0.0327261	0.205142	0.159529	0.873252	0.991264	201255	-0.0108992	0.205562	-0.0530217	0.957715	0.987417	201255	-0.163177	0.253235	-0.64437	0.519335	0.68168	201255	0.946064	0.267367	3.53845	0.000402483	0.000880787		8504.47	0.670688	0.53765
Rv0506	mmpS2	Probable conserved membrane protein MmpS2	cell wall and cell processes	111719	0.113952	0.186018	0.612585	0.540151	0.986639	111719	0.303169	0.181162	1.67347	0.0942352	0.517732	111719	0.207903	0.213891	0.972006	0.331048	0.586315	111719	0.134041	0.162551	0.824608	0.409594	0.934918	111719	-0.0361979	0.162911	-0.222194	0.824163	0.951404	111719	0.0186859	0.209511	0.089188	0.928932	0.95866	111719	0.110556	0.242273	0.456326	0.648156	0.7014		4561.02	0.23874	0.488697
Rv0507	mmpL2	Probable conserved transmembrane transport protein MmpL2	cell wall and cell processes	213116	-0.329953	0.16262	-2.02898	0.0424599	0.693411	213116	0.0852152	0.159437	0.534477	0.593011	0.920225	213116	-0.186001	0.193273	-0.962373	0.335862	0.591206	213116	-0.0100625	0.141554	-0.0710862	0.943329	0.993187	213116	-0.115784	0.141877	-0.816085	0.414451	0.783262	213116	-0.601169	0.187304	-3.2096	0.00132921	0.00948328	213116	-1.32617	0.227714	-5.82385	5.7507e-09	2.85033e-08		23142.4	-0.138562	0.298764
Rv0508	Rv0508	Conserved hypothetical protein	conserved hypothetical	30283.4	0.269925	0.279544	0.965589	0.33425	0.959243	30283.4	0.586453	0.268332	2.18555	0.0288487	0.283432	30283.4	-0.547833	0.294433	-1.86064	0.0627954	0.216164	30283.4	-0.070584	0.247642	-0.285025	0.775625	0.991264	30283.4	-0.316503	0.24809	-1.27576	0.202042	0.59916	30283.4	-0.864361	0.295846	-2.92165	0.00348178	0.0194931	30283.4	-1.32906	0.291557	-4.55849	5.15234e-06	1.56394e-05		9500.01	0.546647	0.408816
Rv0509	hemA	Probable glutamyl-tRNA reductase HemA (GLUTR)	intermediary metabolism and respiration	693163	0.1457	0.15219	0.957355	0.338388	0.959243	693163	0.14737	0.149732	0.984224	0.325006	0.784823	693163	0.109487	0.183824	0.59561	0.551436	0.765933	693163	-0.19735	0.13225	-1.49225	0.135633	0.756324	693163	-0.00403673	0.132556	-0.030453	0.975706	0.992028	693163	0.107818	0.177232	0.608342	0.542961	0.702089	693163	0.618916	0.220377	2.80845	0.00497807	0.00907296		46108.5	-0.0358578	0.365755
Rv0510	hemC	Probable porphobilinogen deaminase HemC (PBG) (hydroxymethylbilane synthase) (HMBS) (pre-uroporphyrinogen synthase)	intermediary metabolism and respiration	437743	0.24476	0.194523	1.25826	0.208299	0.909699	437743	0.336996	0.189062	1.78246	0.0746745	0.456849	437743	0.268652	0.221258	1.21421	0.224669	0.469002	437743	-0.267621	0.170226	-1.57215	0.115916	0.73426	437743	0.11295	0.170599	0.662075	0.507923	0.825133	437743	0.176417	0.217497	0.811124	0.417294	0.598655	437743	0.354647	0.2471	1.43524	0.15122	0.201111		3436.88	0.444002	0.541853
Rv0511	hemD	Probable uroporphyrin-III C-methyltransferase HemD (uroporphyrinogen III methylase) (urogen III methylase) (SUMT) (urogen III methylase) (UROM)	intermediary metabolism and respiration	612753	0.308174	0.193694	1.59103	0.111602	0.849902	612753	-0.0112908	0.188292	-0.0599643	0.952184	0.991017	612753	-0.175202	0.220542	-0.794414	0.426954	0.67758	612753	-0.328565	0.169478	-1.93869	0.0525391	0.621454	612753	0.11281	0.169849	0.664177	0.506577	0.823645	612753	0.144263	0.216721	0.665664	0.505626	0.672666	612753	0.299823	0.246638	1.21564	0.224122	0.283921		3418.91	0.321944	0.684321
Rv0512	hemB	Probable delta-aminolevulinic acid dehydratase HemB (porphobilinogen synthase) (ALAD) (ALADH)	intermediary metabolism and respiration	163768	0.177276	0.201646	0.879149	0.37932	0.977023	163768	-0.262577	0.195658	-1.34202	0.179589	0.649714	163768	-0.00850975	0.227382	-0.0374249	0.970146	0.986544	163768	-0.257762	0.176628	-1.45935	0.14447	0.77013	163768	0.242547	0.177014	1.37021	0.170621	0.569771	163768	0.431344	0.224117	1.92464	0.0542749	0.149077	163768	-0.339385	0.250978	-1.35225	0.176295	0.229097		2491.73	1.15043	0.771995
Rv0513	Rv0513	Possible conserved transmembrane protein	cell wall and cell processes	160210	0.0599944	0.205045	0.292591	0.769835	0.994271	160210	0.145182	0.198815	0.730235	0.465246	0.857374	160210	-0.209265	0.230303	-0.908651	0.363534	0.620147	160210	-0.510838	0.179704	-2.84267	0.00447376	0.224128	160210	-0.150944	0.180092	-0.838148	0.401948	0.778558	160210	-0.294453	0.227283	-1.29553	0.195137	0.360328	160210	-0.738936	0.252805	-2.92295	0.00346738	0.00648886		2109.65	-0.656537	0.702847
Rv0514	Rv0514	Possible transmembrane protein	cell wall and cell processes	58499.5	0.349471	0.206604	1.6915	0.0907409	0.806313	58499.5	0.0677262	0.200221	0.338257	0.73517	0.960196	58499.5	-0.503561	0.231632	-2.17397	0.0297075	0.133205	58499.5	-0.288212	0.181053	-1.59187	0.111414	0.729013	58499.5	0.11166	0.18145	0.615373	0.538309	0.83788	58499.5	-0.221816	0.228677	-0.969997	0.332048	0.514209	58499.5	-1.08521	0.253594	-4.27931	1.8747e-05	5.18664e-05		1844.81	-0.880946	0.723098
Rv0515	Rv0515	Conserved 13E12 repeat family protein	insertion seqs and phages	181227	0.176124	0.208702	0.843903	0.398724	0.98039	181227	0.143417	0.202215	0.709228	0.478183	0.865296	181227	0.171977	0.233439	0.736712	0.461297	0.70249	181227	-0.0763925	0.183019	-0.417403	0.676384	0.988285	181227	-0.172558	0.18341	-0.940834	0.34679	0.729192	181227	0.204685	0.230685	0.887291	0.374922	0.557268	181227	-0.0676368	0.254751	-0.265502	0.790623	0.826076		138881	0.0349273	0.351818
Rv0516c	Rv0516c	Possible anti-anti-sigma factor	information pathways	152918	0.0369055	0.212736	0.17348	0.862274	0.995368	152918	-0.121027	0.20596	-0.587622	0.556786	0.901814	152918	0.421483	0.236902	1.77914	0.0752161	0.24006	152918	0.00202699	0.186667	0.0108589	0.991336	0.998756	152918	-0.257064	0.187062	-1.37422	0.169374	0.568388	152918	0.579415	0.23443	2.47159	0.0134515	0.0538136	152918	1.147	0.256873	4.46523	7.99816e-06	2.36889e-05		17470.7	-0.580035	0.294968
Rv0517	Rv0517	Possible membrane acyltransferase	intermediary metabolism and respiration	127127	-0.115634	0.14959	-0.773001	0.439522	0.981692	127127	0.354789	0.147288	2.40881	0.0160046	0.204272	127127	-0.0335087	0.181417	-0.184706	0.85346	0.942289	127127	-0.326805	0.129897	-2.51588	0.0118737	0.327081	127127	-0.272321	0.1302	-2.09155	0.0364785	0.295983	127127	-0.503932	0.174661	-2.8852	0.00391168	0.0212506	127127	-1.09314	0.218414	-5.00491	5.58888e-07	2.00612e-06		43750.9	-0.0242309	0.29507
Rv0518	Rv0518	Possible exported protein	cell wall and cell processes	107683	-0.172176	0.187584	-0.91786	0.358692	0.965519	107683	-0.0353053	0.182613	-0.193334	0.846697	0.986311	107683	0.0275089	0.215242	0.127805	0.898304	0.953197	107683	-0.00906944	0.163949	-0.0553187	0.955885	0.993187	107683	-0.181564	0.164311	-1.105	0.269159	0.67085	107683	-0.109362	0.21097	-0.518377	0.604195	0.748007	107683	-0.234071	0.243168	-0.962593	0.335752	0.403403		16149.1	-0.597829	0.350257
Rv0519c	Rv0519c	Possible conserved membrane protein	cell wall and cell processes	102580	-0.330497	0.173816	-1.90142	0.0572476	0.710046	102580	-0.0444562	0.169832	-0.261766	0.793502	0.97758	102580	-0.309903	0.203218	-1.52498	0.127263	0.338613	102580	0.0958867	0.151573	0.632613	0.526987	0.967543	102580	-0.340797	0.151909	-2.24343	0.024869	0.259464	102580	-0.595944	0.197979	-3.01014	0.00261129	0.0156406	102580	0.0388163	0.234958	0.165206	0.868782	0.892472		20177.9	-0.655196	0.44899
Rv0520	Rv0520	Possible methyltransferase/methylase (fragment)	intermediary metabolism and respiration	20645.8	-0.366738	0.367256	-0.99859	0.317993	0.959243	20645.8	0.322267	0.351872	0.915865	0.359738	0.804987	20645.8	0.319787	0.372336	0.858866	0.390414	0.644455	20645.8	-0.515911	0.330167	-1.56257	0.118153	0.734867	20645.8	-0.454772	0.330637	-1.37544	0.168995	0.568388	20645.8	-0.369219	0.375487	-0.983308	0.325456	0.507381	20645.8	-1.34642	0.344606	-3.90713	9.3399e-05	0.00022887		1931.99	-0.126825	0.659539
Rv0521	Rv0521	Possible methyltransferase/methylase (fragment)	intermediary metabolism and respiration	8841.49	0.557537	0.47698	1.16889	0.242448	0.922934	8841.49	0.0757583	0.459907	0.164725	0.86916	NA	8841.49	-1.53871	0.47205	-3.25963	0.00111556	0.01509	8841.49	0.14119	0.440998	0.320161	0.748847	NA	8841.49	0.0668212	0.441276	0.151427	0.879639	NA	8841.49	-1.05693	0.470519	-2.24631	0.0246839	0.0834039	8841.49	-2.46382	0.427036	-5.76959	7.9466e-09	3.85472e-08		1329.11	0.118822	0.606605
Rv0522	gabP	Probable GABA permease GabP (4-amino butyrate transport carrier) (GAMA-aminobutyrate permease)	cell wall and cell processes	95299.5	0.162114	0.13266	1.22203	0.221695	0.919849	95299.5	0.428163	0.131421	3.25795	0.00112221	0.0421267	95299.5	0.0322758	0.165409	0.195127	0.845293	0.939801	95299.5	-0.167434	0.114822	-1.45821	0.144784	0.77013	95299.5	-0.10126	0.115098	-0.879773	0.378983	0.760239	95299.5	-0.233773	0.157836	-1.48111	0.138577	0.286313	95299.5	-1.11097	0.204603	-5.4299	5.63857e-08	2.35291e-07		69240.8	0.128052	0.1666
Rv0523c	Rv0523c	Conserved protein	conserved hypothetical	39581.1	-0.302406	0.250676	-1.20636	0.227678	0.919849	39581.1	-0.11371	0.241289	-0.471259	0.637456	0.935024	39581.1	0.0595573	0.269423	0.221055	0.825049	0.932218	39581.1	0.171274	0.221149	0.774473	0.438651	0.94709	39581.1	0.0430567	0.221583	0.194314	0.84593	0.957205	39581.1	-0.129139	0.269394	-0.479371	0.631675	0.768341	39581.1	0.640012	0.276357	2.31589	0.0205642	0.0330388		11826.7	0.300785	0.314334
Rv0524	hemL	Probable glutamate-1-semialdehyde 2,1-aminomutase HemL (GSA) (glutamate-1-semialdehyde aminotransferase) (GSA-at)	intermediary metabolism and respiration	281281	0.0690306	0.174224	0.396218	0.691944	0.987145	281281	-0.12391	0.170222	-0.727932	0.466655	0.857703	281281	0.409635	0.20359	2.01206	0.0442137	0.173978	281281	-0.0448479	0.15196	-0.29513	0.767895	0.991264	281281	0.26864	0.152303	1.76385	0.0777571	0.423267	281281	0.602575	0.198391	3.03731	0.00238702	0.0146232	281281	0.6032	0.235227	2.56433	0.0103374	0.0176934		36225.5	0.484128	0.290437
Rv0525	Rv0525	Conserved protein	conserved hypothetical	111804	0.126662	0.154137	0.821748	0.41122	0.98039	111804	0.0945976	0.151526	0.624298	0.532432	0.891811	111804	0.205782	0.185606	1.1087	0.267559	0.516042	111804	-0.13389	0.133956	-0.999513	0.317546	0.896122	111804	0.0678744	0.134268	0.505515	0.613197	0.871865	111804	0.237846	0.179105	1.32797	0.184189	0.346764	111804	0.468966	0.221779	2.11457	0.0344667	0.052968		6785.81	0.723721	0.397111
Rv0526	Rv0526	Possible thioredoxin protein (thiol-disulfide interchange protein)	intermediary metabolism and respiration	103150	0.466662	0.199925	2.33418	0.0195862	0.563551	103150	0.0597823	0.194056	0.308068	0.758031	0.967823	103150	0.234332	0.225913	1.03727	0.299611	0.554514	103150	-0.165558	0.175072	-0.945655	0.344325	0.90379	103150	0.342378	0.175458	1.95134	0.0510162	0.355166	103150	0.641213	0.222519	2.88161	0.00395645	0.0214649	103150	0.0216905	0.250045	0.0867462	0.930873	0.944225		4669.81	0.38488	0.56613
Rv0527	ccdA	Possible cytochrome C-type biogenesis protein CcdA	intermediary metabolism and respiration	92097.3	0.0200067	0.187771	0.106549	0.915147	0.997958	92097.3	0.18027	0.182777	0.986286	0.323993	0.783188	92097.3	0.430705	0.215428	1.9993	0.0455756	0.177427	92097.3	-0.258845	0.16411	-1.57727	0.114733	0.734031	92097.3	0.0392604	0.164476	0.2387	0.811338	0.947822	92097.3	0.270442	0.211159	1.28075	0.200281	0.36697	92097.3	-0.591123	0.243273	-2.42987	0.0151042	0.0250246		10156.8	0.404792	0.355888
Rv0528	Rv0528	Probable conserved transmembrane protein	cell wall and cell processes	199908	0.131191	0.168975	0.776394	0.437516	0.981692	199908	-0.00261974	0.165344	-0.0158442	0.987359	0.998659	199908	0.656544	0.198955	3.29996	0.000966987	0.0137736	199908	-0.0588273	0.147248	-0.399513	0.689515	0.988285	199908	0.221011	0.147584	1.49753	0.134255	0.512712	199908	0.790355	0.193398	4.08668	4.38e-05	0.000653318	199908	-0.131504	0.231906	-0.567055	0.570677	0.630419		16441.5	-0.835874	0.414628
Rv0529	ccsA	Possible cytochrome C-type biogenesis protein CcsA	intermediary metabolism and respiration	184466	0.189016	0.136363	1.38612	0.165711	0.869021	184466	0.0660492	0.134916	0.489558	0.624447	0.930578	184466	0.262685	0.169	1.55435	0.120101	0.325032	184466	-0.123415	0.118136	-1.04468	0.296169	0.89142	184466	0.0564284	0.118416	0.476528	0.633698	0.882308	184466	0.385651	0.161594	2.38654	0.0170075	0.0633032	184466	0.666139	0.20784	3.20506	0.00135034	0.00272052		6482.89	0.586462	0.624138
Rv0530	Rv0530	Conserved protein	conserved hypothetical	364288	-0.00522483	0.159416	-0.0327749	0.973854	0.998543	364288	0.0346364	0.15646	0.221376	0.8248	0.97988	364288	0.017217	0.190398	0.0904261	0.927949	0.967053	364288	-0.0296308	0.138698	-0.213635	0.830832	0.991264	364288	-0.0241913	0.139016	-0.174018	0.861851	0.96316	364288	-0.0226443	0.184232	-0.122912	0.902177	0.94196	364288	0.622901	0.225533	2.76191	0.00574645	0.010341		61056.5	0.117014	0.166336
Rv0530A	Rv0530A	Conserved protein	conserved hypothetical	34636.3	-0.176189	0.335056	-0.52585	0.598993	0.987145	34636.3	-0.321104	0.320981	-1.00038	0.317125	0.781084	34636.3	0.330614	0.343452	0.962622	0.335737	0.591206	34636.3	0.375162	0.299491	1.25267	0.210327	0.835194	34636.3	0.215422	0.299963	0.718161	0.472658	0.810544	34636.3	0.475529	0.346506	1.37236	0.169953	0.327789	34636.3	1.13606	0.32383	3.50819	0.00045116	0.000978809		91700.1	0.0260278	0.476359
Rv0531	Rv0531	Possible conserved membrane protein	cell wall and cell processes	97665.5	-0.235298	0.121741	-1.93277	0.0532644	0.706439	97665.5	-0.376648	0.121119	-3.10973	0.00187259	0.0580853	97665.5	-0.0992176	0.154615	-0.641708	0.521063	0.748274	97665.5	-0.10325	0.105126	-0.982162	0.32602	0.898238	97665.5	-0.257017	0.105375	-2.43907	0.0147253	0.202683	97665.5	0.0421326	0.146677	0.287247	0.773923	0.870691	97665.5	0.691116	0.19444	3.55439	0.000378864	0.000834225		2795.5	-0.246519	0.619971
Rv0532	PE_PGRS6	PE-PGRS family protein PE_PGRS6	PE/PPE families	108455	0.145457	0.312182	0.465936	0.641261	0.987145	108455	-0.292074	0.299222	-0.976113	0.329008	0.78785	108455	0.315617	0.323119	0.976783	0.328677	0.584427	108455	-0.00761289	0.278013	-0.0273832	0.978154	0.995783	108455	0.0696597	0.278486	0.250137	0.802481	0.944582	108455	0.753148	0.325742	2.3121	0.0207723	0.0731431	108455	-0.239195	0.310026	-0.77153	0.440393	0.508806		81356.4	0.0211233	0.337134
Rv0533c	fabH	3-oxoacyl-[acyl-carrier-protein] synthase III FabH (beta-ketoacyl-ACP synthase III) (KAS III)	lipid metabolism	170369	-0.231441	0.162406	-1.42508	0.154134	0.866984	170369	-0.464891	0.159233	-2.91956	0.00350522	0.086221	170369	0.0807604	0.19308	0.418273	0.675747	0.846469	170369	-0.123266	0.141351	-0.872052	0.38318	0.918671	170369	0.0766724	0.141676	0.54118	0.588384	0.859894	170369	0.31421	0.187093	1.67944	0.0930671	0.219004	170369	-0.309939	0.227563	-1.36199	0.173201	0.225508		37161	-0.19261	0.314557
Rv0534c	menA	1,4-dihydroxy-2-naphthoate octaprenyltransferase MenA (DHNA-octaprenyltransferase)	intermediary metabolism and respiration	80129.8	-0.0875925	0.180194	-0.486102	0.626895	0.987145	80129.8	-0.0964506	0.175726	-0.54887	0.583095	0.915403	80129.8	-0.539703	0.208815	-2.5846	0.00974931	0.0666093	80129.8	-0.150235	0.157261	-0.955327	0.339412	0.903742	80129.8	-0.202765	0.15761	-1.2865	0.198269	0.596544	80129.8	-0.530845	0.203988	-2.60233	0.00925924	0.0405255	80129.8	-1.44973	0.238819	-6.07042	1.27573e-09	6.93054e-09		9045.36	-0.173354	0.361773
Rv0535	pnp	Probable 5'-methylthioadenosine phosphorylase Pnp (MTA phosphorylase)	intermediary metabolism and respiration	39177.3	-0.366215	0.181123	-2.02191	0.0431852	0.693544	39177.3	-0.652953	0.176578	-3.69781	0.000217468	0.013564	39177.3	0.315392	0.20959	1.50481	0.132374	0.345138	39177.3	0.12238	0.158043	0.774347	0.438726	0.94709	39177.3	0.296789	0.158405	1.8736	0.0609856	0.381613	39177.3	0.60213	0.204816	2.93986	0.00328364	0.0187484	39177.3	0.0578123	0.239336	0.241553	0.809127	0.84257		10016.9	-0.331668	0.295798
Rv0536	galE3	Probable UDP-glucose 4-epimerase GalE3 (galactowaldenase) (UDP-galactose 4-epimerase) (uridine diphosphate galactose 4-epimerase) (uridine diphospho-galactose 4-epimerase)	intermediary metabolism and respiration	56025.5	-0.0739466	0.186165	-0.39721	0.691213	0.987145	56025.5	-0.291807	0.181265	-1.60984	0.107433	0.54561	56025.5	0.121954	0.21401	0.569851	0.568779	0.775369	56025.5	0.215083	0.162624	1.32258	0.185975	0.811142	56025.5	-0.0234363	0.16298	-0.143798	0.88566	0.968817	56025.5	0.339814	0.209603	1.62123	0.104968	0.237877	56025.5	-0.182594	0.242318	-0.75353	0.451131	0.518437		57993.2	0.0433883	0.260173
Rv0537c	Rv0537c	Probable integral membrane protein	cell wall and cell processes	326776	0.0557503	0.132995	0.419191	0.675076	0.987145	326776	0.382394	0.131763	2.90213	0.0037064	0.0881478	326776	-0.104035	0.165749	-0.627668	0.530221	0.753373	326776	-0.135355	0.115161	-1.17535	0.239853	0.852108	326776	-0.132612	0.115433	-1.14882	0.25063	0.654718	326776	-0.430679	0.158214	-2.72212	0.00648639	0.0312013	326776	-0.577318	0.204934	-2.81709	0.00484613	0.00885126		13272.6	-0.237846	0.282655
Rv0538	Rv0538	Possible conserved membrane protein	cell wall and cell processes	140335	0.0720216	0.162869	0.442205	0.658341	0.987145	140335	0.0450438	0.159661	0.282121	0.77785	0.973247	140335	-0.173808	0.193501	-0.89823	0.369063	0.625869	140335	-0.152539	0.141768	-1.07597	0.281938	0.87663	140335	-0.175906	0.142092	-1.23797	0.215726	0.610957	140335	-0.14683	0.187539	-0.782932	0.433667	0.613588	140335	0.285444	0.227879	1.25261	0.210347	0.268184		86910.4	-0.00219802	0.426312
Rv0539	Rv0539	Probable dolichyl-phosphate sugar synthase (dolichol-phosphate sugar synthetase) (dolichol-phosphate sugar transferase) (sugar phosphoryldolichol synthase)	intermediary metabolism and respiration	37642.1	0.246391	0.254323	0.96881	0.33264	0.959243	37642.1	-0.0665669	0.244675	-0.272063	0.785574	0.975698	37642.1	-0.618882	0.272563	-2.2706	0.0231712	0.114249	37642.1	-0.218181	0.224452	-0.97206	0.331021	0.898238	37642.1	-0.106678	0.224895	-0.474345	0.635254	0.882308	37642.1	-0.305924	0.272713	-1.12178	0.261957	0.442746	37642.1	-0.224577	0.278221	-0.807188	0.419558	0.488443		243418	-0.00479036	0.657934
Rv0540	Rv0540	Conserved hypothetical protein	conserved hypothetical	18831	-0.206692	0.224493	-0.920705	0.357204	0.965519	18831	-0.291995	0.216816	-1.34675	0.178062	0.649714	18831	-0.0121431	0.246921	-0.0491782	0.960777	0.984456	18831	0.176412	0.197186	0.894647	0.370976	0.914263	18831	0.353254	0.19761	1.78763	0.073836	0.410119	18831	0.0731608	0.245174	0.298404	0.765395	0.86581	18831	-0.178139	0.262853	-0.677712	0.497955	0.562431		13199.6	0.437827	0.374822
Rv0541c	Rv0541c	Probable conserved integral membrane protein	cell wall and cell processes	139084	-0.158263	0.175804	-0.900222	0.368002	0.971176	139084	-0.137943	0.171669	-0.803541	0.421662	0.835461	139084	-0.371333	0.204957	-1.81176	0.0700235	0.22967	139084	-0.321638	0.153335	-2.09761	0.0359397	0.542204	139084	-0.214212	0.153682	-1.39387	0.163358	0.562498	139084	-0.391653	0.199845	-1.95979	0.0500206	0.140707	139084	-1.75207	0.236171	-7.41867	1.18298e-13	1.22902e-12		9706.15	0.530431	0.384887
Rv0542c	menE	Possible O-succinylbenzoic acid--CoA ligase MenE (OSB-CoA synthetase) (O-succinylbenzoate-CoA synthase)	intermediary metabolism and respiration	95252	0.00263781	0.211726	0.0124586	0.99006	0.998543	95252	-0.293894	0.204997	-1.43365	0.151672	0.615918	95252	-0.927853	0.236003	-3.93154	8.44e-05	0.00220932	95252	-0.0644501	0.185703	-0.347059	0.728547	0.988285	95252	0.0887062	0.186102	0.476654	0.633609	0.882308	95252	-0.631322	0.233432	-2.70452	0.00684041	0.0324779	95252	-1.28885	0.256306	-5.02856	4.94171e-07	1.79298e-06		2794.77	-0.102429	0.62589
Rv0543c	Rv0543c	Conserved protein	conserved hypothetical	139504	0.0761694	0.14864	0.512441	0.608342	0.987145	139504	-0.133344	0.146402	-0.910804	0.362399	0.804987	139504	0.0944258	0.180541	0.523017	0.600963	0.800608	139504	0.0995857	0.129054	0.771659	0.440316	0.94709	139504	0.359634	0.129358	2.78014	0.00543355	0.126753	139504	0.303939	0.173735	1.74944	0.0802145	0.198517	139504	1.14742	0.217702	5.27059	1.35989e-07	5.36898e-07		425.019	-0.39911	0.782781
Rv0544c	Rv0544c	Possible conserved transmembrane protein	cell wall and cell processes	93227.2	0.303184	0.224156	1.35256	0.176196	0.872515	93227.2	0.155785	0.216575	0.719311	0.471949	0.859844	93227.2	0.0965131	0.246671	0.391263	0.695603	0.858218	93227.2	-0.0350336	0.197018	-0.177819	0.858865	0.991264	93227.2	0.203014	0.197432	1.02827	0.303821	0.693629	93227.2	0.243913	0.244987	0.995615	0.319437	0.501813	93227.2	1.08552	0.262784	4.13085	3.61427e-05	9.45433e-05		15645.8	-0.0672711	0.332158
Rv0545c	pitA	Probable low-affinity inorganic phosphate transporter integral membrane protein PitA	cell wall and cell processes	815666	0.137461	0.152198	0.903173	0.366434	0.970497	815666	0.574247	0.149741	3.83494	0.000125597	0.00890579	815666	-0.082338	0.183831	-0.447901	0.654225	0.836661	815666	-0.312649	0.13226	-2.3639	0.0180839	0.389006	815666	-0.246553	0.132566	-1.85985	0.0629066	0.38651	815666	-0.519124	0.177241	-2.92891	0.00340153	0.0192234	815666	0.559899	0.220385	2.54055	0.0110677	0.0187848		22166.5	-0.532378	0.259494
Rv0546c	Rv0546c	Conserved protein	conserved hypothetical	86489.5	-0.374758	0.129599	-2.89168	0.00383192	0.302872	86489.5	-0.101243	0.128547	-0.787597	0.430933	0.841358	86489.5	0.208067	0.162432	1.28095	0.20021	0.438635	86489.5	-0.183792	0.1121	-1.63953	0.101103	0.718985	86489.5	-0.0161711	0.11237	-0.143909	0.885572	0.968817	86489.5	-0.065448	0.154748	-0.422933	0.672344	0.799003	86489.5	0.614099	0.201877	3.04194	0.00235056	0.0045466		6265.78	-0.0471735	0.387481
Rv0547c	Rv0547c	Possible oxidoreductase	intermediary metabolism and respiration	125118	0.0568631	0.127574	0.445725	0.655796	0.987145	125118	-0.0699989	0.126642	-0.552729	0.580449	0.91474	125118	-0.00815072	0.160447	-0.0508002	0.959485	0.984233	125118	-0.0454892	0.110323	-0.412327	0.6801	0.988285	125118	-0.0613957	0.110586	-0.555184	0.578769	0.855158	125118	0.118711	0.152696	0.777435	0.436902	0.615572	125118	0.385106	0.200023	1.9253	0.0541914	0.0800166		10272	0.368937	0.334955
Rv0548c	menB	Naphthoate synthase MenB (dihydroxynaphthoic acid synthetase) (DHNA synthetase)	intermediary metabolism and respiration	166957	-0.0415168	0.22572	-0.183931	0.854068	0.994623	166957	0.221525	0.218037	1.016	0.30963	0.778436	166957	0.0631607	0.248015	0.254664	0.798982	0.921737	166957	-0.272798	0.198448	-1.37466	0.169238	0.795557	166957	-0.148901	0.19886	-0.748771	0.453995	0.806252	166957	-0.199881	0.246443	-0.811063	0.417329	0.598655	166957	0.531261	0.263595	2.01544	0.0438582	0.0659181		4846.72	0.548412	0.529956
Rv0549c	vapC3	Possible toxin VapC3	virulence, detoxification and adaptation	37635.8	0.134985	0.188673	0.715441	0.474337	0.986639	37635.8	0.0583231	0.183575	0.317708	0.750706	0.965554	37635.8	-0.0896433	0.216185	-0.414661	0.67839	0.847646	37635.8	0.206261	0.164868	1.25107	0.21091	0.835194	37635.8	-0.150105	0.165222	-0.908504	0.363612	0.745726	37635.8	-0.0129818	0.211938	-0.0612527	0.951158	0.971647	37635.8	0.46019	0.243749	1.88796	0.0590309	0.0866862		2372.92	-0.494239	0.57856
Rv0550c	vapB3	Possible antitoxin VapB3	virulence, detoxification and adaptation	13842.3	-0.100519	0.215045	-0.467431	0.640192	0.987145	13842.3	0.385	0.207981	1.85113	0.0641502	0.424167	13842.3	-0.371202	0.238842	-1.55417	0.120143	0.325032	13842.3	-0.0653764	0.18858	-0.346678	0.728833	0.988285	13842.3	-0.245334	0.188958	-1.29835	0.194167	0.594773	13842.3	-0.856721	0.236389	-3.6242	0.000289861	0.00302702	13842.3	-0.794101	0.257935	-3.07869	0.00207916	0.00406454		645.766	1.05727	0.783256
Rv0551c	fadD8	Probable fatty-acid-CoA ligase FadD8 (fatty-acid-CoA synthetase) (fatty-acid-CoA synthase)	lipid metabolism	64131.3	0.272588	0.196584	1.38662	0.165557	0.869021	64131.3	-0.0242431	0.190927	-0.126976	0.898959	0.989531	64131.3	-0.246192	0.223024	-1.10388	0.269644	0.518081	64131.3	0.167192	0.172017	0.971953	0.331074	0.898238	64131.3	0.0661004	0.17239	0.383435	0.701397	0.912072	64131.3	0.0506389	0.219358	0.230851	0.817431	0.897372	64131.3	-0.371329	0.248189	-1.49616	0.134613	0.181372		9698.64	-0.0453424	0.343448
Rv0552	Rv0552	Conserved protein	conserved hypothetical	62802.7	-0.0122553	0.144341	-0.0849051	0.932337	0.997958	62802.7	-0.169655	0.142354	-1.19178	0.233346	0.707428	62802.7	0.195313	0.176525	1.10643	0.26854	0.517192	62802.7	0.0994663	0.12517	0.794647	0.426819	0.940737	62802.7	-0.0866155	0.125461	-0.690379	0.489956	0.818457	62802.7	0.352713	0.169462	2.08137	0.0374003	0.112845	62802.7	0.479201	0.214329	2.23582	0.0253637	0.0398757		25869.5	0.278932	0.222112
Rv0553	menC	Probable muconate cycloisomerase MenC (cis,cis-muconate lactonizing enzyme) (MLE)	intermediary metabolism and respiration	35293.6	-0.0380903	0.227414	-0.167493	0.866982	0.996779	35293.6	-0.185005	0.219562	-0.842611	0.399446	0.829492	35293.6	-0.189921	0.249441	-0.761386	0.446427	0.692207	35293.6	0.079493	0.199898	0.397669	0.690874	0.988285	35293.6	-0.00183901	0.200311	-0.00918078	0.992675	0.998025	35293.6	-0.0430059	0.247921	-0.173467	0.862285	0.922367	35293.6	-0.625133	0.264396	-2.36438	0.0180602	0.0293907		16661.4	0.248307	0.353947
Rv0554	bpoC	Possible peroxidase BpoC (non-haem peroxidase)	virulence, detoxification and adaptation	125350	0.139122	0.160104	0.868951	0.384874	0.979436	125350	-0.0866495	0.157088	-0.551598	0.581224	0.91474	125350	0.600673	0.191026	3.14446	0.00166396	0.0203256	125350	-0.0176344	0.139294	-0.126598	0.899259	0.991264	125350	0.333199	0.139618	2.3865	0.0170094	0.218554	125350	0.826444	0.18489	4.46992	7.83e-06	0.0001705	125350	1.61014	0.226002	7.12443	1.04515e-12	9.30019e-12		4898.9	-0.573182	0.456279
Rv0555	menD	Probable bifunctional menaquinone biosynthesis protein MenD : 2-succinyl-6-hydroxy-2,4-cyclohexadiene-1-carboxylate synthase (SHCHC synthase) + 2-oxoglutarate decarboxylase (alpha- ketoglutarate decarboxylase) (KDC)	intermediary metabolism and respiration	297134	0.0618628	0.120043	0.515337	0.606318	0.987145	297134	-0.123264	0.119545	-1.03111	0.302492	0.772401	297134	0.365235	0.152928	2.38829	0.0169271	0.0949883	297134	-0.044916	0.103688	-0.433185	0.66488	0.988285	297134	0.195943	0.103938	1.8852	0.0594028	0.380085	297134	0.550362	0.144976	3.79621	0.000146923	0.00175741	297134	1.0378	0.192812	5.38246	7.34764e-08	3.01612e-07		22602.4	0.488802	0.340547
Rv0556	Rv0556	Probable conserved transmembrane protein	cell wall and cell processes	51474	0.219048	0.253209	0.865087	0.386991	0.98039	51474	0.299343	0.24367	1.22848	0.219268	0.693801	51474	0.490981	0.271616	1.80763	0.070664	0.231478	51474	0.0724045	0.223493	0.323967	0.745963	0.991264	51474	0.205428	0.223937	0.917347	0.358961	0.743227	51474	0.410686	0.271747	1.51128	0.130717	0.275586	51474	0.378471	0.277681	1.36297	0.172892	0.225324		2710.53	-0.158552	0.633305
Rv0557	mgtA	Mannosyltransferase MgtA	lipid metabolism	74221	0.241167	0.264354	0.91229	0.361616	0.968029	74221	0.0292807	0.254102	0.115232	0.908261	0.989959	74221	-0.784198	0.281224	-2.78852	0.00529494	0.044099	74221	-0.0436828	0.233696	-0.186922	0.851722	0.991264	74221	0.0533563	0.234148	0.227874	0.819744	0.950575	74221	-0.572312	0.281956	-2.02979	0.0423775	0.124145	74221	-1.39111	0.283484	-4.90718	9.23931e-07	3.21066e-06		10958.7	1.32644	0.495489
Rv0558	menH	Probable ubiquinone/menaquinone biosynthesis methyltransferase MenH (2-heptaprenyl-1,4-naphthoquinone methyltransferase)	intermediary metabolism and respiration	132964	-0.237673	0.136894	-1.73617	0.082533	0.792894	132964	-0.0924331	0.135418	-0.682576	0.494875	0.876292	132964	0.3871	0.169501	2.28377	0.0223851	0.111538	132964	-0.118464	0.118605	-0.99881	0.317887	0.896122	132964	0.00647079	0.118887	0.054428	0.956594	0.987417	132964	0.241861	0.162121	1.49185	0.135738	0.28321	132964	0.597038	0.208289	2.86639	0.00415184	0.00767358		63012.4	0.366774	0.217591
Rv0559c	Rv0559c	Possible conserved secreted protein	cell wall and cell processes	185301	0.0880347	0.25106	0.350652	0.725849	0.993219	185301	-0.0614692	0.241676	-0.254345	0.799229	0.978836	185301	0.63058	0.269762	2.33755	0.0194109	0.102819	185301	-0.00890371	0.221549	-0.0401885	0.967943	0.9947	185301	0.0671802	0.221988	0.30263	0.762172	0.930735	185301	0.780084	0.269789	2.89145	0.00383463	0.0208948	185301	1.96033	0.276592	7.08744	1.36616e-12	1.19458e-11		22630.4	0.392264	0.215938
Rv0560c	Rv0560c	Possible benzoquinone methyltransferase (methylase)	intermediary metabolism and respiration	56931.6	-0.290572	0.302464	-0.960682	0.336712	0.959243	56931.6	-0.301787	0.289993	-1.04067	0.298029	0.767642	56931.6	-0.351863	0.31453	-1.1187	0.26327	0.510212	56931.6	-0.00146687	0.268912	-0.00545483	0.995648	0.999248	56931.6	-0.32707	0.269375	-1.21418	0.22468	0.622053	56931.6	-0.340649	0.316849	-1.07511	0.282324	0.462809	56931.6	0.282646	0.304365	0.92864	0.353076	0.420955		6877.85	0.248221	0.525939
Rv0561c	Rv0561c	Possible oxidoreductase	intermediary metabolism and respiration	54863.3	0.215061	0.160847	1.33705	0.181205	0.881009	54863.3	-0.236609	0.157742	-1.49997	0.133622	0.591095	54863.3	0.0558639	0.191668	0.291462	0.770698	0.905211	54863.3	0.122506	0.139899	0.875673	0.381208	0.918593	54863.3	0.165595	0.140224	1.18093	0.237629	0.639466	54863.3	0.507533	0.185541	2.73542	0.00623001	0.0302568	54863.3	0.746774	0.226463	3.29756	0.000975305	0.00200687		7178.5	0.368339	0.6762
Rv0562	grcC1	Probable polyprenyl-diphosphate synthase GrcC1 (polyprenyl pyrophosphate synthetase)	intermediary metabolism and respiration	252815	0.0526508	0.142942	0.368336	0.712623	0.990302	252815	-0.0548757	0.141089	-0.388944	0.697317	0.94749	252815	0.369882	0.175238	2.11074	0.034795	0.148737	252815	-0.159646	0.123997	-1.2875	0.19792	0.823736	252815	0.00157082	0.124288	0.0126386	0.989916	0.997434	252815	0.477408	0.168146	2.83924	0.00452211	0.0237661	252815	1.07533	0.213274	5.04198	4.60733e-07	1.67619e-06		4688.24	0.986381	0.498012
Rv0563	htpX	Probable protease transmembrane protein heat shock protein HtpX	virulence, detoxification and adaptation	202482	-0.148293	0.128937	-1.15012	0.250094	0.923471	202482	0.012148	0.127941	0.0949501	0.924354	0.990014	202482	-0.0554792	0.161791	-0.342907	0.731669	0.882512	202482	0.162286	0.111554	1.45478	0.145731	0.77013	202482	-0.0850235	0.111817	-0.760382	0.447026	0.801186	202482	-0.215921	0.1541	-1.40117	0.161163	0.316439	202482	0.37659	0.201294	1.87084	0.0613667	0.0899852		3288.93	0.959184	0.493729
Rv0564c	gpdA1	Probable glycerol-3-phosphate dehydrogenase [NAD(P)+] GpdA1 (NAD(P)H-dependent glycerol-3-phosphate dehydrogenase) (NAD(P)H-dependent dihydroxyacetone-phosphate reductase)	lipid metabolism	67915.1	0.17496	0.154787	1.13033	0.258339	0.92894	67915.1	0.00738799	0.152114	0.0485689	0.961263	0.993274	67915.1	-0.061949	0.18619	-0.332719	0.739346	0.887788	67915.1	0.202526	0.134513	1.50563	0.132163	0.756324	67915.1	0.0273711	0.134821	0.203018	0.839121	0.955958	67915.1	0.105623	0.17971	0.58774	0.556707	0.712634	67915.1	0.835967	0.222231	3.7617	0.000168764	0.000396438		26807.4	0.345859	0.252243
Rv0565c	Rv0565c	Probable monooxygenase	intermediary metabolism and respiration	125242	-0.0878135	0.143197	-0.613235	0.539721	0.986639	125242	-0.149703	0.14132	-1.05931	0.289457	0.763735	125242	0.624747	0.175477	3.56028	0.000370466	0.00649282	125242	0.308533	0.124213	2.4839	0.0129952	0.338571	125242	0.119798	0.124502	0.962214	0.335942	0.719822	125242	0.686636	0.168391	4.07762	4.55e-05	0.000676778	125242	1.90847	0.213476	8.93997	3.89266e-19	8.96646e-18		17933.9	0.266471	0.289891
Rv0566c	Rv0566c	Conserved protein	conserved hypothetical	79170.8	-0.315782	0.256841	-1.22948	0.21889	0.91699	79170.8	0.196022	0.247074	0.793373	0.42756	0.839051	79170.8	-0.000172307	0.27475	-0.000627141	0.9995	0.999733	79170.8	-0.375828	0.226821	-1.65693	0.0975327	0.714136	79170.8	-0.349837	0.227263	-1.53935	0.123719	0.502592	79170.8	-0.511976	0.275092	-1.86111	0.0627287	0.166464	79170.8	1.01691	0.27958	3.63726	0.000275549	0.000624011		2339.71	-3.52598	0.653238
Rv0567	Rv0567	Probable methyltransferase/methylase	intermediary metabolism and respiration	146510	-0.0143929	0.118403	-0.121558	0.903249	0.997958	146510	0.583309	0.117984	4.94398	7.6543e-07	0.000154254	146510	-0.0690633	0.151248	-0.456623	0.647942	0.834235	146510	-0.377847	0.102227	-3.69617	0.000218879	0.039909	146510	-0.439412	0.102472	-4.2881	1.80211e-05	0.0138005	146510	-0.666766	0.143254	-4.65443	3.25e-06	8.73e-05	146510	-0.407557	0.191151	-2.13212	0.0329968	0.0509227		5406.13	0.216527	0.472145
Rv0568	cyp135B1	Possible cytochrome P450 135B1 Cyp135B1	intermediary metabolism and respiration	354616	0.128202	0.140656	0.911453	0.362057	0.968029	354616	-0.0117076	0.138951	-0.0842572	0.932852	0.991017	354616	0.0104938	0.17308	0.0606298	0.951654	0.980352	354616	-0.0187283	0.121967	-0.153552	0.877963	0.991264	354616	0.0597296	0.122254	0.488571	0.625145	0.879387	354616	0.150403	0.165879	0.906701	0.364565	0.546915	354616	0.130477	0.211426	0.61713	0.537149	0.598466		6317.51	-0.117182	0.369055
Rv0569	Rv0569	Conserved protein	conserved hypothetical	29886	-0.21173	0.219619	-0.964082	0.335005	0.959243	29886	-0.0956181	0.212313	-0.450363	0.652449	0.937806	29886	0.290158	0.242753	1.19528	0.231979	0.477582	29886	0.271221	0.19282	1.40661	0.159544	0.784683	29886	0.13409	0.193223	0.693964	0.487705	0.818396	29886	0.174045	0.240709	0.723053	0.469647	0.641528	29886	-0.39577	0.260376	-1.52	0.128512	0.174069		2595.9	-2.35637	0.483956
Rv0570	nrdZ	Probable ribonucleoside-diphosphate reductase (large subunit) NrdZ (ribonucleotide reductase)	information pathways	120194	0.300317	0.2532	1.18608	0.235589	0.921729	120194	0.0231292	0.243658	0.0949248	0.924375	0.990014	120194	-0.723077	0.271584	-2.66244	0.00775757	0.057447	120194	0.0543865	0.223473	0.243369	0.807719	0.991264	120194	-0.0813822	0.223914	-0.363453	0.716266	0.915321	120194	-0.445889	0.271711	-1.64104	0.100789	0.230972	120194	-1.79067	0.277667	-6.449	1.12589e-10	7.21537e-10		10675.3	-0.201992	0.278605
Rv0571c	Rv0571c	Conserved protein	conserved hypothetical	63296.3	0.279886	0.202858	1.37971	0.167676	0.869021	63296.3	0.130851	0.196769	0.664998	0.506052	0.882055	63296.3	-0.153486	0.228417	-0.671957	0.501611	0.728646	63296.3	0.213643	0.177708	1.20221	0.229282	0.847406	63296.3	0.293894	0.178096	1.6502	0.0989026	0.461013	63296.3	-0.00445128	0.225223	-0.0197639	0.984232	0.989633	63296.3	-0.207717	0.251615	-0.825536	0.409067	0.478373		13307.6	0.0991428	0.454474
Rv0572c	Rv0572c	Hypothetical protein	conserved hypothetical	28342.1	0.353439	0.332688	1.06238	0.288065	0.943699	28342.1	0.279658	0.318692	0.877519	0.380205	0.812405	28342.1	-0.345465	0.341362	-1.01202	0.311529	0.566325	28342.1	0.114049	0.297233	0.383702	0.7012	0.988285	28342.1	0.214655	0.297705	0.721031	0.47089	0.810544	28342.1	-0.271683	0.344352	-0.788971	0.430129	0.609652	28342.1	0.834912	0.32235	2.59008	0.00959534	0.0165435		2567.44	-0.860888	0.598533
Rv0573c	pncB2	Nicotinic acid phosphoribosyltransferase PncB2	intermediary metabolism and respiration	15755.5	0.0829813	0.295828	0.280505	0.77909	0.994271	15755.5	-0.217836	0.283659	-0.76795	0.442517	0.84569	15755.5	-0.329019	0.308634	-1.06605	0.286401	0.537719	15755.5	0.553326	0.262652	2.10669	0.0351449	0.542112	15755.5	0.378682	0.263118	1.43921	0.15009	0.541737	15755.5	-0.0282019	0.310664	-0.0907794	0.927668	0.957846	15755.5	-0.264133	0.300493	-0.878998	0.379403	0.447738		30976.6	0.0750677	0.257771
Rv0574c	Rv0574c	Conserved hypothetical protein	conserved hypothetical	30777.2	0.243779	0.235624	1.03461	0.300851	0.951086	30777.2	0.0391508	0.227202	0.172317	0.863188	0.988563	30777.2	-0.484363	0.256453	-1.8887	0.0589317	0.20747	30777.2	-0.193705	0.20735	-0.934193	0.350205	0.905424	30777.2	-0.0272222	0.207785	-0.131012	0.895766	0.972765	30777.2	-0.279735	0.255461	-1.09502	0.273509	0.455584	30777.2	-1.08102	0.268583	-4.0249	5.6999e-05	0.000145236		15377.3	-0.0706048	0.31847
Rv0575c	Rv0575c	Possible oxidoreductase	intermediary metabolism and respiration	13398.7	-0.359293	0.363424	-0.988633	0.322843	0.959243	13398.7	-0.196559	0.348116	-0.564638	0.57232	0.91157	13398.7	-0.431183	0.368787	-1.16919	0.242325	0.486284	13398.7	-0.0475377	0.326333	-0.145672	0.88418	0.991264	13398.7	-0.294965	0.326793	-0.902603	0.366737	0.748877	13398.7	-0.593917	0.371886	-1.59704	0.110257	0.244874	13398.7	-1.52552	0.341905	-4.46181	8.12696e-06	2.40527e-05		14947.2	0.0750425	0.356024
Rv0576	Rv0576	Probable transcriptional regulatory protein (possibly ArsR-family)	regulatory proteins	237891	-0.155146	0.210888	-0.735679	0.461926	0.986639	237891	0.00989359	0.204249	0.0484389	0.961366	0.993274	237891	-0.147356	0.235309	-0.626226	0.531167	0.75392	237891	-0.117167	0.184999	-0.633335	0.526515	0.967543	237891	-0.233013	0.185393	-1.25686	0.208804	0.602495	237891	-0.312396	0.232713	-1.34241	0.179464	0.340753	237891	-0.990549	0.255904	-3.87079	0.000108484	0.000263116		31611.9	-0.566623	0.27139
Rv0577	TB27.3	Conserved protein TB27.3	conserved hypothetical	157855	-0.110323	0.291933	-0.377905	0.705501	0.98958	157855	0.319319	0.280061	1.14018	0.254213	0.730839	157855	-0.469517	0.305276	-1.53801	0.124047	0.332468	157855	-0.184302	0.259167	-0.71113	0.477003	0.962456	157855	-0.421362	0.25963	-1.62293	0.104604	0.469586	157855	-0.899159	0.307258	-2.92639	0.00342915	0.0193058	157855	-1.3373	0.298437	-4.481	7.42925e-06	2.21176e-05		16805	0.453942	0.270791
Rv0578c	PE_PGRS7	PE-PGRS family protein PE_PGRS7	PE/PPE families	517255	0.286206	0.202664	1.41222	0.157884	0.869021	517255	0.58989	0.196618	3.00019	0.00269814	0.0737941	517255	0.0930618	0.228262	0.407697	0.683496	0.850624	517255	-0.176279	0.177575	-0.992702	0.320855	0.897076	517255	-0.294157	0.177958	-1.65295	0.0983404	0.461006	517255	-0.210622	0.225087	-0.935734	0.34941	0.531356	517255	-0.366157	0.251544	-1.45564	0.145493	0.194263		90952.7	0.154574	0.363779
Rv0579	Rv0579	Conserved hypothetical protein	conserved hypothetical	55704.5	-0.138418	0.235818	-0.58697	0.557224	0.986639	55704.5	-0.084642	0.227424	-0.372178	0.709761	0.952715	55704.5	-0.0346322	0.256638	-0.134946	0.892655	0.951174	55704.5	-0.119297	0.207588	-0.574683	0.565506	0.970689	55704.5	0.0753926	0.208017	0.362435	0.717027	0.915343	55704.5	-0.0884083	0.255707	-0.345741	0.729537	0.840334	55704.5	-0.38013	0.268729	-1.41455	0.157201	0.207831		65525	-0.123033	0.428568
Rv0580c	Rv0580c	Conserved protein	conserved hypothetical	128393	-0.186754	0.302552	-0.617262	0.537062	0.986639	128393	0.233087	0.290096	0.803482	0.421696	0.835461	128393	-0.194833	0.314618	-0.61927	0.535739	0.755663	128393	-0.0404347	0.269033	-0.150297	0.880531	0.991264	128393	-0.177786	0.2695	-0.65969	0.509452	0.825531	128393	-0.614674	0.316965	-1.93925	0.0524707	0.145197	128393	0.717089	0.304446	2.35539	0.0185033	0.0300511		4287.7	-0.806987	0.541158
Rv0581	vapB26	Possible antitoxin VapB26	virulence, detoxification and adaptation	89000.6	-0.146483	0.359464	-0.407505	0.683637	0.987145	89000.6	-0.346846	0.344371	-1.00719	0.313844	0.780144	89000.6	0.464589	0.365357	1.27161	0.203513	0.44296	89000.6	0.292741	0.322727	0.907084	0.364362	0.912421	89000.6	0.00757267	0.323191	0.0234309	0.981307	0.993949	89000.6	0.664952	0.368549	1.80424	0.0711929	0.181862	89000.6	0.459053	0.339476	1.35224	0.176299	0.229097		2890.73	0.209251	0.4324
Rv0582	vapC26	Possible toxin VapC26. Contains PIN domain.	virulence, detoxification and adaptation	66557.8	0.0394018	0.166566	0.236553	0.813003	0.994271	66557.8	-0.126191	0.163076	-0.773814	0.439041	0.845442	66557.8	-0.149686	0.196776	-0.760692	0.446841	0.692243	66557.8	0.214776	0.145037	1.48083	0.138652	0.763881	66557.8	0.0667308	0.145368	0.459047	0.6462	0.889396	66557.8	0.0159062	0.19103	0.0832654	0.93364	0.961432	66557.8	-0.585201	0.230297	-2.54107	0.0110514	0.0187651		43014.8	0.205479	0.326299
Rv0583c	lpqN	Probable conserved lipoprotein LpqN	cell wall and cell processes	110844	-0.348567	0.219734	-1.58631	0.112669	0.849902	110844	-0.25162	0.212464	-1.18429	0.236297	0.713284	110844	0.225177	0.242889	0.92708	0.353885	0.612236	110844	0.0850266	0.193005	0.440542	0.659545	0.988285	110844	-0.0206292	0.193409	-0.106661	0.915058	0.978859	110844	0.128231	0.240904	0.53229	0.594525	0.74219	110844	0.885565	0.260508	3.39938	0.000675378	0.00142836		80962.2	-0.112229	0.30044
Rv0584	Rv0584	Possible conserved exported protein	cell wall and cell processes	88576.8	-0.0345989	0.18933	-0.182744	0.854999	0.994623	88576.8	0.0759999	0.184192	0.412611	0.679891	0.94468	88576.8	-1.24554	0.216689	-5.74803	9.03e-09	7.74e-07	88576.8	-0.0248255	0.165444	-0.150054	0.880722	0.991264	88576.8	0.0576988	0.165821	0.347959	0.727871	0.919274	88576.8	-1.35613	0.212498	-6.38186	1.75e-10	2.94e-08	88576.8	-3.2042	0.244098	-13.1267	2.31559e-39	9.33416e-37		34568.7	-0.183366	0.213145
Rv0585c	Rv0585c	Probable conserved integral membrane protein	cell wall and cell processes	54741.5	0.0922965	0.169235	0.545374	0.585496	0.987145	54741.5	0.331355	0.165553	2.00151	0.0453373	0.354279	54741.5	0.0111601	0.199175	0.0560315	0.955317	0.982869	54741.5	-0.0161088	0.147435	-0.10926	0.912996	0.991264	54741.5	-0.0700861	0.147769	-0.474295	0.63529	0.882308	54741.5	-0.227899	0.193601	-1.17716	0.239133	0.415003	54741.5	-0.0975962	0.232041	-0.420599	0.674048	0.723785		50039.3	0.109228	0.287459
Rv0586	mce2R	Probable transcriptional regulatory protein Mce2R (GntR-family)	regulatory proteins	203307	-0.548274	0.221597	-2.47419	0.0133539	0.493848	203307	-0.348652	0.214203	-1.62767	0.103594	0.535308	203307	0.120171	0.244468	0.491559	0.623031	0.818508	203307	-0.197334	0.194695	-1.01356	0.310795	0.896122	203307	-0.112911	0.195104	-0.578724	0.562775	0.84855	203307	-0.0794512	0.242618	-0.327475	0.743309	0.849044	203307	-1.29979	0.261465	-4.97118	6.65457e-07	2.3634e-06		3184.7	-0.146452	0.661337
Rv0587	yrbE2A	Conserved hypothetical integral membrane protein YrbE2A	virulence, detoxification and adaptation	196591	-0.0753244	0.162711	-0.462934	0.643411	0.987145	196591	-0.00142927	0.159509	-0.00896043	0.992851	0.998659	196591	-0.514517	0.193345	-2.66114	0.00778774	0.057447	196591	-0.0571422	0.141616	-0.4035	0.68658	0.988285	196591	-0.106608	0.14194	-0.751078	0.452606	0.805663	196591	-0.588412	0.18737	-3.14038	0.00168728	0.0112793	196591	-1.94324	0.22776	-8.53196	1.43885e-17	2.73586e-16		8651.93	0.460751	0.464141
Rv0588	yrbE2B	Conserved hypothetical integral membrane protein YrbE2B	virulence, detoxification and adaptation	172634	-0.207636	0.114403	-1.81495	0.0695322	0.743663	172634	-0.246012	0.114168	-2.15483	0.0311752	0.29474	172634	-0.508656	0.147116	-3.45751	0.000545183	0.00875551	172634	-0.0634613	0.0986613	-0.643224	0.520078	0.967543	172634	-0.109881	0.0988995	-1.11104	0.266552	0.667076	172634	-0.47028	0.139032	-3.38253	0.000718211	0.00599402	172634	-2.06824	0.186986	-11.0609	1.94124e-28	1.73892e-26		2639.88	-1.18897	0.649119
Rv0589	mce2A	Mce-family protein Mce2A	virulence, detoxification and adaptation	153217	-0.392453	0.158455	-2.47674	0.0132587	0.493848	153217	-0.150505	0.155552	-0.967552	0.333268	0.790113	153217	-0.0967245	0.189505	-0.510406	0.609767	0.805724	153217	0.141668	0.137808	1.02801	0.303946	0.894773	153217	0.114249	0.138126	0.827138	0.408159	0.781706	153217	-0.338673	0.183267	-1.84797	0.0646061	0.169576	153217	-1.76747	0.224836	-7.86117	3.80563e-15	5.04621e-14		2864.41	-1.53519	0.648883
Rv0590	mce2B	Mce-family protein Mce2B	virulence, detoxification and adaptation	128647	-0.0178801	0.208358	-0.0858143	0.931614	0.997958	128647	0.0918183	0.201885	0.454806	0.649249	0.936624	128647	-0.386771	0.233131	-1.65902	0.0971109	0.283868	128647	0.251159	0.182691	1.37478	0.1692	0.795557	128647	0.111552	0.183081	0.609303	0.542324	0.84036	128647	-0.496469	0.23034	-2.15537	0.0311328	0.0985832	128647	-2.0609	0.254551	-8.0962	5.67008e-16	8.56033e-15		4680.57	-0.270742	0.481086
Rv0590A	Rv0590A	Mce-family related protein	virulence, detoxification and adaptation	33639.9	-0.227756	0.250916	-0.907698	0.364038	0.968604	33639.9	-0.261383	0.241489	-1.08238	0.279084	0.756923	33639.9	-0.211359	0.269531	-0.784172	0.432939	0.681703	33639.9	0.489436	0.221294	2.2117	0.0269876	0.474017	33639.9	0.239895	0.221733	1.08191	0.279293	0.675198	33639.9	-0.177733	0.269482	-0.659534	0.509553	0.675197	33639.9	-1.94051	0.276389	-7.02093	2.20404e-12	1.85093e-11		779.428	-0.741134	0.762529
Rv0591	mce2C	Mce-family protein Mce2C	virulence, detoxification and adaptation	102231	0.378481	0.273506	1.38381	0.166415	0.869021	102231	0.0936973	0.262614	0.356787	0.721251	0.958645	102231	-2.08372	0.289033	-7.20926	5.63e-13	1.19e-10	102231	0.0962057	0.241955	0.397618	0.690912	0.988285	102231	-0.0893239	0.242422	-0.368464	0.712527	0.915321	102231	-1.79893	0.290122	-6.20061	5.62e-10	7.09e-08	102231	-3.91408	0.288195	-13.5814	5.16456e-42	2.97405e-39		10942.9	0.333095	0.423345
Rv0592	mce2D	Mce-family protein Mce2D	virulence, detoxification and adaptation	90285.3	-0.423351	0.347791	-1.21726	0.223506	0.919849	90285.3	-0.19699	0.333137	-0.591318	0.554307	0.900867	90285.3	-1.53972	0.35474	-4.3404	1.42e-05	0.000525962	90285.3	-0.34172	0.311447	-1.0972	0.272554	0.873456	90285.3	-0.248567	0.311931	-0.796866	0.425529	0.790882	90285.3	-1.76608	0.357874	-4.93491	8.02e-07	2.86e-05	90285.3	-3.66877	0.331762	-11.0585	1.99515e-28	1.74836e-26		10884.1	-0.0768924	0.365651
Rv0593	lprL	Possible Mce-family lipoprotein LprL (Mce-family lipoprotein Mce2E)	cell wall and cell processes	77427	-0.259913	0.29855	-0.870586	0.38398	0.979111	77427	-0.103659	0.286252	-0.362127	0.717257	0.95626	77427	-1.49467	0.310972	-4.80646	1.54e-06	8.04e-05	77427	0.348407	0.26518	1.31385	0.188896	0.814168	77427	-0.00521125	0.265637	-0.0196179	0.984348	0.994831	77427	-1.65093	0.313119	-5.27253	1.35e-07	7.04e-06	77427	-3.78148	0.302025	-12.5204	5.77308e-36	1.66223e-33		30225.4	0.167075	0.393329
Rv0594	mce2F	Mce-family protein Mce2F	virulence, detoxification and adaptation	130503	-0.122533	0.291487	-0.420371	0.674214	0.987145	130503	-0.202613	0.279637	-0.724559	0.468723	0.858727	130503	-0.545663	0.304853	-1.78992	0.0734664	0.236754	130503	-0.194651	0.258724	-0.752349	0.451841	0.952698	130503	-0.174109	0.259194	-0.671732	0.501754	0.822682	130503	-0.465582	0.306811	-1.51749	0.129144	0.273328	130503	-2.23254	0.298163	-7.48765	7.01181e-14	7.61849e-13		21789.5	0.195172	0.232234
Rv0595c	vapC4	Possible toxin VapC4	virulence, detoxification and adaptation	19860.6	0.265847	0.251328	1.05777	0.29016	0.943699	19860.6	-0.196121	0.241858	-0.810891	0.417428	0.8348	19860.6	0.107343	0.269974	0.397604	0.690922	0.85459	19860.6	0.132301	0.221682	0.596807	0.550636	0.967543	19860.6	0.3986	0.222137	1.79439	0.0727513	0.409268	19860.6	0.569311	0.269937	2.10905	0.0349399	0.107268	19860.6	0.664398	0.276645	2.40163	0.0163224	0.0268554		10332	0.398467	0.497417
Rv0596c	vapB4	Possible antitoxin VapB4	virulence, detoxification and adaptation	9849.74	0.169354	0.271357	0.624102	0.53256	0.986639	9849.74	-0.239309	0.260558	-0.918448	0.358384	NA	9849.74	0.2678	0.287288	0.932166	0.351251	0.60951	9849.74	0.387217	0.239953	1.61372	0.106589	NA	9849.74	0.465006	0.240423	1.93412	0.0530985	NA	9849.74	0.676464	0.288234	2.34693	0.018929	0.0686176	9849.74	1.1767	0.287055	4.09923	4.14525e-05	0.000107734		4077.15	-1.09174	0.754229
Rv0597c	Rv0597c	Conserved hypothetical protein	conserved hypothetical	123838	0.097588	0.251477	0.388059	0.697972	0.987145	123838	0.306361	0.24206	1.26564	0.205641	0.674422	123838	-0.111545	0.270123	-0.412943	0.679648	0.848254	123838	0.0550118	0.221924	0.247886	0.804223	0.991264	123838	0.399656	0.222364	1.7973	0.0722876	0.408988	123838	-0.320318	0.270167	-1.18563	0.235768	0.41	123838	0.983348	0.276802	3.55254	0.000381536	0.000839434		38144.7	0.337921	0.269457
Rv0598c	vapC27	Possible toxin VapC27. Contains PIN domain.	virulence, detoxification and adaptation	62358.5	0.134303	0.235216	0.570975	0.568016	0.986639	62358.5	0.0318197	0.226864	0.140259	0.888455	0.988898	62358.5	-0.148261	0.256145	-0.578817	0.562712	0.772054	62358.5	0.16643	0.20706	0.803774	0.421528	0.939481	62358.5	0.0159889	0.207481	0.077062	0.938574	0.980133	62358.5	-0.0457784	0.255179	-0.179397	0.857626	0.920908	62358.5	1.60967	0.268445	5.99626	2.01919e-09	1.0612e-08		7094.34	1.75901	0.655329
Rv0599c	vapB27	Possible antitoxin VapB27	virulence, detoxification and adaptation	39015.8	0.277953	0.249078	1.11593	0.264454	0.92894	39015.8	0.0714336	0.239782	0.29791	0.765772	0.967857	39015.8	-0.53004	0.268046	-1.97742	0.0479942	0.183205	39015.8	0.0411771	0.219679	0.187442	0.851314	0.991264	39015.8	-0.182764	0.220112	-0.830325	0.406355	0.781706	39015.8	-0.323521	0.267911	-1.20757	0.227214	0.401227	39015.8	1.55137	0.275537	5.63036	1.79832e-08	8.16333e-08		4348.49	-0.48554	0.602283
Rv0600c	Rv0600c	Two component sensor kinase [second part]	regulatory proteins	6534.81	-0.48002	0.309873	-1.54909	0.121361	0.849902	6534.81	-0.354849	0.296956	-1.19495	0.232105	NA	6534.81	0.758313	0.320951	2.36271	0.0181419	0.0990499	6534.81	0.647515	0.275667	2.3489	0.0188288	NA	6534.81	0.738069	0.276178	2.67244	0.00753023	NA	6534.81	0.633142	0.323415	1.95768	0.0502681	0.141206	6534.81	0.213362	0.308443	0.69174	0.4891	0.554589		13783.6	-0.193343	0.519966
Rv0601c	Rv0601c	Two component sensor kinase [first part]	regulatory proteins	9465.84	-0.133548	0.294032	-0.454194	0.649689	0.987145	9465.84	0.228345	0.282008	0.809711	0.418106	NA	9465.84	0.747149	0.30711	2.43284	0.0149811	0.0879023	9465.84	0.31142	0.261056	1.19293	0.232899	NA	9465.84	0.252983	0.261531	0.967317	0.333386	NA	9465.84	0.385256	0.309122	1.24629	0.212657	0.382413	9465.84	0.424918	0.299529	1.41862	0.15601	0.206516		11319.3	-0.202379	0.456039
Rv0602c	tcrA	Two component DNA binding transcriptional regulatory protein TcrA	regulatory proteins	15193.1	0.112766	0.285807	0.394553	0.693173	0.987145	15193.1	-0.142367	0.274226	-0.51916	0.603649	0.923711	15193.1	0.264105	0.299891	0.880671	0.378496	0.634394	15193.1	0.434633	0.253403	1.71518	0.086312	0.714136	15193.1	0.414004	0.253873	1.63075	0.102942	0.468495	15193.1	0.519239	0.301565	1.72181	0.0851037	0.205566	15193.1	0.402853	0.294954	1.36581	0.171997	0.224448		26286	-0.740757	0.721633
Rv0603	Rv0603	Possible exported protein	cell wall and cell processes	36488.6	-0.317522	0.431652	-0.735598	0.461976	0.986639	36488.6	0.339164	0.414616	0.818019	0.413346	0.832563	36488.6	-0.882249	0.430775	-2.04805	0.0405553	0.163315	36488.6	-0.657121	0.393643	-1.66933	0.0950521	0.714136	36488.6	-1.11105	0.394012	-2.81984	0.00480473	0.121837	36488.6	-1.53893	0.432162	-3.56102	0.000369423	0.00366588	36488.6	-4.13445	0.390802	-10.5794	3.71378e-26	2.37623e-24		1959.55	-1.33314	0.688984
Rv0604	lpqO	Probable conserved lipoprotein LpqO	cell wall and cell processes	137402	-0.0619602	0.154551	-0.400905	0.68849	0.987145	137402	-0.00783352	0.151914	-0.0515656	0.958875	0.992574	137402	0.294103	0.185969	1.58146	0.113772	0.3152	137402	0.121639	0.134323	0.905568	0.365165	0.912421	137402	0.00652437	0.134634	0.0484602	0.96135	0.98821	137402	0.239976	0.179495	1.33696	0.181237	0.34315	137402	-1.33348	0.222067	-6.00484	1.91521e-09	1.0105e-08		46407.3	0.202933	0.301571
Rv0605	Rv0605	Possible resolvase	insertion seqs and phages	70194.7	0.145711	0.185154	0.786973	0.431298	0.981692	70194.7	0.233582	0.180331	1.2953	0.195217	0.664327	70194.7	-0.021201	0.21314	-0.0994702	0.920765	0.962802	70194.7	-0.190189	0.161727	-1.17599	0.239601	0.852108	70194.7	-0.126991	0.162088	-0.783468	0.433352	0.795067	70194.7	-0.109072	0.208665	-0.522715	0.601172	0.746328	70194.7	-1.41992	0.241741	-5.87373	4.26091e-09	2.15775e-08		1657.52	0.402068	0.713479
Rv0606	Rv0606	Possible transposase (fragment)	insertion seqs and phages	100951	-0.0532182	0.187022	-0.284556	0.775985	0.994271	100951	0.0597982	0.182078	0.328421	0.742593	0.963495	100951	-0.108788	0.214752	-0.506574	0.612454	0.808118	100951	-0.0297491	0.163425	-0.182036	0.855555	0.991264	100951	-0.133323	0.163785	-0.81401	0.415639	0.783262	100951	-0.221804	0.210426	-1.05407	0.29185	0.47209	100951	-1.58775	0.24283	-6.53851	6.21351e-11	4.15367e-10		11465.5	-0.405766	0.408012
Rv0607	Rv0607	Hypothetical protein	conserved hypothetical	24277.6	0.0238505	0.337115	0.0707489	0.943598	0.99812	24277.6	-0.516577	0.322837	-1.60011	0.109573	0.549876	24277.6	-0.851419	0.345147	-2.46683	0.0136316	0.0823821	24277.6	-0.212137	0.301173	-0.704368	0.481203	0.964238	24277.6	-0.430539	0.301647	-1.42729	0.153495	0.548771	24277.6	-0.310992	0.348095	-0.893411	0.371637	0.553406	24277.6	-2.27719	0.324896	-7.00898	2.40061e-12	1.99112e-11		6771.43	-0.38141	0.409602
Rv0608	vapB28	Possible antitoxin VapB28	virulence, detoxification and adaptation	59984.3	-0.585049	0.203641	-2.87294	0.00406672	0.307682	59984.3	-0.0957798	0.197504	-0.484951	0.627711	0.931811	59984.3	0.359859	0.229076	1.57091	0.116202	0.318948	59984.3	-0.233826	0.178399	-1.31069	0.189963	0.814168	59984.3	-0.460753	0.178781	-2.57719	0.00996081	0.171031	59984.3	-0.12941	0.225944	-0.572753	0.566812	0.720309	59984.3	-0.571992	0.252027	-2.26956	0.023234	0.0368581		1203.19	-0.108968	0.631888
Rv0609	vapC28	Possible toxin VapC28. Contains PIN domain.	virulence, detoxification and adaptation	80981.1	-0.145824	0.150491	-0.968993	0.332549	0.959243	80981.1	-0.0159706	0.148109	-0.10783	0.91413	0.989959	80981.1	-0.184134	0.182224	-1.01048	0.312265	0.56644	80981.1	-0.0804476	0.130663	-0.615689	0.5381	0.967543	80981.1	-0.404416	0.130961	-3.08806	0.00201468	0.0795278	80981.1	-0.313988	0.175499	-1.78911	0.073597	0.185767	80981.1	-0.692853	0.219057	-3.16288	0.00156215	0.00311118		2581.25	-0.210553	0.559466
Rv0609A	Rv0609A	Conserved hypothetical protein	conserved hypothetical	40276.2	-0.173325	0.233808	-0.741312	0.458504	0.986639	40276.2	-0.152991	0.225541	-0.678327	0.497564	0.878018	40276.2	0.111185	0.254894	0.436202	0.66269	0.840306	40276.2	0.159926	0.205735	0.77734	0.436958	0.94709	40276.2	-0.2823	0.206149	-1.36939	0.170876	0.569934	40276.2	0.0908513	0.25382	0.357936	0.720391	0.836376	40276.2	-0.734272	0.267676	-2.74314	0.00608555	0.0108881		3077.24	0.226256	0.545926
Rv0610c	Rv0610c	Hypothetical protein	conserved hypothetical	56714.4	0.321108	0.184794	1.73765	0.0822719	0.792894	56714.4	-0.536339	0.179965	-2.98024	0.00288026	0.0755377	56714.4	-0.918787	0.212801	-4.31758	1.58e-05	0.000567761	56714.4	-0.00520654	0.161351	-0.0322684	0.974258	0.995121	56714.4	0.0967074	0.161713	0.59802	0.549826	0.843946	56714.4	-0.0613404	0.208269	-0.294524	0.768357	0.868063	56714.4	0.232237	0.241504	0.961626	0.336237	0.403866		28141.5	-0.350804	0.376507
Rv0611c	Rv0611c	Hypothetical protein	conserved hypothetical	36358.1	-0.0658585	0.285963	-0.230304	0.817855	0.994271	36358.1	-0.151442	0.27442	-0.551863	0.581042	0.91474	36358.1	-0.0460527	0.300031	-0.153493	0.87801	0.947176	36358.1	0.0586146	0.253611	0.23112	0.817221	0.991264	36358.1	-0.126097	0.254073	-0.496303	0.619681	0.877175	36358.1	0.0395311	0.301768	0.130998	0.895777	0.939522	36358.1	1.1746	0.295109	3.98023	6.88482e-05	0.000173022		26152.5	-0.0513834	0.441326
Rv0612	Rv0612	Conserved hypothetical protein	conserved hypothetical	75610.6	0.490974	0.201113	2.44129	0.0146351	0.505884	75610.6	-0.240721	0.194996	-1.23449	0.217019	0.692857	75610.6	-1.84193	0.226781	-8.12207	4.58e-16	2.05e-13	75610.6	0.0772181	0.175878	0.439044	0.66063	0.988285	75610.6	-0.218511	0.176256	-1.23973	0.215074	0.610957	75610.6	-1.11024	0.223296	-4.97204	6.63e-07	2.49e-05	75610.6	-3.12094	0.250493	-12.4592	1.24651e-35	3.3498e-33		41952.7	0.281572	0.322994
Rv0613c	Rv0613c	Unknown protein	conserved hypothetical	848449	0.0593526	0.186269	0.31864	0.749999	0.994271	848449	-0.109183	0.181406	-0.601873	0.547259	0.898565	848449	0.181111	0.214115	0.845858	0.397632	0.651302	848449	0.0031279	0.162793	0.0192139	0.98467	0.997956	848449	0.065109	0.163154	0.399066	0.689845	0.907579	848449	0.349647	0.209766	1.66684	0.0955455	0.223142	848449	2.22337	0.242435	9.17101	4.68615e-20	1.23463e-18		57128.9	-0.687147	0.435057
Rv0614	Rv0614	Conserved hypothetical protein	conserved hypothetical	63681.8	-0.316352	0.256616	-1.23279	0.217655	0.915833	63681.8	-0.42795	0.24682	-1.73386	0.0829437	0.484227	63681.8	-0.409268	0.274401	-1.4915	0.135831	0.349415	63681.8	-0.0136534	0.226448	-0.0602937	0.951922	0.993187	63681.8	0.168771	0.226918	0.743753	0.457026	0.807426	63681.8	-0.297671	0.274668	-1.08375	0.278477	0.459908	63681.8	-2.8969	0.279314	-10.3715	3.34192e-25	1.77254e-23		44875.9	-0.0845187	0.395242
Rv0615	Rv0615	Probable integral membrane protein	cell wall and cell processes	40759.8	0.332079	0.283595	1.17096	0.241613	0.922934	40759.8	-0.0277811	0.272183	-0.102068	0.918703	0.989959	40759.8	0.427695	0.297962	1.4354	0.151174	0.372427	40759.8	0.275424	0.251417	1.09549	0.273304	0.873456	40759.8	0.0152325	0.251879	0.0604756	0.951777	0.985493	40759.8	0.787555	0.299593	2.62875	0.00856998	0.0384267	40759.8	0.113096	0.293796	0.384947	0.700277	0.74737		1568.57	0.610172	0.77905
Rv0616A	vapB29	Possible antitoxin VapB29	virulence, detoxification and adaptation	27167.5	-0.421537	0.238521	-1.76729	0.077179	0.773902	1923.08	-0.581899	0.452104	-1.28709	0.198063	NA	27167.5	-0.308689	0.258887	-1.19237	0.233117	0.478947	1923.08	0.0555752	0.432552	0.128482	0.897767	NA	1923.08	0.300262	0.432884	0.693631	0.487913	NA	27167.5	-0.121592	0.258032	-0.471229	0.637477	0.773532	1923.08	0.19244	0.42049	0.457656	0.6472	0.700554		26818.7	0.177552	0.270372
Rv0616c	Rv0616c	Hypothetical protein	conserved hypothetical	1923.08	-0.25041	0.469316	-0.533564	0.593643	0.987145	27167.5	-0.608634	0.229864	-2.64781	0.00810159	0.135477	1923.08	0.223683	0.465048	0.480988	0.630525	0.82375	27167.5	0.0920972	0.209878	0.438813	0.660797	0.988285	27167.5	0.24271	0.210312	1.15405	0.24848	0.653819	1923.08	0.555172	0.464056	1.19635	0.231562	0.405747	27167.5	-1.32273	0.269989	-4.8992	9.6227e-07	3.33813e-06		2505	-0.573223	0.580567
Rv0617	vapC29	Possible toxin VapC29. Contains PIN domain.	virulence, detoxification and adaptation	67065.2	0.146678	0.146798	0.999182	0.317706	0.959243	67065.2	-0.134687	0.144617	-0.931332	0.351682	0.804895	67065.2	-0.592573	0.178796	-3.31425	0.000918896	0.0132762	67065.2	0.0701747	0.127316	0.551185	0.581507	0.974277	67065.2	0.214893	0.127621	1.68384	0.0922122	0.450358	67065.2	-0.311208	0.17183	-1.81114	0.070119	0.179917	67065.2	-1.74738	0.216211	-8.08181	6.38131e-16	9.52706e-15		1731.84	0.515685	0.59193
Rv0618	galTa	Probable galactose-1-phosphate uridylyltransferase GalTa [first part]	intermediary metabolism and respiration	101876	0.180434	0.205448	0.878246	0.37981	0.977287	101876	-0.385219	0.199171	-1.93411	0.0530999	0.389501	101876	0.0351004	0.23063	0.152193	0.879034	0.947176	101876	0.124889	0.180033	0.693701	0.48787	0.967543	101876	0.237866	0.180424	1.31837	0.18738	0.589547	101876	0.600753	0.227619	2.63929	0.00830797	0.037667	101876	-1.02161	0.252992	-4.0381	5.38851e-05	0.000137999		5941.4	0.532715	0.442681
Rv0619	galTb	Probable galactose-1-phosphate uridylyltransferase GalTb [second part]	intermediary metabolism and respiration	30251.6	0.509004	0.329843	1.54317	0.12279	0.849902	30251.6	-0.450907	0.315856	-1.42757	0.153416	0.616401	30251.6	-1.06099	0.338674	-3.13276	0.00173168	0.020775	30251.6	0.0410044	0.294293	0.139332	0.889188	0.991264	30251.6	0.0785048	0.294784	0.266313	0.789998	0.941457	30251.6	-0.101075	0.341482	-0.295989	0.767239	0.867042	30251.6	-2.02234	0.320381	-6.31227	2.74967e-10	1.67938e-09		651.032	1.4992	0.783164
Rv0620	galK	Probable galactokinase GalK (galactose kinase)	intermediary metabolism and respiration	93029.6	-0.435584	0.394128	-1.10518	0.26908	0.929944	93029.6	-1.79891	0.377698	-4.76283	1.90893e-06	0.00033224	93029.6	-2.68997	0.396204	-6.78934	1.13e-11	1.82e-09	93029.6	0.0471227	0.355578	0.132524	0.89457	0.991264	93029.6	0.0878923	0.356045	0.246857	0.805019	0.944582	93029.6	-1.32664	0.398745	-3.32703	0.000877765	0.00695142	93029.6	-3.74866	0.362611	-10.338	4.74554e-25	2.45247e-23		2519.28	0.509209	0.701556
Rv0621	Rv0621	Possible membrane protein	cell wall and cell processes	138455	-0.166452	0.245346	-0.67844	0.497493	0.986639	138455	0.0397117	0.236329	0.168035	0.866555	0.988563	138455	-0.116121	0.264829	-0.438475	0.661042	0.839528	138455	-0.0411782	0.216309	-0.190368	0.849021	0.991264	138455	-0.335145	0.21674	-1.5463	0.122033	0.502127	138455	-0.322285	0.264509	-1.21843	0.223061	0.395409	138455	-1.71968	0.273631	-6.28465	3.286e-10	1.98887e-09		2130.18	0.737756	0.760861
Rv0622	Rv0622	Possible membrane protein	cell wall and cell processes	59751.7	-0.559167	0.275433	-2.03014	0.0423422	0.693411	59751.7	0.0600741	0.264504	0.22712	0.820331	0.97988	59751.7	-0.189384	0.290783	-0.65129	0.514859	0.742539	59751.7	0.045614	0.243846	0.187061	0.851613	0.991264	59751.7	-0.616735	0.244288	-2.52463	0.0115822	0.187916	59751.7	-0.808625	0.292051	-2.76878	0.00562667	0.0281054	59751.7	-2.70207	0.289328	-9.33913	9.71298e-21	2.71896e-19		10162.7	-0.240648	0.413793
Rv0623	vapB30	Possible antitoxin VapB30	virulence, detoxification and adaptation	51367.6	-0.107675	0.293004	-0.367485	0.713257	0.990302	51367.6	0.259477	0.281063	0.923197	0.355904	0.804987	51367.6	-0.00135933	0.3062	-0.00443936	0.996458	0.999185	51367.6	-0.174664	0.260136	-0.671434	0.501944	0.967543	51367.6	-0.521713	0.260598	-2.00198	0.0452868	0.336206	51367.6	-0.368511	0.308209	-1.19565	0.231832	0.405782	51367.6	-0.899472	0.299012	-3.00814	0.0026285	0.00503349		1523.42	-0.313899	0.763817
Rv0624	vapC30	Possible toxin VapC30. Contains PIN domain.	virulence, detoxification and adaptation	51188.6	-0.0658808	0.213676	-0.308321	0.757838	0.994271	51188.6	-0.205207	0.206796	-0.992314	0.321044	0.781648	51188.6	-0.117086	0.237668	-0.492643	0.622265	0.81815	51188.6	-0.0503292	0.187441	-0.268506	0.78831	0.991264	51188.6	-0.0704076	0.187841	-0.374824	0.707791	0.91281	51188.6	0.0222403	0.235219	0.0945514	0.924671	0.955387	51188.6	-1.02108	0.257305	-3.96836	7.23697e-05	0.000181307		5758.42	-0.0635422	0.396022
Rv0625c	Rv0625c	Probable conserved transmembrane protein	cell wall and cell processes	79797.3	0.20316	0.223636	0.908439	0.363647	0.96833	79797.3	-0.0697121	0.216084	-0.322615	0.746987	0.965554	79797.3	0.0684482	0.246224	0.277991	0.781019	0.910963	79797.3	-0.134565	0.196532	-0.684698	0.493535	0.967543	79797.3	-0.154507	0.196942	-0.784531	0.432728	0.795067	79797.3	0.34132	0.244496	1.39602	0.16271	0.317926	79797.3	1.2481	0.26251	4.75448	1.98961e-06	6.44703e-06		25004	-0.105835	0.544512
Rv0626	vapB5	Possible antitoxin VapB5	virulence, detoxification and adaptation	107913	-0.00139349	0.161835	-0.00861057	0.99313	0.998543	107913	-0.294561	0.158686	-1.85624	0.063419	0.424167	107913	-0.0799866	0.192558	-0.415389	0.677857	0.847269	107913	-0.0196068	0.140816	-0.139237	0.889263	0.991264	107913	-0.186418	0.141137	-1.32083	0.186559	0.587929	107913	0.21318	0.186518	1.14295	0.25306	0.432422	107913	-0.440016	0.227156	-1.93706	0.0527377	0.0780704		2588.68	-0.117265	0.520571
Rv0627	vapC5	Possible toxin VapC5	virulence, detoxification and adaptation	101285	0.134028	0.184565	0.726186	0.467725	0.986639	101285	-0.282073	0.179794	-1.56887	0.116679	0.565524	101285	-0.0898145	0.212615	-0.422427	0.672713	0.845032	101285	0.00886874	0.161205	0.0550152	0.956126	0.993187	101285	0.0500225	0.161566	0.309611	0.756857	0.928293	101285	0.326287	0.208111	1.56785	0.116916	0.25558	101285	-0.556929	0.241405	-2.30703	0.0210534	0.0337574		10903.9	0.309313	0.388487
Rv0628c	Rv0628c	Conserved hypothetical protein	conserved hypothetical	270276	0.237178	0.153729	1.54283	0.122871	0.849902	270276	0.0558324	0.151161	0.369357	0.711861	0.952715	270276	-0.0455342	0.185231	-0.245824	0.805818	0.925396	270276	-0.0534482	0.133615	-0.400017	0.689144	0.988285	270276	-0.0788167	0.133924	-0.58852	0.556183	0.846097	270276	0.135812	0.178722	0.759904	0.447312	0.623775	270276	0.898319	0.221497	4.05568	4.99888e-05	0.000128839		36270.1	-0.270641	0.340618
Rv0629c	recD	Probable exonuclease V (alpha chain) RecD (exodeoxyribonuclease V alpha chain) (exodeoxyribonuclease V polypeptide)	information pathways	70704.2	-0.107636	0.182143	-0.59094	0.554561	0.986639	70704.2	0.219013	0.177552	1.23352	0.217383	0.692857	70704.2	0.370437	0.210519	1.75964	0.0784689	0.247623	70704.2	0.00716235	0.159039	0.0450351	0.964079	0.993663	70704.2	-0.106173	0.159392	-0.666112	0.50534	0.823299	70704.2	0.0437882	0.205848	0.212721	0.831544	0.906424	70704.2	-0.441996	0.239991	-1.84172	0.0655165	0.0955143		30790.6	-0.998683	0.369834
Rv0630c	recB	Probable exonuclease V (beta chain) RecB (exodeoxyribonuclease V beta chain)(exodeoxyribonuclease V polypeptide) (chi-specific endonuclease)	information pathways	91416.4	-0.128649	0.153903	-0.835906	0.403208	0.98039	91416.4	0.122173	0.151305	0.807465	0.419399	0.8348	91416.4	-0.277844	0.185374	-1.49883	0.133918	0.347202	91416.4	0.00340231	0.133738	0.0254401	0.979704	0.995966	91416.4	-0.0302671	0.134048	-0.225794	0.821362	0.951404	91416.4	-0.528666	0.178857	-2.9558	0.00311855	0.0179072	91416.4	-1.16427	0.221595	-5.25404	1.48801e-07	5.81218e-07		58091.7	-0.255581	0.263012
Rv0631c	recC	Probable exonuclease V (gamma chain) RecC (exodeoxyribonuclease V gamma chain)(exodeoxyribonuclease V polypeptide)	information pathways	124877	-0.145506	0.154278	-0.943138	0.34561	0.964779	124877	-0.0371418	0.15166	-0.244901	0.806533	0.979212	124877	-0.335015	0.185715	-1.80391	0.0712449	0.231978	124877	0.119123	0.134081	0.888438	0.374305	0.914263	124877	0.0423802	0.134391	0.31535	0.752496	0.926518	124877	-0.443379	0.179226	-2.47385	0.0133666	0.0535595	124877	-1.2682	0.221872	-5.7159	1.09123e-08	5.13273e-08		48496.8	-0.393833	0.398949
Rv0632c	echA3	Probable enoyl-CoA hydratase EchA3 (enoyl hydrase) (unsaturated acyl-CoA hydratase) (crotonase)	lipid metabolism	309571	-0.15324	0.137588	-1.11376	0.265383	0.92894	309571	-0.0240441	0.136076	-0.176696	0.859747	0.988563	309571	0.292841	0.170169	1.72089	0.0852713	0.260677	309571	-0.161876	0.119239	-1.35758	0.174598	0.795557	309571	-0.0611702	0.11952	-0.511801	0.60879	0.868881	309571	0.163645	0.162827	1.00502	0.314886	0.497361	309571	1.19724	0.208887	5.73152	9.9535e-09	4.73143e-08		11264.2	-0.78106	0.267008
Rv0633c	Rv0633c	Possible exported protein	cell wall and cell processes	124492	-0.111386	0.17486	-0.637	0.524125	0.986639	124492	-0.0101292	0.170808	-0.059302	0.952712	0.991017	124492	0.476634	0.204144	2.3348	0.019554	0.103441	124492	-0.0412112	0.152519	-0.270203	0.787004	0.991264	124492	-0.0876115	0.152863	-0.573138	0.566551	0.850093	124492	0.375378	0.198983	1.88648	0.0592303	0.159384	124492	1.01387	0.235613	4.30313	1.68405e-05	4.69462e-05		8963.83	-0.203818	0.421269
Rv0634A	Rv0634A	Unknown protein	conserved hypothetical	153619	-0.184571	0.16653	-1.10834	0.267716	0.929512	111711	-0.24069	0.162321	-1.4828	0.138127	0.600328	153619	0.219746	0.196779	1.11672	0.264115	0.511084	111711	-0.0364611	0.144323	-0.252636	0.80055	0.991264	111711	0.13642	0.144654	0.943076	0.345642	0.728936	153619	-0.0837661	0.191063	-0.438421	0.661081	0.791794	111711	0.555726	0.229784	2.41847	0.0155859	0.0257699		7075.08	-0.3562	0.428024
Rv0634B	rpmG2	50S ribosomal protein L33 RpmG2	information pathways	124698	0.06349	0.227583	0.278975	0.780264	0.994271	153619	0.118941	0.163073	0.729372	0.465774	0.857427	124698	0.201422	0.249611	0.806945	0.419698	0.67135	153619	-0.110015	0.145058	-0.758418	0.448201	0.949808	153619	-0.0440825	0.145389	-0.303204	0.761734	0.930735	124698	-0.0516557	0.248164	-0.208152	0.835111	0.908346	153619	1.2446	0.230327	5.40362	6.53096e-08	2.69737e-07		15691.2	0.44621	0.367286
Rv0634c	Rv0634c	Possible glyoxalase II (hydroxyacylglutathione hydrolase) (GLX II)	virulence, detoxification and adaptation	111711	-0.0834248	0.165734	-0.503366	0.614707	0.987145	124698	0.316568	0.219771	1.44044	0.149742	0.612748	111711	0.0562948	0.196063	0.287127	0.774015	0.907521	124698	-0.182763	0.200142	-0.913169	0.361154	0.912421	124698	-0.108421	0.200557	-0.540602	0.588782	0.859926	111711	0.21356	0.190281	1.12234	0.26172	0.44253	124698	1.30336	0.264553	4.92663	8.36593e-07	2.93244e-06		270.021	1.08185	0.780111
Rv0635	hadA	(3R)-hydroxyacyl-ACP dehydratase subunit HadA	intermediary metabolism and respiration	287439	-0.125602	0.179807	-0.698539	0.48484	0.986639	287439	0.0624186	0.175406	0.355852	0.721952	0.958645	287439	0.183111	0.208486	0.878288	0.379787	0.634867	287439	-0.280389	0.156975	-1.7862	0.0740669	0.680102	287439	-0.129701	0.157327	-0.824407	0.409708	0.78204	287439	-0.00490968	0.203676	-0.0241053	0.980769	0.987629	287439	1.23991	0.238633	5.1959	2.03737e-07	7.79928e-07		1826	0.544365	0.770178
Rv0636	hadB	(3R)-hydroxyacyl-ACP dehydratase subunit HadB	intermediary metabolism and respiration	357862	-0.119181	0.169466	-0.70327	0.481887	0.986639	357862	0.117503	0.165805	0.70868	0.478523	0.865296	357862	-0.110511	0.199387	-0.554254	0.579405	0.784278	357862	-0.350725	0.147696	-2.37464	0.0175659	0.382157	357862	-0.278067	0.14803	-1.87845	0.0603198	0.381281	357862	-0.347195	0.193869	-1.79087	0.0733139	0.185517	357862	1.01304	0.232231	4.36219	1.28765e-05	3.67861e-05		7484.52	0.194531	0.644291
Rv0637	hadC	(3R)-hydroxyacyl-ACP dehydratase subunit HadC	intermediary metabolism and respiration	346215	-0.0826105	0.1624	-0.508686	0.610972	0.987145	346215	-0.0249125	0.159237	-0.156448	0.87568	0.988898	346215	0.0948736	0.193083	0.491361	0.623171	0.818508	346215	-0.22911	0.141368	-1.62067	0.105089	0.722422	346215	-0.00927605	0.141691	-0.0654665	0.947803	0.983552	346215	0.0371756	0.187106	0.198688	0.842507	0.91228	346215	1.33495	0.227577	5.86593	4.46631e-09	2.24765e-08		469.348	-1.39019	0.779032
Rv0638	secE1	Probable preprotein translocase SecE1	cell wall and cell processes	334549	0.037188	0.155548	0.239077	0.811046	0.994271	334549	-0.0563587	0.152856	-0.368703	0.712349	0.953034	334549	-0.55038	0.186888	-2.94498	0.00322979	0.0319884	334549	-0.276889	0.135238	-2.04742	0.040617	0.563488	334549	-0.192062	0.13555	-1.41691	0.156509	0.555562	334549	-0.456834	0.180486	-2.53113	0.0113697	0.0472	334549	0.512051	0.222807	2.29818	0.0215516	0.0344467		2288.59	1.10994	0.599469
Rv0639	nusG	Probable transcription antitermination protein NusG	information pathways	489102	-0.118546	0.189176	-0.626645	0.530892	0.986639	489102	0.06208	0.1841	0.337209	0.73596	0.960196	489102	-0.541063	0.216634	-2.49759	0.0125041	0.0778258	489102	-0.414211	0.165405	-2.50423	0.0122718	0.333147	489102	-0.338622	0.165769	-2.04274	0.0410785	0.318474	489102	-0.721689	0.212488	-3.39637	0.000682858	0.00577065	489102	0.344605	0.244095	1.41176	0.15802	0.208708		6415.76	0.351844	0.480373
Rv0640	rplK	50S ribosomal protein L11 RplK	information pathways	358373	-0.141583	0.229651	-0.616513	0.537556	0.986639	358373	0.0402233	0.2217	0.181431	0.856029	0.987994	358373	-0.408555	0.251378	-1.62526	0.104106	0.299403	358373	-0.388947	0.202026	-1.92523	0.0542003	0.627203	358373	-0.299686	0.202442	-1.48035	0.138779	0.519438	358373	-0.590362	0.250073	-2.36076	0.0182376	0.0667111	358373	0.563426	0.265613	2.12123	0.0339028	0.052181		2630.12	-0.0832753	0.631239
Rv0641	rplA	50S ribosomal protein L1 RplA	information pathways	400642	-0.216054	0.285423	-0.756962	0.449072	0.986491	400642	-0.00599196	0.273928	-0.0218742	0.982548	0.997132	400642	-0.706637	0.299575	-2.3588	0.0183343	0.0993352	400642	-0.682557	0.253147	-2.69629	0.00701164	0.260656	400642	-0.330412	0.253609	-1.30284	0.19263	0.593838	400642	-0.916699	0.30131	-3.04237	0.0023472	0.0144797	400642	-0.271692	0.294839	-0.921491	0.356794	0.424509		2029.02	-0.285437	0.709936
Rv0642c	mmaA4	Methoxy mycolic acid synthase 4 MmaA4 (methyl mycolic acid synthase 4) (MMA4) (hydroxy mycolic acid synthase)	lipid metabolism	515298	-0.058733	0.211212	-0.278077	0.780954	0.994271	515298	-0.256375	0.204554	-1.25334	0.210082	0.684017	515298	0.0913239	0.235593	0.387634	0.698287	0.859255	515298	-0.00875644	0.185302	-0.0472549	0.96231	0.993187	515298	0.237328	0.185697	1.27804	0.201235	0.59916	515298	0.288966	0.233026	1.24006	0.214953	0.385958	515298	1.22017	0.256083	4.76474	1.891e-06	6.14728e-06		6436.77	0.288811	0.455803
Rv0643c	mmaA3	Methoxy mycolic acid synthase 3 MmaA3 (methyl mycolic acid synthase 3) (MMA3) (hydroxy mycolic acid synthase)	lipid metabolism	229152	-0.098211	0.132904	-0.738964	0.459929	0.986639	229152	-0.214741	0.131671	-1.63089	0.102914	0.53452	229152	-0.169424	0.165661	-1.02271	0.306444	0.56162	229152	-0.0860883	0.115068	-0.748154	0.454368	0.954134	229152	0.0908075	0.115341	0.787297	0.431108	0.794944	229152	-0.0528933	0.158117	-0.334521	0.737987	0.846082	229152	0.977917	0.204852	4.77377	1.80812e-06	5.90641e-06		4579.77	-0.221012	0.466004
Rv0644c	mmaA2	Methoxy mycolic acid synthase 2 MmaA2 (methyl mycolic acid synthase 2) (MMA2) (hydroxy mycolic acid synthase)	lipid metabolism	235086	0.120569	0.157175	0.767098	0.443023	0.982564	235086	0.079166	0.154372	0.512825	0.608074	0.926151	235086	0.316813	0.18837	1.68186	0.0925951	0.275613	235086	-0.0591691	0.136693	-0.432862	0.665115	0.988285	235086	0.0853273	0.137008	0.622789	0.533424	0.834687	235086	0.358216	0.182066	1.9675	0.0491252	0.138672	235086	1.73145	0.223967	7.73081	1.06867e-14	1.33782e-13		3087.14	-0.469406	0.568039
Rv0645c	mmaA1	Methoxy mycolic acid synthase 1 MmaA1 (methyl mycolic acid synthase 1) (MMA1) (hydroxy mycolic acid synthase)	lipid metabolism	82458.1	-0.085992	0.174426	-0.492999	0.622013	0.987145	82458.1	-0.0884454	0.170396	-0.519058	0.60372	0.923711	82458.1	0.592925	0.203768	2.90981	0.00361651	0.0339027	82458.1	0.0186694	0.152115	0.122732	0.902319	0.991264	82458.1	0.198247	0.152461	1.30031	0.193495	0.593838	82458.1	0.595379	0.198568	2.99837	0.00271432	0.0161563	82458.1	1.83189	0.235344	7.78388	7.03338e-15	9.02915e-14		27942	0.178336	0.212826
Rv0646c	lipG	Probable lipase/esterase LipG	intermediary metabolism and respiration	150475	0.138223	0.176697	0.782259	0.434062	0.981692	150475	-0.347758	0.172512	-2.01584	0.0438166	0.349453	150475	0.687103	0.205764	3.33928	0.000839959	0.0124481	150475	-0.0835937	0.154168	-0.542224	0.587664	0.977483	150475	0.412005	0.154518	2.66638	0.00766723	0.147527	150475	1.17308	0.200729	5.8441	5.09e-09	4.77e-07	150475	2.05708	0.236746	8.68898	3.65713e-18	7.40798e-17		28425.2	-0.166789	0.218312
Rv0647c	Rv0647c	Conserved protein	conserved hypothetical	182168	0.278972	0.148441	1.87934	0.0601982	0.726524	182168	0.024593	0.146221	0.16819	0.866434	0.988563	182168	0.142114	0.180371	0.787901	0.430755	0.680396	182168	-0.198218	0.128887	-1.53792	0.124068	0.747027	182168	0.152874	0.129189	1.18333	0.236677	0.638195	182168	0.396493	0.173558	2.2845	0.0223419	0.0768433	182168	1.29333	0.217563	5.94462	2.77095e-09	1.43754e-08		10866.5	0.233334	0.432099
Rv0648	Rv0648	Alpha-mannosidase	intermediary metabolism and respiration	76631.5	0.0171115	0.262238	0.0652519	0.947973	0.998543	76631.5	0.400325	0.252118	1.58785	0.112321	0.555654	76631.5	-0.744876	0.279363	-2.66634	0.00766829	0.0572799	76631.5	0.00873546	0.231745	0.0376944	0.969931	0.995121	76631.5	-0.208485	0.232192	-0.8979	0.369239	0.750285	76631.5	-1.12809	0.279981	-4.02917	5.6e-05	0.000788929	76631.5	-2.93009	0.282351	-10.3775	3.13927e-25	1.68725e-23		39165.1	-0.168489	0.261645
Rv0649	fabD2	Possible malonyl CoA-acyl carrier protein transacylase FabD2 (MCT)	lipid metabolism	26224.8	0.224975	0.366131	0.614466	0.538908	0.986639	26224.8	-0.215581	0.350751	-0.614626	0.538802	0.893104	26224.8	-0.0584827	0.371339	-0.157491	0.874858	0.947176	26224.8	-0.030895	0.329056	-0.0938899	0.925197	0.993187	26224.8	-0.0204907	0.329522	-0.062183	0.950417	0.984884	26224.8	0.382073	0.374462	1.02033	0.307574	0.489664	26224.8	-1.14067	0.343835	-3.3175	0.000908272	0.00187949		9431.42	0.704652	0.463414
Rv0650	Rv0650	Possible sugar kinase	intermediary metabolism and respiration	20397.6	0.946108	0.307257	3.07921	0.00207552	0.222785	20397.6	0.087094	0.294256	0.29598	0.767245	0.968704	20397.6	-2.02856	0.318638	-6.36635	1.94e-10	2.36e-08	20397.6	-0.507747	0.272979	-1.86002	0.0628825	0.654749	20397.6	0.032039	0.273502	0.117144	0.906746	0.976182	20397.6	-1.16955	0.320791	-3.64583	0.000266533	0.00284985	20397.6	-2.57073	0.306818	-8.37869	5.35195e-17	9.29901e-16		12945.1	-0.0453259	0.348155
Rv0651	rplJ	50S ribosomal protein L10 RplJ	information pathways	239264	-0.248881	0.239469	-1.0393	0.298665	0.950565	239264	-0.0526751	0.230849	-0.22818	0.819507	0.97988	239264	-0.17862	0.259795	-0.687542	0.491741	0.721651	239264	-0.68131	0.21096	-3.22957	0.00123976	0.110396	239264	-0.152383	0.211388	-0.72087	0.47099	0.810544	239264	-0.374825	0.25912	-1.44653	0.148028	0.299748	239264	0.836697	0.270635	3.09161	0.00199072	0.00389922		14039.5	-0.399967	0.575237
Rv0652	rplL	50S ribosomal protein L7/L12 RplL (SA1)	information pathways	394644	0.0204242	0.542851	0.037624	0.969987	0.998543	394644	-0.0346561	0.53062	-0.0653126	0.947925	0.991017	394644	-0.360778	0.531564	-0.67871	0.497322	0.726167	394644	-0.391669	0.520928	-0.751867	0.452131	0.952785	394644	-0.145811	0.520885	-0.27993	0.779531	0.937116	394644	-0.305698	0.52337	-0.584094	0.559157	0.714491	394644	0.66715	0.48975	1.36222	0.173127	0.225508		7361.82	-0.140254	0.363703
Rv0653c	Rv0653c	Possible transcriptional regulatory protein (probably TetR-family)	regulatory proteins	28270.7	0.144206	0.239826	0.601294	0.547644	0.986639	28270.7	0.046235	0.231121	0.200047	0.841444	0.983783	28270.7	-0.264263	0.26008	-1.01609	0.309589	0.565965	28270.7	0.272937	0.2112	1.29232	0.196247	0.823186	28270.7	-0.0383507	0.211618	-0.181226	0.85619	0.960549	28270.7	-0.166292	0.259355	-0.641176	0.521408	0.683956	28270.7	-0.636892	0.270741	-2.3524	0.0186525	0.030269		605213	0.0906204	0.711549
Rv0654	Rv0654	Probable dioxygenase	intermediary metabolism and respiration	149714	-0.282243	0.245916	-1.14772	0.251085	0.923471	149714	-0.077406	0.236862	-0.326798	0.743821	0.963495	149714	-0.531211	0.265329	-2.00208	0.0452758	0.177073	149714	-0.103336	0.216835	-0.476566	0.633671	0.988285	149714	-0.319435	0.217266	-1.47025	0.141495	0.524078	149714	-0.736047	0.265044	-2.77708	0.005485	0.0275343	149714	-0.241628	0.273932	-0.882075	0.377736	0.446265		42360.2	0.0792666	0.261116
Rv0655	mkl	Possible ribonucleotide-transport ATP-binding protein ABC transporter Mkl	cell wall and cell processes	1.46386e+06	-0.333211	0.198543	-1.67829	0.0932912	0.806989	1.46386e+06	-0.267113	0.192794	-1.38548	0.165906	0.634944	1.46386e+06	0.0784021	0.224719	0.348889	0.727173	0.878403	1.46386e+06	-0.0791548	0.173855	-0.455291	0.6489	0.988285	1.46386e+06	-0.127402	0.174233	-0.731219	0.464645	0.809275	1.46386e+06	0.0123035	0.22125	0.0556089	0.955653	0.972913	1.46386e+06	1.57345	0.249313	6.31114	2.7699e-10	1.68918e-09		6422.38	-0.167342	0.394799
Rv0656c	vapC6	Possible toxin VapC6	virulence, detoxification and adaptation	12731	0.425329	0.367892	1.15612	0.24763	0.922934	12731	0.377641	0.352399	1.07163	0.283887	0.759754	12731	-0.785352	0.372897	-2.10608	0.0351972	0.149979	12731	-0.22296	0.330685	-0.674235	0.500162	0.967543	12731	0.108817	0.331178	0.328577	0.742475	0.920939	12731	-0.737664	0.375952	-1.96212	0.049748	0.140038	12731	-2.09636	0.344934	-6.07759	1.22006e-09	6.655e-09		6634.67	-0.17267	0.52406
Rv0657c	vapB6	Possible antitoxin VapB6	virulence, detoxification and adaptation	15731.5	0.396335	0.306894	1.29144	0.196552	0.903423	15731.5	0.448092	0.294158	1.5233	0.127683	0.579261	15731.5	-0.269553	0.318421	-0.84653	0.397257	0.651302	15731.5	-0.103426	0.273004	-0.378846	0.704803	0.988285	15731.5	-0.180319	0.273478	-0.659357	0.509666	0.825531	15731.5	-0.32131	0.320838	-1.00147	0.316598	0.498518	15731.5	-0.193353	0.30687	-0.630081	0.528641	0.590783		955.422	0.740106	0.783163
Rv0658c	Rv0658c	Probable conserved integral membrane protein	cell wall and cell processes	31876.8	-0.170354	0.274174	-0.621335	0.53438	0.986639	31876.8	-0.201119	0.263304	-0.763829	0.444969	0.846261	31876.8	-0.347114	0.289728	-1.19807	0.230891	0.476734	31876.8	-0.0745692	0.242684	-0.307269	0.758639	0.991264	31876.8	0.246355	0.243151	1.01317	0.310977	0.700316	31876.8	-0.316349	0.290923	-1.08739	0.276863	0.459084	31876.8	-0.984632	0.288664	-3.41099	0.000647267	0.00137251		8317.38	0.105437	0.52275
Rv0659c	mazF2	Toxin MazF2	virulence, detoxification and adaptation	240381	-0.12999	0.186328	-0.69764	0.485402	0.986639	240381	-0.120172	0.181456	-0.662261	0.507804	0.882875	240381	-0.0349114	0.214163	-0.163013	0.870508	0.947176	240381	0.0125168	0.162838	0.0768666	0.93873	0.993187	240381	-0.073401	0.163198	-0.449767	0.652878	0.893449	240381	-0.0447301	0.209812	-0.213191	0.831178	0.90627	240381	1.1556	0.242462	4.76611	1.87818e-06	6.11547e-06		4613.81	0.915762	0.627606
Rv0660c	mazE2	Possible antitoxin MazE2	virulence, detoxification and adaptation	189051	-0.174651	0.211548	-0.825588	0.409038	0.98039	189051	0.0271793	0.204861	0.132672	0.894453	0.98892	189051	-0.231153	0.235878	-0.979971	0.327101	0.582652	189051	-0.126217	0.185598	-0.680055	0.49647	0.967543	189051	-0.326082	0.185991	-1.75321	0.0795658	0.42729	189051	-0.432984	0.233329	-1.85568	0.0634989	0.168066	189051	1.00141	0.256255	3.90785	9.31195e-05	0.000228324		2605.82	-0.352876	0.696216
Rv0661c	vapC7	Possible toxin VapC7	virulence, detoxification and adaptation	9829.89	0.458264	0.311501	1.47115	0.141251	0.859704	9829.89	-0.033761	0.298474	-0.113112	0.909942	NA	9829.89	0.329453	0.322479	1.02163	0.306957	0.561919	9829.89	0.0513671	0.277205	0.185304	0.852991	NA	9829.89	0.318726	0.277714	1.14768	0.251102	NA	9829.89	0.821478	0.324964	2.5279	0.0114746	0.0475865	9829.89	-0.200517	0.309467	-0.647944	0.517021	0.579564		1439.56	-0.908171	0.775156
Rv0662c	vapB7	Possible antitoxin VapB7	virulence, detoxification and adaptation	19666.9	0.262867	0.350495	0.749989	0.453262	0.986639	19666.9	-0.200996	0.335734	-0.598677	0.549388	0.899342	19666.9	0.644841	0.357281	1.80486	0.071097	0.23187	19666.9	0.182142	0.314111	0.579865	0.562006	0.970689	19666.9	0.3066	0.314588	0.974606	0.329756	0.714564	19666.9	1.10871	0.360438	3.07599	0.00209804	0.0134455	19666.9	1.46268	0.333585	4.38472	1.16137e-05	3.35351e-05		1258.33	-0.170128	0.782733
Rv0663	atsD	Possible arylsulfatase AtsD (aryl-sulfate sulphohydrolase) (arylsulphatase)	intermediary metabolism and respiration	254206	0.00902824	0.116094	0.0777669	0.938013	0.997958	254206	0.28103	0.115797	2.42693	0.0152274	0.197805	254206	0.0381519	0.148893	0.256237	0.797768	0.921614	254206	-0.137144	0.100197	-1.36874	0.171081	0.795557	254206	-0.221119	0.100438	-2.20156	0.0276965	0.261722	254206	-0.23385	0.140856	-1.66021	0.0968726	0.225458	254206	0.142251	0.188797	0.753462	0.451172	0.518437		11771.4	-0.600525	0.348835
Rv0664	vapB8	Possible antitoxin VapB8	virulence, detoxification and adaptation	31392.4	0.118334	0.160205	0.738641	0.460125	0.986639	31392.4	0.403003	0.157142	2.56458	0.01033	0.158214	31392.4	0.358731	0.191102	1.87717	0.0604952	0.210402	31392.4	-0.0983819	0.139324	-0.706138	0.480102	0.964238	31392.4	-0.0949383	0.13965	-0.679832	0.496611	0.820683	31392.4	0.0740619	0.184929	0.400488	0.688797	0.812351	31392.4	-0.388352	0.226014	-1.71827	0.0857476	0.120983		4432.02	0.653407	0.63784
Rv0665	vapC8	Possible toxin VapC8	virulence, detoxification and adaptation	18010.5	0.0186036	0.240797	0.0772584	0.938418	0.997958	18010.5	0.242377	0.232006	1.0447	0.296161	0.767642	18010.5	-0.350096	0.260889	-1.34194	0.179617	0.409055	18010.5	-0.150959	0.212034	-0.711956	0.476492	0.962456	18010.5	-0.0561403	0.212472	-0.264225	0.791607	0.94261	18010.5	-0.573869	0.260198	-2.20551	0.0274186	0.090344	18010.5	-0.889096	0.2712	-3.27837	0.00104407	0.00213529		408.587	-0.0649269	0.763481
Rv0666	Rv0666	Possible membrane protein	cell wall and cell processes	4438.32	-0.667333	0.406762	-1.6406	0.10088	0.824939	4438.32	-0.268366	0.390059	-0.688013	0.491444	NA	4438.32	-0.391585	0.407877	-0.960056	0.337027	0.59248	4438.32	-0.327036	0.368297	-0.887967	0.374559	NA	4438.32	-0.620861	0.368696	-1.68394	0.0921936	NA	4438.32	-0.790552	0.41012	-1.92761	0.0539035	0.148622	4438.32	-1.87556	0.371836	-5.04404	4.55804e-07	1.66276e-06		360.746	1.24938	0.774196
Rv0667	rpoB	DNA-directed RNA polymerase (beta chain) RpoB (transcriptase beta chain) (RNA polymerase beta subunit)	information pathways	3.10603e+06	-0.0570231	0.277184	-0.205723	0.837007	0.994271	3.10603e+06	0.0312238	0.266176	0.117305	0.906618	0.989959	3.10603e+06	-1.16247	0.292386	-3.97581	7.01e-05	0.00193651	3.10603e+06	-0.585961	0.245546	-2.38636	0.0170161	0.374453	3.10603e+06	-0.409831	0.246003	-1.66596	0.0957223	0.455872	3.10603e+06	-1.25072	0.293772	-4.25746	2.07e-05	0.000368794	3.10603e+06	-1.17985	0.290357	-4.06344	4.8355e-05	0.000124788		8437.04	-0.140473	0.428935
Rv0668	rpoC	DNA-directed RNA polymerase (beta' chain) RpoC (transcriptase beta' chain) (RNA polymerase beta' subunit).	information pathways	2.85285e+06	0.0524603	0.285481	0.183761	0.854201	0.994623	2.85285e+06	0.122692	0.273986	0.447804	0.654295	0.938664	2.85285e+06	-1.1444	0.299628	-3.81942	0.000133766	0.00309892	2.85285e+06	-0.609824	0.253208	-2.40839	0.016023	0.37183	2.85285e+06	-0.38152	0.25367	-1.504	0.132581	0.512712	2.85285e+06	-1.21463	0.30137	-4.03038	5.57e-05	0.000787624	2.85285e+06	-1.24198	0.294876	-4.21185	2.53286e-05	6.83398e-05		21894.3	-0.0635521	0.337102
Rv0669c	Rv0669c	Possible hydrolase	intermediary metabolism and respiration	206652	-0.0966823	0.17911	-0.539792	0.58934	0.987145	206652	-0.399877	0.174756	-2.28821	0.0221255	0.249143	206652	0.361657	0.207877	1.73977	0.0819001	0.254934	206652	-0.0719285	0.156341	-0.460074	0.645463	0.988285	206652	0.099385	0.156692	0.634271	0.525904	0.832757	206652	0.664852	0.203014	3.2749	0.00105698	0.00797247	206652	2.93618	0.238218	12.3256	6.59681e-35	1.66198e-32		99761.6	0.199385	0.294394
Rv0670	end	Probable endonuclease IV End (endodeoxyribonuclease IV) (apurinase)	information pathways	275351	-0.0408102	0.122158	-0.334077	0.738322	0.994271	275351	0.0585289	0.121543	0.481548	0.630127	0.932286	275351	-0.0745686	0.155056	-0.480914	0.630578	0.82375	275351	-0.0244929	0.105552	-0.232045	0.816503	0.991264	275351	0.0175422	0.105806	0.165797	0.868317	0.963706	275351	-0.173908	0.147156	-1.18179	0.237289	0.412351	275351	-1.2206	0.194889	-6.26308	3.77445e-10	2.24407e-09		1667.32	0.207549	0.752515
Rv0671	lpqP	Possible conserved lipoprotein LpqP	cell wall and cell processes	188633	0.191467	0.194741	0.983191	0.325514	0.959243	188633	-0.188829	0.189248	-0.997785	0.318384	0.781084	188633	-0.522345	0.221426	-2.359	0.0183242	0.0993352	188633	0.156934	0.170393	0.921016	0.357042	0.910708	188633	0.257537	0.170769	1.50811	0.131527	0.512712	188633	-0.142049	0.217663	-0.65261	0.514008	0.677777	188633	-1.62302	0.247196	-6.56573	5.1779e-11	3.51975e-10		7887.31	0.0425006	0.384601
Rv0672	fadE8	Probable acyl-CoA dehydrogenase FadE8	lipid metabolism	443397	-0.132748	0.556458	-0.238559	0.811448	0.994271	443397	-0.0190438	0.549003	-0.034688	0.972329	0.995136	443397	-0.279535	0.543239	-0.514571	0.606853	0.803429	443397	0.189317	0.546094	0.346674	0.728836	0.988285	443397	-0.0945473	0.545898	-0.173196	0.862497	0.96316	443397	-0.393239	0.533088	-0.737662	0.46072	0.634276	443397	-1.34202	0.50946	-2.6342	0.00843367	0.0147042		2425.05	0.118798	0.710578
Rv0673	echA4	Possible enoyl-CoA hydratase EchA4 (enoyl hydrase) (unsaturated acyl-CoA hydratase) (crotonase)	lipid metabolism	214902	-0.107422	0.53512	-0.200745	0.840898	0.994271	214902	-0.0432531	0.539578	-0.080161	0.936109	0.991017	214902	-0.153112	0.521822	-0.293418	0.769203	0.904245	214902	0.121972	0.550629	0.221514	0.824693	0.991264	214902	-0.0483353	0.550272	-0.0878389	0.930005	0.980133	214902	-0.217281	0.514698	-0.422153	0.672913	0.799132	214902	-1.34465	0.512514	-2.62363	0.00869972	0.0151288		2493.52	-0.94407	0.445353
Rv0674	Rv0674	Conserved hypothetical protein	conserved hypothetical	95275.9	-0.0320987	0.184229	-0.174232	0.861683	0.995302	95275.9	0.0755696	0.179459	0.421098	0.673684	0.941419	95275.9	-0.50395	0.212302	-2.37374	0.017609	0.0971294	95275.9	0.25939	0.160874	1.61238	0.10688	0.722593	95275.9	0.0637428	0.161227	0.395361	0.692576	0.908176	95275.9	-0.611618	0.207749	-2.94402	0.00323979	0.0185506	95275.9	-2.70117	0.241178	-11.1999	4.08171e-29	4.11334e-27		2353.66	-1.17334	0.569652
Rv0675	echA5	Probable enoyl-CoA hydratase EchA5 (enoyl hydrase) (unsaturated acyl-CoA hydratase) (crotonase)	lipid metabolism	121204	0.139429	0.300735	0.463627	0.642915	0.987145	121204	0.300655	0.288354	1.04266	0.297105	0.767642	121204	-1.16548	0.313002	-3.72356	0.000196432	0.00422575	121204	0.136132	0.267312	0.509262	0.610569	0.985153	121204	-0.646062	0.267768	-2.41277	0.015832	0.208318	121204	-1.32671	0.315263	-4.20826	2.57e-05	0.000421689	121204	-3.27945	0.303374	-10.8099	3.08885e-27	2.39445e-25		42884	0.29367	0.317026
Rv0676c	mmpL5	Probable conserved transmembrane transport protein MmpL5	cell wall and cell processes	795637	0.151435	0.206101	0.734763	0.462484	0.986639	795637	0.102798	0.199809	0.514481	0.606916	0.925849	795637	0.173497	0.231212	0.750378	0.453027	0.696739	795637	-0.0838277	0.180682	-0.463952	0.642682	0.988285	795637	0.0343408	0.18107	0.189655	0.84958	0.957903	795637	0.222134	0.228284	0.973058	0.330525	0.512637	795637	1.95064	0.253384	7.69835	1.37829e-14	1.68872e-13		108685	-0.0683987	0.466962
Rv0677c	mmpS5	Possible conserved membrane protein MmpS5	cell wall and cell processes	170623	0.118524	0.214357	0.55293	0.580312	0.987145	170623	0.215634	0.207472	1.03934	0.298645	0.767642	170623	0.110931	0.238287	0.465535	0.641548	0.83012	170623	-0.132743	0.188143	-0.705544	0.480472	0.964238	170623	-0.0645533	0.188542	-0.342381	0.732064	0.92001	170623	0.0138213	0.235936	0.0585805	0.953286	0.972584	170623	1.78465	0.257727	6.92459	4.37237e-12	3.52501e-11		12081.4	-0.169538	0.396366
Rv0678	Rv0678	Conserved protein	conserved hypothetical	137979	0.0157444	0.154808	0.101703	0.918993	0.997958	137979	0.54136	0.152156	3.55793	0.000373794	0.0180709	137979	0.200906	0.186212	1.07891	0.280628	0.530865	137979	-0.37955	0.13456	-2.82067	0.00479234	0.224128	137979	-0.450454	0.13487	-3.33991	0.000838043	0.0635825	137979	-0.32471	0.179755	-1.8064	0.0708554	0.18123	137979	-1.1651	0.22226	-5.24207	1.58781e-07	6.17805e-07		28612.8	-0.25449	0.365409
Rv0679c	Rv0679c	Conserved threonine rich protein	conserved hypothetical	67233.2	0.0368372	0.200692	0.18355	0.854366	0.994623	67233.2	-0.287879	0.194771	-1.47804	0.139397	0.600984	67233.2	0.671305	0.22657	2.96291	0.0030475	0.0309433	67233.2	0.454409	0.175766	2.58531	0.00972904	0.292741	67233.2	0.418508	0.176148	2.37589	0.0175069	0.219406	67233.2	0.996021	0.223235	4.46176	8.13e-06	0.000174443	67233.2	2.48417	0.250471	9.91799	3.47682e-23	1.36069e-21		55730.1	0.280646	0.444855
Rv0680c	Rv0680c	Probable conserved transmembrane protein	cell wall and cell processes	56761.2	0.22573	0.235759	0.957459	0.338336	0.959243	56761.2	-0.050694	0.227373	-0.222955	0.823571	0.97988	56761.2	0.21129	0.256619	0.823363	0.410302	0.663961	56761.2	0.296306	0.207561	1.42756	0.153419	0.777695	56761.2	0.238134	0.207985	1.14496	0.252226	0.654718	56761.2	0.487714	0.255692	1.90743	0.0564653	0.153688	56761.2	2.29338	0.268734	8.53403	1.41333e-17	2.70007e-16		19763.1	0.528704	0.294238
Rv0681	Rv0681	Probable transcriptional regulatory protein (possibly TetR-family)	regulatory proteins	119134	0.178781	0.14022	1.275	0.202309	0.904222	119134	-0.179291	0.138518	-1.29435	0.195543	0.664327	119134	-0.0690582	0.172655	-0.399978	0.689172	0.853211	119134	-0.0385042	0.121539	-0.316804	0.751392	0.991264	119134	0.0901286	0.121828	0.739801	0.459421	0.807678	119134	0.289014	0.165411	1.74725	0.0805947	0.198915	119134	-0.210669	0.211038	-0.998251	0.318157	0.385364		1670.44	0.453187	0.703564
Rv0682	rpsL	30S ribosomal protein S12 RpsL	information pathways	261787	-0.188049	0.162307	-1.1586	0.24662	0.922934	261787	0.162579	0.15915	1.02155	0.306995	0.77641	261787	0.12073	0.193001	0.625542	0.531615	0.754026	261787	-0.247939	0.141283	-1.75491	0.0792746	0.695883	261787	-0.0798076	0.141607	-0.563587	0.573036	0.853245	261787	-0.229898	0.187016	-1.22929	0.218962	0.391239	261787	1.0171	0.227514	4.47049	7.80418e-06	2.31484e-05		115.075	-0.799666	0.775568
Rv0683	rpsG	30S ribosomal protein S7 RpsG	information pathways	407784	-0.0846159	0.209061	-0.404742	0.685667	0.987145	407784	0.31605	0.202555	1.56032	0.118685	0.569062	407784	-0.277877	0.233751	-1.18878	0.234527	0.480375	407784	-0.37588	0.183354	-2.05002	0.0403622	0.562657	407784	-0.257731	0.183746	-1.40265	0.16072	0.55926	407784	-0.678543	0.231029	-2.93704	0.00331357	0.0188658	407784	0.661743	0.25495	2.59558	0.00944316	0.0162951		1481.34	0.366935	0.712508
Rv0684	fusA1	Probable elongation factor G FusA1 (EF-G)	information pathways	1.4334e+06	-0.0583213	0.185535	-0.314341	0.753262	0.994271	1.4334e+06	0.342743	0.180726	1.89648	0.0578963	0.406187	1.4334e+06	-0.256631	0.213478	-1.20215	0.229307	0.474749	1.4334e+06	-0.455083	0.162134	-2.80683	0.0050032	0.225379	1.4334e+06	-0.288692	0.162493	-1.77664	0.0756278	0.41487	1.4334e+06	-0.657695	0.209077	-3.14571	0.00165682	0.0111661	1.4334e+06	0.308599	0.242009	1.27515	0.202255	0.259151		7419.09	0.257716	0.299537
Rv0685	tuf	Probable iron-regulated elongation factor TU Tuf (EF-TU)	information pathways	1.8905e+06	-0.00339695	0.534822	-0.00635154	0.994932	0.998543	1.8905e+06	-0.0237521	0.52132	-0.0455616	0.96366	0.993718	1.8905e+06	-0.310219	0.524436	-0.591528	0.554167	0.766854	1.8905e+06	-0.227609	0.509603	-0.446639	0.655135	0.988285	1.8905e+06	-0.147827	0.509617	-0.290074	0.77176	0.933869	1.8905e+06	-0.289864	0.517275	-0.560367	0.575229	0.726425	1.8905e+06	0.360029	0.480852	0.748732	0.454019	0.520792		2136.35	0.854003	0.618898
Rv0686	Rv0686	Probable membrane protein	cell wall and cell processes	147744	-0.23486	0.155797	-1.50748	0.131689	0.858959	147744	-0.2245	0.153078	-1.46657	0.142493	0.602307	147744	0.0265427	0.187114	0.141853	0.887196	0.949877	147744	-0.172056	0.135441	-1.27034	0.203962	0.829804	147744	-0.0686996	0.135754	-0.50606	0.612814	0.871644	147744	0.0161833	0.180717	0.0895509	0.928644	0.958608	147744	0.627528	0.222975	2.81434	0.00488777	0.0089152		6315.12	-0.228264	0.422702
Rv0687	Rv0687	Probable short-chain type dehydrogenase/reductase	intermediary metabolism and respiration	69215.6	0.0938319	0.242183	0.387443	0.698428	0.987145	69215.6	-0.315499	0.233368	-1.35194	0.176394	0.649714	69215.6	0.00261842	0.262118	0.00998948	0.99203	0.99585	69215.6	0.0886156	0.213411	0.415234	0.67797	0.988285	69215.6	0.00777008	0.213841	0.0363357	0.971015	0.98981	69215.6	0.41195	0.261595	1.57476	0.115312	0.252828	69215.6	0.740964	0.272006	2.72408	0.00644816	0.0114859		3541.37	-0.0962279	0.687818
Rv0688	Rv0688	Putative ferredoxin reductase	intermediary metabolism and respiration	163456	-0.415979	0.146792	-2.83381	0.00459967	0.307682	163456	-0.126704	0.144682	-0.875745	0.381169	0.812405	163456	0.241342	0.178832	1.34955	0.177162	0.407142	163456	-0.00087479	0.127413	-0.0068658	0.994522	0.999	163456	-0.240691	0.127707	-1.88471	0.0594691	0.380085	163456	-0.0479329	0.171932	-0.27879	0.780406	0.874918	163456	0.309057	0.216291	1.4289	0.153034	0.203189		12401.9	0.225789	0.495317
Rv0689c	Rv0689c	Hypothetical protein	conserved hypothetical	2691.8	-0.107401	0.532125	-0.201835	0.840046	0.994271	2691.8	-0.211237	0.537277	-0.393161	0.6942	NA	2691.8	-1.02436	0.519122	-1.97326	0.0484656	0.184056	2691.8	-0.309067	0.549092	-0.562869	0.573524	NA	2691.8	-0.0890545	0.54871	-0.162298	0.871071	NA	2691.8	-0.920529	0.512478	-1.79623	0.0724574	0.184266	2691.8	-2.49047	0.511262	-4.87121	1.10918e-06	3.78586e-06		32745.1	-0.070521	0.354262
Rv0690c	Rv0690c	Conserved hypothetical protein	conserved hypothetical	76039.3	0.399875	0.158606	2.52119	0.0116958	0.462215	76039.3	0.163024	0.155679	1.04718	0.295014	0.767642	76039.3	0.0366011	0.189651	0.192991	0.846966	0.940011	76039.3	0.0835994	0.137935	0.606077	0.544464	0.967543	76039.3	0.295741	0.13826	2.13902	0.0324344	0.281203	76039.3	0.273452	0.183409	1.49094	0.135978	0.283417	76039.3	0.612966	0.22494	2.72502	0.00642967	0.011458		11564.2	0.456334	0.366158
Rv0691A	Rv0691A	Mycofactocin precursor protein	intermediary metabolism and respiration	42343.9	-0.065473	0.177879	-0.368075	0.712817	0.990302	25740	0.173447	0.197889	0.876483	0.380767	0.812405	42343.9	-0.212124	0.206785	-1.02582	0.304976	0.560838	25740	0.0967364	0.178775	0.541107	0.588434	0.977489	25740	-0.0641952	0.179164	-0.358305	0.720115	0.915549	42343.9	0.0886809	0.201777	0.4395	0.660299	0.791691	25740	1.12879	0.252243	4.47503	7.64006e-06	2.27117e-05		6036.63	-0.217163	0.416607
Rv0691c	Rv0691c	Probable transcriptional regulatory protein	regulatory proteins	25740	0.324138	0.204094	1.58818	0.112246	0.849902	42343.9	-0.366278	0.173558	-2.1104	0.0348238	0.317477	25740	0.0862309	0.229453	0.375811	0.707057	0.865517	42343.9	0.27029	0.155151	1.74211	0.0814892	0.695883	42343.9	0.121392	0.155495	0.780683	0.434989	0.796254	25740	0.236923	0.226315	1.04687	0.295159	0.476296	42343.9	0.689609	0.237414	2.90467	0.00367637	0.00685768		615.143	2.24668	0.693603
Rv0692	Rv0692	Conserved hypothetical protein	conserved hypothetical	132577	-0.0598658	0.165754	-0.361173	0.71797	0.990302	132577	-0.44718	0.162341	-2.75456	0.00587702	0.115401	132577	-0.134656	0.19608	-0.686743	0.492245	0.721651	132577	0.168734	0.144346	1.16896	0.242421	0.852108	132577	0.239202	0.144675	1.65337	0.098255	0.461006	132577	0.252658	0.190302	1.32766	0.184289	0.346764	132577	1.26596	0.229802	5.50891	3.61055e-08	1.55659e-07		1275.12	1.08476	0.579915
Rv0693	pqqE	Probable coenzyme PQQ synthesis protein E PqqE (coenzyme PQQ synthesis protein III)	intermediary metabolism and respiration	145090	-0.120406	0.162759	-0.739778	0.459435	0.986639	145090	-0.513912	0.159557	-3.22087	0.00127802	0.045734	145090	-0.154598	0.193398	-0.799377	0.424072	0.674523	145090	0.21711	0.141664	1.53258	0.12538	0.74784	145090	0.428512	0.14199	3.0179	0.00254529	0.0886691	145090	0.238908	0.187428	1.27467	0.202427	0.369893	145090	0.386581	0.227801	1.69701	0.0896943	0.126022		2473.02	-0.262853	0.611157
Rv0694	lldD1	Possible L-lactate dehydrogenase (cytochrome) LldD1	intermediary metabolism and respiration	116897	0.0782091	0.136331	0.57367	0.566191	0.986639	116897	-0.200936	0.134875	-1.4898	0.136277	0.59431	116897	0.141718	0.168957	0.838783	0.401591	0.655655	116897	0.350947	0.118091	2.97184	0.00296021	0.188911	116897	0.265719	0.118369	2.24483	0.0247789	0.259231	116897	0.420864	0.16154	2.60532	0.00917892	0.0403053	116897	0.234292	0.207795	1.12752	0.259524	0.322286		9483.41	-0.131703	0.443714
Rv0695	Rv0695	Conserved hypothetical protein	conserved hypothetical	172667	-0.419158	0.131023	-3.19912	0.0013785	0.185224	172667	0.00442256	0.129903	0.0340451	0.972841	0.995136	172667	0.196763	0.163829	1.20103	0.229741	0.475159	172667	0.324668	0.1134	2.86302	0.00419624	0.22248	172667	0.104201	0.113666	0.916723	0.359288	0.743227	172667	-0.226817	0.156213	-1.45197	0.14651	0.297523	172667	0.0207983	0.203178	0.102365	0.918467	0.934934		10559.7	0.0832599	0.375369
Rv0696	Rv0696	Probable membrane sugar transferase	intermediary metabolism and respiration	201543	-0.311748	0.145622	-2.1408	0.03229	0.636447	201543	0.128227	0.143593	0.892991	0.371862	0.808093	201543	0.307763	0.177744	1.73149	0.0833639	0.257897	201543	0.222664	0.126382	1.76183	0.0780987	0.695844	201543	0.0830988	0.126676	0.655996	0.511827	0.826565	201543	-0.132212	0.170788	-0.774132	0.438852	0.617673	201543	-0.147352	0.215388	-0.684121	0.493899	0.558615		5213.66	-0.00687823	0.33973
Rv0697	Rv0697	Probable dehydrogenase	intermediary metabolism and respiration	55308.5	0.120133	0.186526	0.644056	0.519539	0.986639	55308.5	0.849785	0.181595	4.67955	2.87506e-06	0.000423407	55308.5	-0.78089	0.21429	-3.64408	0.000268346	0.00530201	55308.5	-0.169757	0.16296	-1.04171	0.297544	0.892167	55308.5	-0.00573854	0.163335	-0.0351335	0.971973	0.98981	55308.5	-1.51054	0.209907	-7.19625	6.19e-13	2.77e-10	55308.5	-2.86763	0.242515	-11.8246	2.91428e-32	4.89478e-30		3637.72	2.15013	0.569228
Rv0698	Rv0698	Conserved hypothetical protein	conserved hypothetical	28836.1	0.637065	0.247641	2.57253	0.0100959	0.433756	28836.1	-0.0732665	0.238354	-0.307385	0.75855	0.96784	28836.1	-0.827174	0.266747	-3.10097	0.00192887	0.0223428	28836.1	-0.190965	0.21822	-0.875104	0.381517	0.918671	28836.1	0.309721	0.21869	1.41626	0.156701	0.555562	28836.1	-0.116843	0.266428	-0.438552	0.660986	0.791794	28836.1	-1.32299	0.274678	-4.81651	1.46091e-06	4.88302e-06		15712.3	0.500793	0.328293
Rv0699	Rv0699	Hypothetical protein	conserved hypothetical	4889.69	0.485164	0.557134	0.870822	0.383851	0.979111	4889.69	0.598846	0.550528	1.08777	0.276698	NA	4889.69	-1.39027	0.543709	-2.55702	0.0105573	0.0701096	4889.69	-0.68515	0.54871	-1.24866	0.211791	NA	4889.69	-0.572927	0.548496	-1.04454	0.296235	NA	4889.69	-1.50396	0.533445	-2.81933	0.00481244	0.0249664	4889.69	-3.29877	0.511457	-6.44976	1.1203e-10	7.191e-10		470.418	-0.127165	0.777886
Rv0700	rpsJ	30S ribosomal protein S10 RpsJ (transcription antitermination factor NusE)	information pathways	594486	-0.0980356	0.488686	-0.20061	0.841003	0.994271	594486	0.0310181	0.472037	0.0657111	0.947608	0.991017	594486	-0.488525	0.482806	-1.01185	0.311612	0.566325	594486	-0.538941	0.454109	-1.18681	0.235303	0.852108	594486	-0.252399	0.454339	-0.555531	0.578532	0.855158	594486	-0.617578	0.480459	-1.28539	0.198655	0.364986	594486	0.610997	0.437331	1.3971	0.162382	0.213745		1030.05	-1.43547	0.761375
Rv0701	rplC	50S ribosomal protein L3 RplC	information pathways	820530	0.0647969	0.215305	0.300954	0.763449	0.994271	820530	0.111517	0.208357	0.535223	0.592496	0.920128	820530	-0.556907	0.239098	-2.3292	0.0198486	0.104332	820530	-0.688795	0.189009	-3.64423	0.00026819	0.045219	820530	-0.24225	0.189409	-1.27898	0.200906	0.59916	820530	-0.603628	0.236819	-2.5489	0.0108063	0.0454773	820530	0.471155	0.258223	1.82461	0.06806	0.0987936		1430.61	-2.32535	0.6766
Rv0702	rplD	50S ribosomal protein L4 RplD	information pathways	767495	0.00641662	0.221657	0.0289484	0.976906	0.998543	767495	-0.0990881	0.214263	-0.462461	0.643751	0.935024	767495	-0.466285	0.244535	-1.90682	0.0565438	0.202245	767495	-0.626031	0.194769	-3.21422	0.00130798	0.113824	767495	-0.109545	0.195176	-0.561262	0.574619	0.854302	767495	-0.360781	0.242695	-1.48656	0.137131	0.285231	767495	0.652967	0.261511	2.4969	0.0125286	0.0210165		8070.57	-0.205079	0.42723
Rv0703	rplW	50S ribosomal protein L23 RplW	information pathways	296787	-0.0127606	0.190254	-0.0670712	0.946525	0.998543	296787	-0.177634	0.185097	-0.959678	0.337217	0.793975	296787	-0.324693	0.217567	-1.49238	0.1356	0.349044	296787	-0.482684	0.16637	-2.90127	0.00371653	0.217367	296787	0.0506677	0.166738	0.303877	0.761222	0.930735	296787	-0.15982	0.213495	-0.748587	0.454106	0.628391	296787	0.964187	0.244705	3.9402	8.14125e-05	0.000201457		3332.94	-0.316697	0.459617
Rv0704	rplB	50S ribosomal protein L2 RplB	information pathways	844239	-0.082311	0.211616	-0.388963	0.697303	0.987145	844239	0.00632418	0.20493	0.0308601	0.975381	0.995136	844239	-0.431845	0.235939	-1.83032	0.0672021	0.224987	844239	-0.61322	0.185669	-3.30275	0.000957413	0.0894131	844239	-0.131615	0.186065	-0.707362	0.479342	0.813199	844239	-0.52048	0.233401	-2.22998	0.025749	0.0860089	844239	0.546059	0.256296	2.13058	0.0331234	0.0510986		6438.05	-0.247647	0.455228
Rv0705	rpsS	30S ribosomal protein S19 RpsS	information pathways	317241	-0.0229013	0.204357	-0.112065	0.910772	0.997958	317241	-0.00451332	0.198184	-0.0227733	0.981831	0.997132	317241	-0.232464	0.229715	-1.01197	0.311554	0.566325	317241	-0.601034	0.179095	-3.35596	0.000790913	0.0796949	317241	-0.163107	0.179481	-0.908772	0.363471	0.745726	317241	-0.250852	0.226656	-1.10676	0.2684	0.449302	317241	0.758924	0.252448	3.00626	0.00264486	0.00506		5858.76	-1.2639	0.418407
Rv0706	rplV	50S ribosomal protein L22 RplV	information pathways	490311	0.0493204	0.219695	0.224495	0.822372	0.994271	490311	-0.00476345	0.212436	-0.022423	0.982111	0.997132	490311	-0.465297	0.242855	-1.91594	0.0553726	0.199827	490311	-0.594505	0.192986	-3.08056	0.00206613	0.159902	490311	-0.136615	0.193392	-0.706419	0.479928	0.813199	490311	-0.411213	0.240879	-1.70714	0.0877968	0.209786	490311	0.672703	0.260497	2.58238	0.0098121	0.0168884		1337.63	1.55016	0.633244
Rv0707	rpsC	30S ribosomal protein S3 RpsC	information pathways	698852	-0.123024	0.468858	-0.26239	0.793021	0.994271	698852	0.0342506	0.451819	0.0758061	0.939573	0.991017	698852	-0.321478	0.464767	-0.691697	0.489128	0.721168	698852	-0.572206	0.4325	-1.32302	0.185829	0.811142	698852	-0.238527	0.432793	-0.551134	0.581542	0.856424	698852	-0.478752	0.463988	-1.03182	0.302156	0.484291	698852	0.388546	0.420543	0.923915	0.355531	0.423428		4658.48	-0.137519	0.492925
Rv0708	rplP	50S ribosomal protein L16 RplP	information pathways	360391	-0.104661	0.473629	-0.220978	0.82511	0.994271	360391	0.0885336	0.456651	0.193876	0.846273	0.986311	360391	-0.368176	0.469111	-0.784837	0.432549	0.68157	360391	-0.54554	0.437624	-1.2466	0.212546	0.836462	360391	-0.185997	0.437903	-0.424744	0.671023	0.900262	360391	-0.561371	0.46798	-1.19956	0.23031	0.404426	360391	0.388057	0.42451	0.91413	0.360648	0.428589		3484.72	-0.214172	0.464885
Rv0709	rpmC	50S ribosomal protein L29 RpmC	information pathways	287901	-0.159768	0.207146	-0.771279	0.440542	0.981692	287901	0.0269269	0.200773	0.134116	0.893311	0.98892	287901	-0.468828	0.232108	-2.01987	0.0433965	0.171838	287901	-0.624561	0.181615	-3.43893	0.000584016	0.0698812	287901	-0.232712	0.182005	-1.2786	0.201037	0.59916	287901	-0.655522	0.229246	-2.85947	0.00424352	0.0226564	287901	0.187815	0.253933	0.739624	0.459528	0.52583		2843.28	1.10537	0.675638
Rv0710	rpsQ	30S ribosomal protein S17 RpsQ	information pathways	293402	-0.142213	0.260082	-0.546801	0.584515	0.987145	293402	-0.125872	0.250119	-0.503247	0.614791	0.928293	293402	-0.3487	0.277545	-1.25637	0.208982	0.448804	293402	-0.66023	0.229809	-2.87295	0.00406661	0.22248	293402	-0.10114	0.230255	-0.439249	0.660481	0.896177	293402	-0.365041	0.278076	-1.31274	0.189271	0.352565	293402	0.322408	0.281275	1.14624	0.251696	0.313919		964.473	0.524001	0.747019
Rv0711	atsA	Possible arylsulfatase AtsA (aryl-sulfate sulphohydrolase) (arylsulphatase)	intermediary metabolism and respiration	131060	-0.179527	0.328178	-0.547041	0.584351	0.987145	131060	0.322783	0.31443	1.02656	0.304625	0.77288	131060	-0.180143	0.337329	-0.534027	0.593323	0.79458	131060	-0.126622	0.293025	-0.43212	0.665655	0.988285	131060	-0.286379	0.293496	-0.975749	0.329189	0.714144	131060	-0.682452	0.340293	-2.00548	0.0449114	0.129976	131060	-0.239129	0.319612	-0.748184	0.454349	0.520899		17117.7	0.532152	0.273703
Rv0712	Rv0712	Conserved protein	conserved hypothetical	46794.9	-0.0448777	0.210801	-0.212892	0.831412	0.994271	46794.9	0.121972	0.204133	0.59751	0.550167	0.899342	46794.9	-0.10924	0.235229	-0.464397	0.642364	0.83012	46794.9	-0.0138264	0.184868	-0.0747908	0.940381	0.993187	46794.9	-0.142139	0.18526	-0.767244	0.442936	0.800681	46794.9	-0.276089	0.232588	-1.18703	0.235216	0.409393	46794.9	0.120224	0.255823	0.469949	0.638391	0.692134		3473.3	-0.468885	0.505888
Rv0713	Rv0713	Probable conserved transmembrane protein	cell wall and cell processes	176529	-0.193328	0.163631	-1.18149	0.237407	0.922934	176529	-0.0711378	0.160379	-0.443559	0.657361	0.938842	176529	0.350328	0.194182	1.80412	0.0712125	0.231978	176529	0.182763	0.142463	1.28288	0.199534	0.825867	176529	0.174227	0.142789	1.22016	0.222402	0.618355	176529	0.228137	0.18828	1.21169	0.22563	0.398911	176529	0.901689	0.228399	3.94786	7.88517e-05	0.000195721		7611.58	-0.296185	0.411516
Rv0714	rplN	50S ribosomal protein L14 RplN	information pathways	232675	-0.274077	0.148396	-1.84693	0.064758	0.734898	232675	-0.223362	0.146185	-1.52794	0.126527	0.576065	232675	-0.0437822	0.180319	-0.242804	0.808157	0.925741	232675	-0.606339	0.128847	-4.70587	2.5279e-06	0.00193587	232675	-0.159934	0.129149	-1.23836	0.215582	0.610957	232675	-0.0944974	0.173509	-0.544625	0.586011	0.735669	232675	0.909998	0.217527	4.18338	2.87203e-05	7.68736e-05		1021.41	0.137869	0.586339
Rv0715	rplX	50S ribosomal protein L24 RplX	information pathways	264755	-0.178544	0.164968	-1.0823	0.279121	0.93751	264755	-0.226245	0.161621	-1.39985	0.161557	0.632702	264755	-0.235931	0.195378	-1.20756	0.227216	0.472118	264755	-0.618232	0.143655	-4.30359	1.68056e-05	0.0107248	264755	-0.288759	0.143984	-2.0055	0.0449097	0.336206	264755	-0.188229	0.18956	-0.992981	0.320719	0.503425	264755	0.868513	0.22929	3.78784	0.000151961	0.000359903		283.691	-1.28918	0.781173
Rv0716	rplE	50S ribosomal protein L5 RplE	information pathways	427858	-0.0630756	0.203847	-0.309426	0.756998	0.994271	427858	-0.15014	0.197712	-0.75939	0.44762	0.846507	427858	-0.469781	0.229276	-2.04898	0.0404644	0.163135	427858	-0.622705	0.178635	-3.4859	0.000490489	0.0647615	427858	-0.320752	0.179021	-1.7917	0.0731807	0.409419	427858	-0.382717	0.226181	-1.69208	0.0906308	0.214902	427858	0.579845	0.252175	2.29937	0.0214838	0.0343519		369.24	-0.709837	0.783226
Rv0717	rpsN1	30S ribosomal protein S14 RpsN1	information pathways	151689	-0.0492292	0.221288	-0.222467	0.82395	0.994271	151689	-0.169502	0.213906	-0.792415	0.428119	0.839051	151689	-0.458926	0.244215	-1.87919	0.0602185	0.209802	151689	-0.50079	0.19441	-2.57595	0.00999663	0.295265	151689	-0.0647758	0.194819	-0.332493	0.739517	0.920939	151689	-0.338653	0.242334	-1.39746	0.162274	0.317508	151689	1.03071	0.261309	3.94442	7.99945e-05	0.000198192		1317.57	-0.0560632	0.770019
Rv0718	rpsH	30S ribosomal protein S8 RpsH	information pathways	371954	-0.024423	0.243572	-0.10027	0.92013	0.997958	371954	-0.0655701	0.234678	-0.279405	0.779934	0.973936	371954	-0.833176	0.263318	-3.16414	0.00155541	0.0194532	371954	-0.638532	0.214704	-2.974	0.00293942	0.188911	371954	-0.347365	0.215135	-1.61463	0.10639	0.471098	371954	-0.792028	0.262897	-3.01269	0.00258942	0.0156023	371954	0.247594	0.272737	0.907811	0.363978	0.432063		1279.76	0.0359552	0.765735
Rv0719	rplF	50S ribosomal protein L6 RplF	information pathways	379628	0.00884822	0.235564	0.0375618	0.970037	0.998543	379628	-0.0621722	0.227209	-0.273635	0.784365	0.975109	379628	-0.683056	0.256446	-2.66355	0.00773203	0.057447	379628	-0.519739	0.207406	-2.5059	0.0122141	0.333147	379628	-0.0486036	0.207829	-0.233863	0.815091	0.949447	379628	-0.612036	0.255525	-2.39521	0.0166107	0.0621707	379628	0.554075	0.268638	2.06253	0.0391571	0.0595182		1200.39	-0.395722	0.767002
Rv0720	rplR	50S ribosomal protein L18 RplR	information pathways	258944	0.108924	0.219015	0.497337	0.618951	0.987145	258944	0.0506649	0.211797	0.239215	0.810939	0.979212	258944	-0.861945	0.242272	-3.55775	0.000374043	0.00649899	258944	-0.574881	0.192359	-2.98859	0.00280265	0.185023	258944	-0.293165	0.192763	-1.52085	0.128296	0.507007	258944	-0.803686	0.240241	-3.34534	0.000821821	0.00661229	258944	0.13866	0.260139	0.533021	0.594019	0.652983		377.111	1.15198	0.778696
Rv0721	rpsE	30S ribosomal protein S5 RpsE	information pathways	694784	-0.0238095	0.497031	-0.0479035	0.961793	0.998543	694784	0.00334058	0.480666	0.0069499	0.994455	0.998659	694784	-0.597376	0.490381	-1.21819	0.223153	0.467287	694784	-0.476145	0.463486	-1.02731	0.304273	0.894773	694784	-0.390351	0.463685	-0.841846	0.399874	0.777218	694784	-0.624526	0.487289	-1.28163	0.199971	0.366735	694784	0.129025	0.444655	0.290168	0.771688	0.810705		16729.3	-0.0887248	0.460949
Rv0722	rpmD	50S ribosomal protein L30 RpmD	information pathways	183450	-0.0760903	0.2099	-0.362507	0.716973	0.990302	183450	-0.127514	0.203325	-0.627145	0.530564	0.890242	183450	-0.589466	0.234465	-2.51409	0.011934	0.0761622	183450	-0.454831	0.184096	-2.47062	0.013488	0.338945	183450	-0.132913	0.18449	-0.720433	0.471258	0.810544	183450	-0.538042	0.231793	-2.32122	0.0202748	0.0719436	183450	0.642111	0.255383	2.51431	0.0119266	0.0200903		167.161	-0.799894	0.763474
Rv0723	rplO	50S ribosomal protein L15 RplO	information pathways	526381	0.119678	0.205994	0.580977	0.561256	0.986639	526381	-0.334794	0.199707	-1.67643	0.0936546	0.517732	526381	-0.331616	0.231119	-1.43483	0.151336	0.372427	526381	-0.408612	0.180579	-2.26279	0.0236489	0.44731	526381	-0.137209	0.180967	-0.758199	0.448332	0.802179	526381	0.122856	0.22818	0.538418	0.590289	0.738273	526381	0.583849	0.253323	2.30476	0.0211801	0.0339036		435.55	-0.819366	0.783488
Rv0724	sppA	Possible protease IV SppA (endopeptidase IV) (signal peptide peptidase)	cell wall and cell processes	707108	0.0850331	0.135453	0.627766	0.530157	0.986639	707108	0.0928866	0.134077	0.692784	0.488445	0.871508	707108	0.119147	0.168124	0.708683	0.478521	0.713357	707108	-0.24656	0.11735	-2.10107	0.0356348	0.542112	707108	-0.0207526	0.117627	-0.176427	0.859958	0.962827	707108	0.111293	0.160694	0.692578	0.488575	0.658237	707108	0.475251	0.207075	2.29506	0.0217294	0.0346759		21063.8	0.10711	0.373966
Rv0724A	Rv0724A	Conserved hypothetical protein	conserved hypothetical	3482.67	0.765204	0.431193	1.77462	0.0759608	0.764788	3482.67	0.608666	0.413985	1.47026	0.141491	NA	3482.67	-0.543427	0.430393	-1.26263	0.206723	0.445327	3482.67	-0.374006	0.392982	-0.951712	0.341243	NA	3482.67	-0.259145	0.393387	-0.658754	0.510054	NA	3482.67	-0.386888	0.431607	-0.896391	0.370044	0.551924	3482.67	-1.08989	0.390249	-2.79282	0.00522513	0.00946629		37834.1	-0.136491	0.343937
Rv0725c	Rv0725c	Conserved hypothetical protein	conserved hypothetical	20304	0.410692	0.211923	1.93793	0.0526318	0.706439	20304	-0.320025	0.205079	-1.5605	0.118642	0.569062	20304	-0.00760286	0.236148	-0.0321952	0.974316	0.988464	20304	0.120935	0.185723	0.651157	0.514945	0.967543	20304	0.248261	0.186135	1.33377	0.18228	0.581625	20304	0.723114	0.233477	3.09715	0.00195393	0.0126832	20304	0.542073	0.256303	2.11497	0.0344327	0.0529359		43638.4	-0.179926	0.337752
Rv0726c	Rv0726c	Possible S-adenosylmethionine-dependent methyltransferase	lipid metabolism	109557	-0.399974	0.231784	-1.72563	0.0844135	0.796887	109557	-0.514724	0.223675	-2.30121	0.0213796	0.242533	109557	-0.162135	0.253201	-0.640342	0.52195	0.748319	109557	0.0512195	0.203942	0.251147	0.801701	0.991264	109557	0.077347	0.204361	0.378483	0.705072	0.912072	109557	-0.0473855	0.252022	-0.188021	0.85086	0.917063	109557	1.33853	0.266693	5.01901	5.19392e-07	1.87102e-06		11151.2	0.465704	0.380961
Rv0727c	fucA	Possible L-fuculose phosphate aldolase FucA (L-fuculose-1-phosphate aldolase)	intermediary metabolism and respiration	13911	-0.133841	0.279055	-0.479623	0.631496	0.987145	13911	-0.18337	0.267874	-0.684539	0.493635	0.87568	13911	0.734261	0.293985	2.49762	0.0125032	0.0778258	13911	0.181745	0.247139	0.735394	0.462099	0.958007	13911	0.242147	0.247611	0.977932	0.328108	0.713608	13911	0.78379	0.295373	2.65356	0.00796484	0.0365141	13911	0.529263	0.291254	1.81719	0.0691886	0.100179		48783	-0.173219	0.294971
Rv0728c	serA2	Possible D-3-phosphoglycerate dehydrogenase SerA2 (phosphoglycerate dehydrogenase) (PGDH)	intermediary metabolism and respiration	32447.1	0.0575933	0.237321	0.242681	0.808252	0.994271	32447.1	-0.23798	0.228796	-1.04014	0.298273	0.767642	32447.1	0.00288398	0.257942	0.0111807	0.991079	0.995773	32447.1	0.218144	0.208924	1.04413	0.296426	0.89142	32447.1	0.0928375	0.209347	0.443462	0.657432	0.894689	32447.1	0.298458	0.257072	1.16099	0.245647	0.422803	32447.1	0.0191254	0.269475	0.0709729	0.943419	0.95407		28576.3	-0.182087	0.364942
Rv0729	xylB	Possible D-xylulose kinase XylB (xylulokinase) (xylulose kinase)	intermediary metabolism and respiration	96480.2	0.00879062	0.182629	0.0481337	0.96161	0.998543	96480.2	0.163143	0.177987	0.916604	0.35935	0.804987	96480.2	-0.699573	0.210929	-3.31663	0.000911095	0.0132109	96480.2	-0.261033	0.159451	-1.63707	0.101615	0.718985	96480.2	-0.538486	0.159801	-3.36973	0.000752406	0.0619347	96480.2	-0.853926	0.206274	-4.13976	3.48e-05	0.000536958	96480.2	-2.14441	0.240261	-8.92534	4.44313e-19	1.01188e-17		9754.18	-0.642124	0.354682
Rv0730	Rv0730	GCN5-related N-acetyltransferase	intermediary metabolism and respiration	273097	-0.00730163	0.130734	-0.055851	0.955461	0.998543	273097	-0.0877155	0.129633	-0.676643	0.498633	0.878018	273097	0.241755	0.163554	1.47814	0.139371	0.355123	273097	0.055205	0.113148	0.487901	0.62562	0.988243	273097	-0.053178	0.113416	-0.468877	0.639158	0.885432	273097	0.322169	0.155928	2.06614	0.0388155	0.1159	273097	0.76463	0.202923	3.76808	0.000164509	0.000387346		17075	0.12296	0.307554
Rv0731c	Rv0731c	Possible S-adenosylmethionine-dependent methyltransferase	lipid metabolism	65188.1	-0.454002	0.289703	-1.56713	0.117085	0.849902	65188.1	0.00224244	0.27795	0.0080678	0.993563	0.998659	65188.1	0.0231849	0.303322	0.0764365	0.939072	0.973097	65188.1	-0.109532	0.257084	-0.426057	0.670067	0.988285	65188.1	-0.336377	0.257545	-1.30609	0.191521	0.593634	65188.1	-0.433059	0.305211	-1.41889	0.155933	0.310709	65188.1	0.489129	0.297187	1.64586	0.0997918	0.138711		142444	-0.0332682	0.253042
Rv0732	secY	Probable preprotein translocase SecY	cell wall and cell processes	652068	0.106777	0.109345	0.976522	0.328806	0.959243	652068	0.13892	0.109381	1.27006	0.204063	0.673585	652068	0.267603	0.141862	1.88636	0.0592458	0.20785	652068	-0.209919	0.0942617	-2.22699	0.0259482	0.465086	652068	0.141749	0.0944907	1.50014	0.133579	0.512712	652068	0.23546	0.133739	1.76059	0.0783072	0.19497	652068	1.26938	0.181591	6.99032	2.74255e-12	2.26542e-11		28135.9	-0.349196	0.315395
Rv0733	adk	Adenylate kinase Adk (ATP-AMP transphosphorylase)	intermediary metabolism and respiration	292522	0.177165	0.0963804	1.83819	0.0660345	0.734898	292522	0.0576846	0.0969338	0.595093	0.551781	0.899434	292522	0.209798	0.127793	1.6417	0.100651	0.292099	292522	-0.0714004	0.0828657	-0.861639	0.388886	0.923511	292522	0.134203	0.0830704	1.61553	0.106195	0.471098	292522	0.329278	0.119679	2.75135	0.00593509	0.0292117	292522	1.01279	0.166352	6.08825	1.14153e-09	6.26906e-09		2227.42	0.755866	0.73047
Rv0734	mapA	Methionine aminopeptidase MapA (map) (peptidase M) (MetAP)	intermediary metabolism and respiration	360726	0.0534626	0.107005	0.499625	0.617339	0.987145	360726	-0.0118223	0.10714	-0.110345	0.912136	0.989959	360726	-0.0794217	0.139374	-0.569844	0.568783	0.775369	360726	-0.199825	0.0921929	-2.16747	0.0301989	0.502747	360726	-0.0389963	0.0924174	-0.421959	0.673055	0.901102	360726	-0.0141367	0.13123	-0.107725	0.914214	0.949729	360726	0.268605	0.178967	1.50086	0.133391	0.179952		776.724	-0.530325	0.78234
Rv0735	sigL	Probable alternative RNA polymerase sigma factor SigL	information pathways	42994.1	0.333918	0.261163	1.27858	0.201045	0.904222	42994.1	-0.106283	0.251081	-0.4233	0.672076	0.941419	42994.1	-0.715232	0.27845	-2.56862	0.0102104	0.0688263	42994.1	0.040823	0.23072	0.176937	0.859558	0.991264	42994.1	-0.0925234	0.231167	-0.400245	0.688976	0.907579	42994.1	-0.275031	0.278979	-0.98585	0.324207	0.50625	42994.1	-0.951559	0.281775	-3.37702	0.000732769	0.00153603		1791.02	0.283202	0.549384
Rv0736	rslA	Anti-sigma factor RslA	information pathways	54843.6	0.121806	0.231724	0.525652	0.59913	0.987145	54843.6	0.318767	0.223575	1.42578	0.153933	0.616538	54843.6	-0.674739	0.253114	-2.66575	0.00768172	0.0572799	54843.6	-0.134393	0.203821	-0.659368	0.509659	0.967543	54843.6	-0.319874	0.204236	-1.5662	0.117302	0.49357	54843.6	-0.8717	0.251879	-3.46079	0.000538589	0.00483764	54843.6	-2.3423	0.266598	-8.78589	1.55129e-18	3.22333e-17		3552.64	0.213927	0.70919
Rv0737	Rv0737	Possible transcriptional regulatory protein	regulatory proteins	36877.9	0.529947	0.161524	3.28093	0.00103467	0.16165	36877.9	-0.0416814	0.158231	-0.263422	0.792226	0.97758	36877.9	-1.12784	0.192176	-5.8688	4.39e-09	4.11e-07	36877.9	-0.0014378	0.140305	-0.0102477	0.991824	0.998756	36877.9	0.196109	0.140656	1.39424	0.163244	0.562498	36877.9	-0.556214	0.185953	-2.99115	0.00277931	0.0164032	36877.9	-2.2412	0.226763	-9.88343	4.91223e-23	1.85501e-21		1255.7	-1.62122	0.724848
Rv0738	Rv0738	Conserved protein	conserved hypothetical	124760	0.195085	0.235925	0.826893	0.408297	0.98039	124760	-0.14454	0.227536	-0.635238	0.525273	0.889215	124760	-0.100083	0.25675	-0.389808	0.696678	0.858607	124760	0.212481	0.20772	1.02292	0.306345	0.894773	124760	0.00467018	0.208143	0.0224374	0.982099	0.993949	124760	0.239542	0.255841	0.936292	0.349123	0.531356	124760	-0.0302755	0.26881	-0.112628	0.910325	0.929468		1395.32	-1.05712	0.77884
Rv0739	Rv0739	Conserved hypothetical protein	conserved hypothetical	36806.9	-0.449054	0.243585	-1.84352	0.0652527	0.734898	36806.9	-0.233103	0.23463	-0.993491	0.320471	0.781084	36806.9	-0.711034	0.263186	-2.70164	0.00689979	0.0528766	36806.9	-0.240182	0.214528	-1.11958	0.262891	0.871713	36806.9	-0.0541204	0.214979	-0.251748	0.801236	0.944582	36806.9	-0.926986	0.262688	-3.52885	0.000417366	0.00404424	36806.9	-2.07612	0.272596	-7.6161	2.61462e-14	3.05493e-13		5998.14	-1.14235	0.436421
Rv0740	Rv0740	Conserved hypothetical protein	conserved hypothetical	73486.2	-0.226849	0.161275	-1.40659	0.159548	0.869021	73486.2	0.0789633	0.158168	0.499238	0.617612	0.929574	73486.2	0.0320472	0.192052	0.166867	0.867475	0.947176	73486.2	0.0369373	0.140319	0.263238	0.792367	0.991264	73486.2	-0.327696	0.140634	-2.33013	0.0197994	0.234712	73486.2	-0.273765	0.185978	-1.47203	0.141013	0.290161	73486.2	-0.990921	0.226773	-4.36967	1.24436e-05	3.56251e-05		14753.7	0.47194	0.269984
Rv0741	Rv0741	Probable transposase (fragment)	insertion seqs and phages	98256.6	0.00381916	0.200989	0.0190018	0.98484	0.998543	98256.6	0.0159771	0.19505	0.0819126	0.934716	0.991017	98256.6	0.22829	0.226812	1.00651	0.314169	0.568664	98256.6	-0.00839147	0.176036	-0.0476691	0.96198	0.993187	98256.6	-0.0752756	0.176418	-0.426688	0.669606	0.899382	98256.6	0.216132	0.223502	0.967025	0.333531	0.515714	98256.6	-0.701754	0.250619	-2.80008	0.00510893	0.00929336		3147.94	-1.09376	0.707503
Rv0742	PE_PGRS8	PE-PGRS family protein PE_PGRS8	PE/PPE families	47081.4	0.156376	0.342082	0.457131	0.647577	0.987145	47081.4	-0.00357345	0.32768	-0.0109053	0.991299	0.998659	47081.4	-0.647219	0.34972	-1.85068	0.0642161	0.219741	47081.4	-0.193086	0.306114	-0.630764	0.528195	0.967543	47081.4	-0.375063	0.306585	-1.22335	0.221196	0.618218	47081.4	-0.487269	0.35283	-1.38103	0.167269	0.324165	47081.4	-1.77979	0.328209	-5.42271	5.8701e-08	2.44194e-07		2749.43	-0.338274	0.657496
Rv0743c	Rv0743c	Hypothetical protein	conserved hypothetical	25718.5	-0.258045	0.229375	-1.12499	0.260593	0.92894	25718.5	-0.50629	0.221364	-2.28713	0.022188	0.249143	25718.5	-0.419531	0.251103	-1.67075	0.0947706	0.279254	25718.5	0.173254	0.201631	0.859263	0.390196	0.925114	25718.5	0.0532231	0.202043	0.263425	0.792223	0.942935	25718.5	-0.171286	0.249687	-0.686001	0.492713	0.6605	25718.5	-0.0293	0.265373	-0.110411	0.912084	0.930512		10401.2	-0.914621	0.314813
Rv0744c	Rv0744c	Possible transcriptional regulatory protein	regulatory proteins	37228.2	-0.465251	0.22016	-2.11324	0.0345804	0.642366	37228.2	-0.137054	0.212824	-0.643978	0.51959	0.887575	37228.2	-0.00815742	0.243236	-0.033537	0.973246	0.988201	37228.2	-0.18373	0.193316	-0.950414	0.341902	0.903742	37228.2	-0.599125	0.19371	-3.0929	0.00198214	0.0793382	37228.2	-0.336354	0.241236	-1.3943	0.163228	0.318425	37228.2	-0.133308	0.260677	-0.511393	0.609076	0.666446		3912.59	-0.288706	0.63194
Rv0745	Rv0745	Conserved hypothetical protein	conserved hypothetical	18147.8	-0.0191735	0.324683	-0.0590529	0.95291	0.998543	18147.8	-0.246719	0.310753	-0.793939	0.427231	0.839051	18147.8	-1.52325	0.333522	-4.56717	4.94e-06	0.000226445	18147.8	-0.193302	0.288766	-0.669408	0.503235	0.967543	18147.8	-0.624021	0.289228	-2.15754	0.0309637	0.27318	18147.8	-1.29571	0.335986	-3.85643	0.000115054	0.00143708	18147.8	-3.30204	0.316651	-10.428	1.84731e-25	1.04881e-23		8687.41	0.128363	0.405297
Rv0746	PE_PGRS9	PE-PGRS family protein PE_PGRS9	PE/PPE families	226645	0.0265351	0.253638	0.104618	0.916679	0.997958	226645	-0.15616	0.244085	-0.639779	0.522317	0.889215	226645	0.10725	0.271979	0.394332	0.693336	0.856524	226645	-0.154316	0.223901	-0.689215	0.490688	0.967543	226645	-0.176426	0.224342	-0.786416	0.431624	0.794944	226645	0.289945	0.272151	1.06538	0.286702	0.466948	226645	-1.40152	0.277918	-5.04294	4.58444e-07	1.66937e-06		19202.4	0.00214492	0.549473
Rv0747	PE_PGRS10	PE-PGRS family protein PE_PGRS10	PE/PPE families	160793	0.0772339	0.28755	0.268593	0.788243	0.994271	160793	-0.050655	0.275931	-0.183578	0.854344	0.987076	160793	0.0707905	0.301432	0.234848	0.814327	0.927968	160793	-0.0551404	0.25511	-0.216144	0.828875	0.991264	160793	-0.311998	0.255573	-1.22078	0.22217	0.618355	160793	0.198679	0.30325	0.655167	0.51236	0.676796	160793	-0.808841	0.296005	-2.73252	0.00628512	0.0112202		16784.1	-0.0798813	0.567445
Rv0748	vapB31	Possible antitoxin VapB31	virulence, detoxification and adaptation	52359.3	-0.168964	0.209262	-0.807428	0.41942	0.980673	52359.3	-0.37052	0.202712	-1.82781	0.0675775	0.432734	52359.3	0.126325	0.233906	0.540066	0.589152	0.790833	52359.3	0.432067	0.183484	2.3548	0.0185327	0.396071	52359.3	0.207183	0.183873	1.12677	0.259839	0.659763	52359.3	0.32788	0.231165	1.41838	0.15608	0.310787	52359.3	0.861132	0.255018	3.37675	0.000733465	0.00153669		7441.31	0.138304	0.424757
Rv0749	vapC31	Possible toxin VapC31. Contains PIN domain.	virulence, detoxification and adaptation	49997.9	-0.115346	0.261679	-0.440793	0.659363	0.987145	49997.9	-0.325762	0.2516	-1.29476	0.195403	0.664327	49997.9	0.472084	0.278915	1.69257	0.0905365	0.271947	49997.9	0.496424	0.231245	2.14674	0.0318136	0.513088	49997.9	0.416486	0.231694	1.79757	0.072245	0.408988	49997.9	0.682499	0.279511	2.44176	0.0146159	0.0567051	49997.9	0.495413	0.282081	1.75628	0.0790409	0.112584		8667.65	0.682804	0.485083
Rv0749A	Rv0749A	Hypothetical protein (fragment)	conserved hypothetical	12245.6	-0.563534	0.421666	-1.33645	0.181403	0.881009	12245.6	-0.486857	0.404793	-1.20273	0.22908	0.701719	12245.6	0.126236	0.421679	0.299364	0.764662	0.900877	12245.6	-0.021934	0.383566	-0.0571844	0.954398	0.993187	12245.6	0.312308	0.383987	0.813328	0.41603	0.783262	12245.6	0.0495578	0.423526	0.117013	0.90685	0.945667	12245.6	-0.63	0.383246	-1.64385	0.100206	0.139143		2344.94	-1.56794	0.469671
Rv0750	Rv0750	Conserved hypothetical protein	conserved hypothetical	36698.6	0.309995	0.321895	0.963031	0.335532	0.959243	36698.6	-0.247082	0.30843	-0.801096	0.423076	0.835461	36698.6	-0.0153492	0.331702	-0.0462739	0.963092	0.984622	36698.6	-0.0356139	0.287066	-0.124062	0.901266	0.991264	36698.6	-0.338137	0.28754	-1.17597	0.239609	0.64293	36698.6	0.541727	0.334528	1.61938	0.105365	0.23821	36698.6	-0.242796	0.315756	-0.768937	0.441931	0.510144		3412.35	0.653097	0.42893
Rv0751c	mmsB	Probable 3-hydroxyisobutyrate dehydrogenase MmsB (hibadh)	intermediary metabolism and respiration	116666	0.106229	0.177784	0.597519	0.550161	0.986639	116666	0.0884304	0.173518	0.509633	0.610309	0.927339	116666	-0.00642738	0.206704	-0.0310946	0.975194	0.988464	116666	0.143233	0.155141	0.923247	0.355879	0.909647	116666	0.0967751	0.15549	0.622388	0.533687	0.834758	116666	0.0113717	0.201741	0.0563681	0.955049	0.972913	116666	-0.736022	0.237394	-3.10042	0.00193248	0.00379068		5253.75	0.272109	0.567272
Rv0752c	fadE9	Probable acyl-CoA dehydrogenase FadE9	lipid metabolism	139702	-0.00671002	0.139148	-0.0482221	0.961539	0.998543	139702	0.261479	0.137526	1.90131	0.0572612	0.403742	139702	0.138256	0.171643	0.805483	0.420541	0.671367	139702	-0.0501473	0.120606	-0.415795	0.67756	0.988285	139702	-0.252178	0.120888	-2.08605	0.036974	0.297423	139702	-0.129933	0.16436	-0.79054	0.429213	0.60921	139702	-0.552793	0.210167	-2.63026	0.00853208	0.0148501		3140.87	-1.5588	0.742382
Rv0753c	mmsA	Probable methylmalonate-semialdehyde dehydrogenase MmsA (methylmalonic acid semialdehyde dehydrogenase) (MMSDH)	intermediary metabolism and respiration	206370	0.0312475	0.130009	0.240348	0.81006	0.994271	206370	0.279283	0.128947	2.16587	0.030321	0.289524	206370	-0.152844	0.162842	-0.938607	0.347933	0.605055	206370	-0.0302807	0.112502	-0.269157	0.787809	0.991264	206370	-0.193478	0.112767	-1.71573	0.0862116	0.440727	206370	-0.40088	0.155187	-2.58321	0.00978844	0.042336	206370	-0.460381	0.202264	-2.27614	0.0228379	0.0362868		10173	0.26617	0.350374
Rv0754	PE_PGRS11	PE-PGRS family protein PE_PGRS11	PE/PPE families	28664.9	0.403634	0.237153	1.70199	0.0887565	0.806313	28664.9	-0.0225848	0.228635	-0.0987809	0.921312	0.989959	28664.9	0.323751	0.257791	1.25587	0.209165	0.448958	28664.9	0.129933	0.208765	0.622389	0.533686	0.967543	28664.9	0.0863712	0.209195	0.412875	0.679698	0.90524	28664.9	0.749969	0.256906	2.91924	0.00350884	0.0195631	28664.9	0.454024	0.269381	1.68544	0.0919047	0.12859		46459.9	-0.107237	0.206474
Rv0755A	Rv0755A	Putative transposase (fragment)	insertion seqs and phages	31075	0.18836	0.404599	0.465548	0.641539	0.987145	191716	0.180807	0.204969	0.882119	0.377713	0.81205	31075	0.252948	0.406216	0.622693	0.533486	0.755048	191716	0.133036	0.185704	0.716386	0.473753	0.962456	191716	-0.162378	0.186098	-0.872541	0.382913	0.76367	31075	0.0216652	0.408681	0.0530126	0.957722	0.97302	191716	-0.886512	0.256311	-3.45873	0.00054273	0.00116184		13883.1	-0.133726	0.523782
Rv0755c	PPE12	PPE family protein PPE12	PE/PPE families	191716	0.123753	0.211664	0.584666	0.558773	0.986639	31075	0.419643	0.388081	1.08133	0.279551	0.756923	191716	0.0447055	0.235977	0.189448	0.849742	0.94076	31075	-0.0291559	0.366628	-0.0795245	0.936615	0.993187	31075	-0.057335	0.367054	-0.156203	0.875873	0.967786	191716	-0.0123485	0.233435	-0.0528989	0.957812	0.97302	31075	-0.68639	0.370724	-1.85148	0.0641	0.0936524		597.094	0.505801	0.777827
Rv0756c	Rv0756c	Unknown protein	conserved hypothetical	115127	0.139233	0.166239	0.837551	0.402283	0.98039	115127	0.0012461	0.162789	0.00765473	0.993892	0.998659	115127	-0.279404	0.196505	-1.42187	0.155065	0.37632	115127	-0.0137551	0.144776	-0.0950095	0.924307	0.993187	115127	-0.0491475	0.145107	-0.338699	0.734836	0.920939	115127	-0.141417	0.190756	-0.74135	0.458481	0.632275	115127	-0.459171	0.230111	-1.99543	0.0459959	0.068772		166046	-0.042546	0.71849
Rv0757	phoP	Possible two component system response transcriptional positive regulator PhoP	regulatory proteins	209354	-0.511416	0.232352	-2.20104	0.0277329	0.603399	209354	0.0234228	0.224213	0.104467	0.916799	0.989959	209354	-0.234383	0.253691	-0.923893	0.355542	0.613313	209354	-0.127124	0.204478	-0.621701	0.534138	0.967543	209354	-0.356049	0.204895	-1.73771	0.0822618	0.432666	209354	-0.769222	0.25256	-3.04569	0.00232143	0.0143743	209354	0.676723	0.266993	2.53461	0.0112574	0.0190666		15543.1	-0.15082	0.6481
Rv0758	phoR	Possible two component system response sensor kinase membrane associated PhoR	regulatory proteins	197617	0.0409685	0.106607	0.384295	0.70076	0.987195	197617	0.142805	0.106752	1.33772	0.180987	0.650705	197617	0.121035	0.138945	0.871101	0.383699	0.638074	197617	0.0579082	0.0918338	0.630577	0.528317	0.967543	197617	-0.133411	0.0920552	-1.44925	0.147267	0.536698	197617	0.0191987	0.130793	0.146787	0.8833	0.933556	197617	0.827987	0.178509	4.63835	3.51199e-06	1.09999e-05		74124.8	0.260386	0.228712
Rv0759c	Rv0759c	Conserved hypothetical protein	conserved hypothetical	89562.5	-0.126288	0.157036	-0.8042	0.421281	0.980935	89562.5	0.138253	0.154233	0.896392	0.370043	0.808093	89562.5	0.626356	0.188244	3.32736	0.000876734	0.0127776	89562.5	0.0859727	0.136551	0.6296	0.528956	0.967543	89562.5	0.115058	0.136867	0.840653	0.400543	0.777837	89562.5	0.361814	0.181921	1.98885	0.046718	0.133845	89562.5	1.39306	0.22386	6.2229	4.88048e-10	2.83476e-09		15972.7	0.245959	0.346871
Rv0760c	Rv0760c	Conserved protein	conserved hypothetical	201654	-0.04547	0.197711	-0.229982	0.818106	0.994271	201654	0.0548477	0.192013	0.285646	0.775149	0.97182	201654	0.0279698	0.224005	0.124862	0.900633	0.9534	201654	-0.079088	0.17309	-0.456919	0.64773	0.988285	201654	-0.21768	0.173465	-1.25489	0.209519	0.604102	201654	-0.0723479	0.220465	-0.32816	0.742791	0.848934	201654	1.34968	0.248853	5.42361	5.8407e-08	2.43222e-07		3995.42	0.450852	0.452157
Rv0761c	adhB	Possible zinc-containing alcohol dehydrogenase NAD dependent AdhB	intermediary metabolism and respiration	613698	-0.0745074	0.532634	-0.139885	0.888751	0.997958	613698	0.125462	0.518852	0.241807	0.80893	0.979212	613698	-0.114593	0.522483	-0.219323	0.826398	0.933113	613698	-0.171467	0.506669	-0.33842	0.735047	0.990548	613698	-0.327967	0.506696	-0.647266	0.51746	0.830969	613698	-0.314562	0.515591	-0.610099	0.541796	0.70164	613698	0.759411	0.478546	1.58691	0.112532	0.154765		43997.4	0.159698	0.352291
Rv0762c	Rv0762c	Conserved hypothetical protein	conserved hypothetical	22659.8	-0.00184017	0.225087	-0.00817537	0.993477	0.998543	22659.8	0.233401	0.217371	1.07374	0.282937	0.759724	22659.8	-0.280009	0.247439	-1.13163	0.25779	0.503614	22659.8	-0.450254	0.197735	-2.27705	0.022783	0.445081	22659.8	-0.32636	0.198152	-1.64701	0.0995553	0.461941	22659.8	-0.515251	0.245732	-2.0968	0.0360114	0.109639	22659.8	-0.514312	0.263175	-1.95426	0.0506707	0.0751485		5564.99	-0.366348	0.508602
Rv0763c	Rv0763c	Possible ferredoxin	intermediary metabolism and respiration	7688.61	-0.213007	0.325886	-0.653623	0.513354	0.986639	7688.61	0.0278248	0.312131	0.0891445	0.928967	NA	7688.61	-0.433281	0.335193	-1.29263	0.196138	0.43275	7688.61	-0.391505	0.29062	-1.34714	0.177935	NA	7688.61	-0.391264	0.291095	-1.34411	0.178913	NA	7688.61	-0.674113	0.337976	-1.99456	0.0460909	0.132425	7688.61	-0.620759	0.318003	-1.95205	0.0509319	0.0754803		962.662	-2.67748	0.74759
Rv0764c	cyp51	Cytochrome P450 51 Cyp51 (CYPL1) (P450-L1A1) (sterol 14-alpha demethylase) (lanosterol 14-alpha demethylase) (P450-14DM)	intermediary metabolism and respiration	56039.6	-0.0198177	0.173167	-0.114442	0.908887	0.997958	56039.6	-0.0721793	0.169204	-0.426582	0.669684	0.941419	56039.6	0.0111299	0.20264	0.0549244	0.956199	0.982984	56039.6	-0.0030132	0.150948	-0.0199619	0.984074	0.997956	56039.6	0.115657	0.151294	0.764456	0.444596	0.800899	56039.6	0.0634915	0.19733	0.321753	0.74764	0.852301	56039.6	-0.572011	0.234522	-2.43905	0.0147258	0.024438		19792.6	0.217165	0.333244
Rv0765c	Rv0765c	Probable oxidoreductase	intermediary metabolism and respiration	33657.4	0.114818	0.193706	0.592742	0.553354	0.986639	33657.4	0.00128586	0.18823	0.00683132	0.994549	0.998659	33657.4	-0.32096	0.220527	-1.45542	0.145552	0.363744	33657.4	0.0985456	0.169377	0.581811	0.560694	0.970689	33657.4	-0.00186701	0.169747	-0.0109988	0.991224	0.997739	33657.4	-0.207428	0.216625	-0.957546	0.338292	0.52028	33657.4	-0.848681	0.246562	-3.44206	0.000577296	0.00123126		4038.91	0.0524199	0.550486
Rv0766c	cyp123	Probable cytochrome P450 123 Cyp123	intermediary metabolism and respiration	64990.7	0.185474	0.217117	0.854258	0.392962	0.98039	64990.7	-0.410735	0.210012	-1.95577	0.0504925	0.375409	64990.7	0.0599596	0.240635	0.249173	0.803227	0.924032	64990.7	0.211238	0.1906	1.10828	0.26774	0.87261	64990.7	0.275725	0.191006	1.44354	0.148867	0.539785	64990.7	0.656169	0.238448	2.75184	0.00592618	0.0292035	64990.7	0.357222	0.259126	1.37856	0.168029	0.219911		7517.68	0.595363	0.475237
Rv0767c	Rv0767c	Conserved hypothetical protein	conserved hypothetical	39255.7	-0.131193	0.270712	-0.484623	0.627944	0.987145	39255.7	-0.536241	0.260055	-2.06203	0.0392047	0.333589	39255.7	-0.248574	0.28674	-0.866899	0.385997	0.640047	39255.7	0.405383	0.239516	1.69251	0.0905485	0.714136	39255.7	0.390407	0.23997	1.6269	0.103758	0.469586	39255.7	0.156473	0.287774	0.543735	0.586624	0.735727	39255.7	0.231284	0.286833	0.806335	0.42005	0.488805		5722.93	1.14075	0.532429
Rv0768	aldA	Probable aldehyde dehydrogenase NAD dependent AldA (aldehyde dehydrogenase [NAD+])	intermediary metabolism and respiration	68680.9	-0.0535757	0.180059	-0.297545	0.76605	0.994271	68680.9	0.268381	0.17561	1.52828	0.126442	0.576065	68680.9	-0.0220689	0.208697	-0.105746	0.915784	0.959297	68680.9	-0.0108857	0.157157	-0.0692665	0.944777	0.993187	68680.9	-0.235676	0.157503	-1.49632	0.13457	0.512843	68680.9	-0.344026	0.203871	-1.68747	0.0915137	0.215979	68680.9	-1.00103	0.238745	-4.19286	2.75459e-05	7.38773e-05		4463.8	-0.0372479	0.678501
Rv0769	Rv0769	Probable dehydrogenase/reductase	intermediary metabolism and respiration	38441.7	0.185689	0.236638	0.784695	0.432633	0.981692	38441.7	0.237223	0.228143	1.0398	0.298433	0.767642	38441.7	-0.652078	0.257363	-2.53369	0.011287	0.0738364	38441.7	-0.0948942	0.208294	-0.455579	0.648693	0.988285	38441.7	-0.430191	0.208706	-2.06123	0.039281	0.310117	38441.7	-0.703612	0.256431	-2.74386	0.00607207	0.0297045	38441.7	-0.798205	0.26912	-2.96598	0.00301724	0.00572083		4157.28	-0.299142	0.583953
Rv0770	Rv0770	Probable dehydrogenase/reductase	intermediary metabolism and respiration	29411.4	0.115902	0.263059	0.440595	0.659506	0.987145	29411.4	0.184315	0.252842	0.728975	0.466017	0.857463	29411.4	-0.325984	0.280112	-1.16376	0.24452	0.489891	29411.4	-0.00320722	0.232446	-0.0137977	0.988991	0.998755	29411.4	0.0430369	0.232893	0.184792	0.853392	0.959808	29411.4	-0.394397	0.28072	-1.40495	0.160037	0.315149	29411.4	-1.07225	0.282753	-3.79217	0.000149336	0.00035431		4194.11	-1.06117	0.694437
Rv0771	Rv0771	Possible 4-carboxymuconolactone decarboxylase (CMD)	intermediary metabolism and respiration	19678.1	0.11178	0.259481	0.430785	0.666625	0.987145	19678.1	0.568928	0.249505	2.28023	0.0225942	0.252225	19678.1	0.0997561	0.277017	0.360109	0.718766	0.872957	19678.1	0.0712872	0.229194	0.311034	0.755775	0.991264	19678.1	-0.0935881	0.229634	-0.407554	0.683601	0.906104	19678.1	-0.357391	0.277452	-1.28812	0.197704	0.363736	19678.1	-0.451549	0.28089	-1.60757	0.10793	0.148843		4105.98	-1.10075	0.57605
Rv0772	purD	Probable phosphoribosylamine--glycine ligase PurD (GARS) (glycinamide ribonucleotide synthetase) (phosphoribosylglycinamide synthetase) (5'-phosphoribosylglycinamide synthetase)	intermediary metabolism and respiration	132155	-0.290791	0.130836	-2.22256	0.0262455	0.587922	132155	0.0803625	0.129718	0.619515	0.535577	0.892202	132155	-0.241317	0.163635	-1.47473	0.140285	0.356327	132155	-0.0846952	0.113216	-0.748082	0.454411	0.954134	132155	-0.219973	0.113483	-1.93838	0.052577	0.361432	132155	-0.61247	0.156004	-3.92599	8.64e-05	0.00113044	132155	-0.472812	0.202994	-2.32919	0.0198489	0.0320044		9011.93	-0.486533	0.355258
Rv0773c	ggtA	Probable bifunctional acylase GgtA: cephalosporin acylase (GL-7ACA acylase) + gamma-glutamyltranspeptidase (GGT)	intermediary metabolism and respiration	142490	-0.130036	0.199537	-0.651692	0.5146	0.986639	142490	-0.508293	0.193707	-2.62403	0.00868952	0.140984	142490	0.622912	0.225572	2.76148	0.00575409	0.0469529	142490	0.0961481	0.174732	0.550261	0.58214	0.974277	142490	0.366664	0.175113	2.09387	0.0362719	0.2955	142490	1.00117	0.222163	4.50647	6.59e-06	0.000152706	142490	1.00778	0.249841	4.03366	5.49152e-05	0.000140281		46370.4	-0.3157	0.229476
Rv0774c	Rv0774c	Probable conserved exported protein	cell wall and cell processes	185220	-0.122708	0.182445	-0.672575	0.501218	0.986639	185220	-0.400676	0.177851	-2.25287	0.0242672	0.26332	185220	0.650301	0.210787	3.0851	0.00203481	0.0231704	185220	0.140514	0.15934	0.881848	0.377859	0.914263	185220	0.254832	0.159696	1.59573	0.110548	0.479393	185220	0.928269	0.20616	4.50267	6.71e-06	0.000152761	185220	1.84359	0.240196	7.67534	1.64978e-14	1.97925e-13		17255.2	0.332511	0.256989
Rv0775	Rv0775	Conserved hypothetical protein	conserved hypothetical	70130.4	-0.112429	0.195055	-0.576397	0.564347	0.986639	70130.4	-0.159026	0.189531	-0.839046	0.401444	0.829492	70130.4	0.121163	0.221686	0.546553	0.584686	0.7882	70130.4	-0.0294586	0.170651	-0.172625	0.862946	0.991264	70130.4	0.0110767	0.171029	0.0647652	0.948361	0.983552	70130.4	0.16776	0.217935	0.76977	0.441436	0.619544	70130.4	-0.320077	0.247353	-1.29401	0.195662	0.251503		10326	-0.195126	0.307754
[truncated: 3,231 more rows]
[truncated: 39 more columns]
