# Supplementary material for: Depleting Mycobacterium tuberculosis of the transcription termination factor Rho causes pervasive transcription and rapid death
Source: Nat Commun. 2017 Mar 28;8:14731. doi: 10.1038/ncomms14731 (PMC5379054; doi:10.1038/ncomms14731)
Supplement: Supplementary Data 2 — RSR classification and coordinates. The RSRs are identified with positive numbers when located on the plus strand and negative numbers when located on the minus strand. The table indicates the coordinates of each RSR as well as the class they belong to and in the shaded columns the variables used to classify them. The last two columns indicate the genes silenced or terminated by the corresponding RSR. [file ncomms14731-s3.xlsx]

## Sheet: 2-RSRs
Supplementary Data 2				RSR classification and coordinates
The RSRs are identified with positive numbers when located on the plus strand and negative numbers when located on the minus strand. The table indicates the coordinates of each RSR as well as the class they belong to and in the shaded columns the variables used to classify them. The last two columns indicate the genes silenced or terminated by the corresponding RSR.
RSR_ID	RSR_Start	RSR_End	RSR_length	Class of RSRs (this work)	RSR terminates a gene (T) or silences a gene or a genomic region (S)	% of gene 1 covered (class A) (>50%)	DupG (< median 600)	DdwG (< median 425)	% of gene 2 covered (class C) (>50%)	Gene silenced	Gene terminated
1	13703	14068	364	D	S		687
-1	38530	37368	1162	B	T		526				Rv0036c
2	64888	65683	795	A	T	7.46692		664	11.4711		Rv0060
-2	82218	81880	338	D	S		2965
-3	111705	110951	754	D	S		8210
-4	119328	118084	1244	B	T		587				Rv0103c
3	156300	157860	1560	A	T	18.742		1547	2.85714		Rv0128
4	163028	163449	421	B/C	T		355	338	6.26415		Rv0134
-5	164310	163481	829	B	T		402				Rv0137c
-6	166595	166010	586	D	S		676
5	176634	180121	3487	A	T	3.5124					Rv0149
-7	185824	183930	1894	D	S		671
-8	192234	189721	2513	A	T	21.7202		1795	47.6127		Rv0162c
-9	196108	195526	582	D	S		13595
6	210143	211326	1183	B	T		471				Rv0178
7	211395	213853	2458	D	S		1723
8	250311	250949	638	A	T	43.1664					Rv0210
9	266708	268281	1573	B	T		413				Rv0222
-10	273392	273107	285	D	S		914
-11	289327	287955	1373	B	T		485				Rv0241c
10	289622	290405	783	A	T	36.6133					Rv0240
-12	322829	320825	2004	A	T	12.7701		1675	9.06586		Rv0268c
11	338629	339386	757	D	S		5961	735	1.36646
-13	401408	397127	4281	B	T		465	1358	100		Rv0337c
12	405831	406007	175	D	S		4128
13	424457	427144	2687	B	T		438				Rv0353
-14	437573	437009	564	D	S		729
-15	442969	442584	385	B	T		98				Rv0365c
-16	445400	445273	128	A	T	7.10157					Rv0368c
-17	455897	454041	1856	B	T		371	1525	28.9842		Rv0380c
-18	472830	472664	166	D	S		1292
14	500750	501051	301	B	T		384				Rv0413
15	507114	508298	1184	B	T		532				Rv0419
16	511769	513577	1807	D	S		5187
17	534806	535051	246	D	S		1895
18	568466	569587	1121	B	T		570				Rv0478
-19	572629	572031	598	B	T		417				Rv0484c
19	594273	595700	1427	B	T		406				Rv0502
20	610990	612471	1480	B	T		107	1265	61.7143		Rv0518
-20	613883	613358	525	B	T		443				Rv0523c
21	614438	614682	243	B	T		96				Rv0522
-21	628393	626362	2030	A	T	6.62945		1953	8.88383		Rv0537c
22	628535	629333	798	B	T		247				Rv0536
-22	649806	648489	1317	D	S		601
-23	660646	660010	636	D	S		2841
-24	694686	692984	1702	B	T		153				Rv0595c
23	703622	708354	4732	A/C	S	66.0848		208	25.1101	Rv0609
-25	715915	713798	2116	D	S		1238
24	716284	716402	118	A	T	3.48469					Rv0622
25	740207	743677	3471	D	S		3983	2512	26.2682
26	753748	755667	1919	D	S		1152
27	770643	771214	571	A	S	67.8147				Rv0671
28	789652	791068	1416	B	T		492				Rv0688
29	796919	798700	1781	A/C	S/T	0.849858		14	100	Rv0697	Rv0696
-26	798590	798030	560	D	S		18941
-27	816465	815931	534	D	S		1066
30	828237	829492	1255	A	S	87.1011		970	57.3441	Rv0736
-28	834056	833005	1050	A	T	30.5206					Rv0743c
31	854346	855308	962	B	T		493				Rv0758
32	856195	856742	547	D	S		2342
33	877554	878296	742	D	S		1164
-29	890959	889096	1863	B	T		513				Rv0798c
34	892371	892840	470	D	S		889
-30	904162	900412	3750	D	S		743	2832	57.4468
-31	912778	911136	1642	D	S		780
-32	920710	919604	1106	B	T		31				Rv0827c
35	931439	932283	844	A	T	24.5342					Rv0835
-33	973840	971700	2140	A/C	S/T	6.96721		134	100	Rv0874c	Rv0875c
36	977999	978614	615	D	S		1136
-34	988189	985546	2642	B	T		551	2218	92.7948		Rv0889c
37	1001141	1002409	1267	B	T		374				Rv0896
-35	1016614	1015062	1553	D	S		603
38	1025335	1026545	1210	B	T		151				Rv0919
39	1050986	1052800	1814	D	S		640	1374	100
40	1075599	1076253	654	D	S		1178
-36	1075745	1075197	548	A	S	56				Rv0963c
-37	1081202	1080784	419	B	T		573				Rv0971c
-38	1095546	1095245	302	A	T	21.9228					Rv0980c
41	1105881	1106880	1000	A	T	34.0517					Rv0988
42	1114582	1115358	776	A/C	S/T	32.9466		166	60.9391	Rv0998	Rv0997
43	1156157	1159693	3537	A	T	46.5729					Rv1031
44	1169434	1171005	1571	A	S	99.1179				Rv1047
-39	1183919	1182099	1819	D	S		1822
45	1185928	1187352	1424	B	T		188				Rv1062
46	1226050	1227914	1864	D	S		790
47	1229650	1230281	631	B	T		266				Rv1100
48	1233074	1235987	2913	B	T		248				Rv1105
49	1246538	1247205	667	B	T		387	589	8.21053		Rv1122
50	1249690	1252872	3183	B	T		364				Rv1125
-40	1251870	1251657	213	A	T	15.7196					Rv1128c
-41	1257970	1254878	3092	D	S		1097
-42	1274307	1273050	1257	D	S		1993
-43	1274636	1274508	129	D	S		1664
51	1283693	1285032	1339	D	S		800	1299	3.0888
52	1297750	1300319	2569	A	T	16.2035		2554	1.64654		Rv1166
-44	1298125	1295001	3125	A	T	6.28099					Rv1167c
53	1306871	1308909	2038	D	S		1370
54	1310775	1311811	1036	B	T		323				Rv1178
-45	1324101	1320237	3864	B	T		431				Rv1184c
55	1357731	1360414	2683	D	S		681
56	1371510	1372140	630	B	T		33				Rv1228
57	1385632	1386614	982	D	S		666
58	1403907	1406090	2183	D	S		1098
-46	1413087	1410321	2766	D	S		873	2715	11.7512
59	1443878	1444691	813	B	T		479				Rv1289
-47	1451318	1450935	383	D	S		16853
60	1468501	1470408	1907	B	T		370	1820	6.92675		Rv1312
61	1482531	1482706	175	D	S		10954
62	1508186	1508971	785	A	T	0.162866		782	0.9375		Rv1341
-48	1550030	1549660	370	B	T		549				Rv1377c
63	1568320	1570755	2436	B	T		284				Rv1392
-49	1579550	1578809	740	B	T		48				Rv1403c
64	1579679	1579976	297	B	T		99				Rv1402
65	1581617	1582167	551	B	T		544	549	0.10661		Rv1404
66	1586654	1587215	561	B	T		441				Rv1409
-50	1597983	1597697	286	D	S		910
67	1600867	1604029	3162	A	T	12.3278					Rv1425
68	1640091	1640848	757	B	T		445	589	19.467		Rv1453
69	1654177	1655192	1016	B	T		599				Rv1466
-51	1671182	1670372	811	D	S		1275
70	1693798	1696215	2417	A	T	2.78087					Rv1502
71	1698801	1699353	552	D	S		942
-52	1724007	1723759	248	A	T	3.92033					Rv1527c
-53	1740413	1739823	590	D	S		799
72	1743859	1745018	1159	B	T		88				Rv1540
73	1807586	1807756	170	B	T		323				Rv1607
74	1836592	1837071	479	B	T		356				Rv1631
-54	1862326	1861001	1325	B	T		21				Rv1651c
-55	1870349	1869708	641	D	S		21921
75	1911155	1912238	1083	B	T		345				Rv1684
76	1971605	1972178	573	D	S		901	533	2.7972
77	1981724	1982078	355	B	T		145				Rv1752
-56	1990384	1989493	891	A	T	20.0802					Rv1759c
-57	1993344	1992469	876	D	S		1327	767	3.93586
78	2028552	2029791	1239	A	S	87.9278				Rv1790
79	2038691	2041508	2817	B	T		159	468	100		Rv1798
-58	2044214	2042983	1230	D	S		709
-59	2080835	2079856	980	A	T	7.10498					Rv1835c
80	2115631	2115764	134	B/C	T		155	133	0		Rv1866
81	2138329	2139630	1301	D	S		929
82	2141284	2142335	1051	B	T		580				Rv1893
83	2160119	2160343	224	B	T		176				Rv1913
-60	2176428	2174347	2080	B	T		122				Rv1924c
84	2176862	2177079	217	B	T		349				Rv1923
85	2185427	2187441	2014	D	S		1558	1957	5.13977
-61	2193453	2192572	881	D	S		1191
-62	2232498	2231926	573	B	T		241				Rv1989c
-63	2261141	2260244	897	D	S		675
86	2266362	2268744	2382	A	T	10.3365					Rv2019
87	2270717	2272115	1398	D	S		4312
-64	2289543	2289182	362	A/C	S	82.3344		302	10.5357	Rv2044c
-65	2324876	2320465	4411	A	T	18.7244		4123	8.03571		Rv2067c
-66	2337601	2334360	3241	B	T		464	3007	78.2609		Rv2081c
-67	2368418	2366430	1988	B	T		565				Rv2109c
-68	2381181	2380923	258	C	S		1308	237	7.47331
-69	2389859	2387283	2576	B	T		449	1887	89.4805		Rv2129c
88	2390751	2391669	918	B	T		463				Rv2128
89	2403976	2405398	1422	A	T	5.57656					Rv2143
-70	2404267	2402703	1564	A	T	28.6517		1545	8.83721		Rv2144c
-71	2439795	2439070	725	A	S	77.1429				Rv2177c
-72	2444164	2443213	951	B	T		422	950	0.11274		Rv2182c
90	2445389	2446792	1404	D	S		804
91	2473326	2474452	1127	B/C	S/T		84	74	68.4005	Rv2209	Rv2208
-73	2486154	2485095	1059	D	S		840
92	2490028	2490973	945	D	S		977
93	2491145	2492505	1360	D	S		2094
-74	2500008	2498868	1140	D	S		1636
-75	2523098	2522204	894	B	T		143				Rv2249c
94	2540740	2541923	1183	A	S	50.5443				Rv2266
95	2574827	2575871	1044	D	S		772	982	4.80993
-76	2581499	2580650	849	B	T		344				Rv2309c
96	2598708	2599187	479	D	S		1928
97	2602278	2602697	419	B	T		399				Rv2328
-77	2605805	2604971	834	D	S		903
-78	2619345	2619074	271	D	S		1188
98	2626604	2628661	2057	D	S		801
99	2684274	2684400	126	D	S		2256
100	2693516	2697396	3880	A	T	33.9171					Rv2396
-79	2713894	2713143	751	B/C	S/T		230	110	71.7805	Rv2415c	Rv2416c
101	2727895	2729754	1860	B	T		556				Rv2429
-80	2737004	2736827	177	B	T		113	173	0.196175		Rv2439c
-81	2752752	2752001	751	B	T		96	572	34.556		Rv2452c
-82	2761766	2760488	1279	D	S		765
-83	2771109	2769847	1262	B	T		535				Rv2468c
-84	2775211	2774119	1092	D	S		1105
-85	2787004	2784836	2168	A/C	S/T	3.79907		106	100	Rv2481c	Rv2482c
-86	2802929	2802061	868	A	T	17.4227					Rv2490c
-87	2808815	2805442	3374	A	T	4.82642		2579	15.9374		Rv2495c
102	2828052	2830422	2370	B	T		248	2109	61.8483		Rv2511
-88	2829774	2828737	1037	A	S	83.1596				Rv2512c
-89	2836461	2835459	1002	D	S		927
-90	2849677	2849498	179	B	T		175				Rv2525c
103	2855260	2856060	800	D	S		994
-91	2860558	2860417	141	B/C	T		590	140	0.0894454		Rv2537c
-92	2881063	2880715	348	D	S		11383
104	2911411	2911813	402	D	S		3671
105	2923122	2925320	2199	A	T	3.67872					Rv2591
-93	2925715	2925492	223	D	S		5090
-94	2936035	2934175	1861	D	S		775
-95	2943441	2943294	146	B	T		159				Rv2615c
106	2970073	2971641	1568	C	S		1667	50	100	Rv2645
107	2985635	2986981	1346	A	T	25.1064		1204	18.299		Rv2669
-96	2990554	2990388	166	D	S		630
-97	3010839	3009375	1464	A	T	21.1624					Rv2693c
108	3011306	3012034	728	D	S		620	610	16.6902
-98	3015435	3015259	177	B	T		428				Rv2701c
-99	3019587	3017948	1639	B	T		227				Rv2705c
-100	3032161	3031638	523	B	T		359				Rv2721c
-101	3043680	3042746	934	D	S		695
109	3048365	3049156	791	D	S		690
-102	3055269	3053800	1469	B	T		246				Rv2742c
-103	3056163	3055717	446	A	S	53.5414				Rv2742c
110	3061526	3062343	817	D	S		1740
-104	3064221	3063133	1088	B	T		294				Rv2752c
-105	3189903	3184849	5055	A	S	56.239		506	100	Rv2879c
111	3197270	3197617	347	B	T		420				Rv2887
112	3200226	3200685	459	C	S		3376	40	55.9413	Rv2891
-106	3214794	3214480	314	D	S		871
113	3234602	3235206	604	D	S		6359
114	3240512	3241695	1183	D	S		12269
-107	3313618	3313131	488	B/C	T		155	417	28.2258		Rv2962c
115	3337270	3338455	1184	D	S		765
116	3374273	3374615	342	D	S		1802
117	3382696	3384345	1649	D	S		6309
-108	3386502	3385402	1101	A/C	S	50.6509		425	0.444444	Rv3027c
-109	3396534	3391339	5195	A	T	11.1274		1613	100		Rv3036c
-110	3407976	3407607	369	B/C	T		46	288	21.6578		Rv3047c
-111	3421976	3420124	1851	A	T	15.9647					Rv3060c
118	3422417	3424789	2372	D	S		1447
-112	3431830	3429272	2559	B	T		149	1580	100		Rv3068c
119	3431956	3433465	1509	B	T		118				Rv3067
120	3447172	3448377	1204	A	T	8.5622					Rv3081
-113	3447414	3446018	1396	A	T	0.978474					Rv3082c
-114	3460985	3452938	8047	A	T	18.587					Rv3092c
-115	3481839	3480179	1660	D	S		8637
121	3510463	3510584	121	B	T		408				Rv3143
-116	3521661	3521279	382	D	S		5730
-117	3527567	3524790	2777	A	T	9.93228					Rv3159c
-118	3545546	3545380	166	D	S		3708
122	3551728	3551919	191	A	T	19.3712					Rv3185
-119	3559871	3559336	535	B	T		323				Rv3193c
123	3562019	3562527	509	D	S		1995
-120	3581214	3580571	643	B	T		413				Rv3205c
-121	3584965	3584873	92	D	S		712
124	3590902	3591397	495	B	T		285				Rv3212
125	3593865	3594471	606	B	T		13	603	0.310881		Rv3216
-122	3595099	3594696	403	D	S		930
126	3601680	3602761	1081	D	S		661
-123	3605219	3603806	1413	B	T		532				Rv3229c
-124	3635168	3633189	1978	A	T	10.3589		1584	26.5636		Rv3255c
-125	3642781	3641892	890	D	S		2117
127	3644676	3645443	767	A	T	9.75316					Rv3263
128	3646180	3646896	716	D	S		1342
-126	3651868	3650167	1701	D	S		811
-127	3667800	3666989	811	B	T		369				Rv3286c
-128	3682190	3676024	6166	A	T	8.75274					Rv3298c
-129	3712271	3711095	1177	D	S		1123
129	3719906	3721093	1187	B	T		160				Rv3332
130	3791190	3792973	1783	B	T		381				Rv3376
-130	3795327	3794127	1200	A	T	23.0223		460	45.9627		Rv3380c
-131	3797761	3797381	380	A/C	T	30.7985		324	5.66229		Rv3383c
-132	3798937	3798573	364	B	T		306				Rv3384c
-133	3800976	3800482	494	D	S		2943
131	3806046	3807386	1340	A	S	68.6475				Rv3391
-134	3812291	3811777	513	B	T		210				Rv3396c
-135	3826039	3825259	780	D	S		952	771	1.59011
132	3835459	3835951	492	B	T		259				Rv3416
-136	3857425	3856899	526	D	S		834
-137	3892337	3886977	5361	B	T		34	1604	100		Rv3476c
133	3892650	3893556	906	B	T		559				Rv3475
134	3899623	3901474	1851	D	S		738
135	3910799	3912269	1470	B	T		331				Rv3491
136	3913847	3914014	168	D	S		3379
137	3937209	3938909	1700	B	T		499				Rv3508
-138	3953653	3952868	785	D	S		672
138	3999665	4001174	1510	B	T		27				Rv3558
-139	4027857	4025673	2184	D	S		1111
-140	4031462	4030498	965	A	T	3.30673					Rv3590c
-141	4036951	4034540	2411	A	T	16.6793					Rv3595c
-142	4059555	4059029	526	B	T		429				Rv3619c
139	4060359	4061359	1000	B	T		474				Rv3618
140	4063632	4065182	1550	B	T		383				Rv3623
-143	4109149	4107916	1234	D	S		634
-144	4116695	4116209	485	B	T		563				Rv3677c
141	4126614	4130420	3805	B	T		135	3743	4.64945		Rv3684
142	4143446	4146277	2831	D	S		701
-145	4159184	4157719	1465	A	T	28.427					Rv3714c
143	4172621	4175122	2501	B/C	S/T		7	334	100	Rv3727	Rv3726
-146	4177202	4176301	901	D	S		3478
-147	4197859	4194012	3846	A	T	45.3831		1353	100		Rv3749c
-148	4200906	4200508	398	B	T		383				Rv3755c
144	4201721	4203648	1927	B	T		395				Rv3754
-149	4223219	4222430	789	B	T		480				Rv3778c
-150	4227965	4227222	744	D	S		4409
145	4302035	4303173	1139	B	T		469				Rv3826
-151	4310148	4309042	1106	D	S		861
-152	4312857	4312613	243	C	S		1881	188	5.80311
146	4317702	4318260	558	D	S		2979
147	4326238	4327549	1311	B	T		270	1311	0		Rv3853
-153	4344078	4343688	391	D	S		13515
-154	4357119	4354193	2926	B	T		474				Rv3879c
148	4377725	4378676	951	D	S		20190
-155	4404887	4400029	4858	A	S	61.8529				Rv3916c
