# Supplementary material for: Depleting Mycobacterium tuberculosis of the transcription termination factor Rho causes pervasive transcription and rapid death
Source: Nat Commun. 2017 Mar 28;8:14731. doi: 10.1038/ncomms14731 (PMC5379054; doi:10.1038/ncomms14731)
Supplement: Supplementary Data 3 — Genes silenced or terminated by Rho. The genes identified as silenced or terminated by Rho due to the relative location of an RSR are listed with their Rv number, symbol, tuberculist annotation and the functional category of their product. For each gene the RSR by which it is regulated and the differential expression of the sense reads in the samples are reported again. [file ncomms14731-s4.xlsx]

## Sheet: 3-RSR derived sil or term genes
Supplementary Data 3				Genes silenced or terminated by Rho
The genes identified as silenced or terminated by Rho due to the relative location of an RSR are listed with their Rv number, symbol, tuberculist annotation and the functional category of their product. For each gene the RSR by which it is regulated and the differential expression of the sense reads in the samples are reported again.
									DESeq2 results obtained with data reads of the sense orientation of gene comparing the following conditions
Gene					identified with RSR				wt0/wt6	wt0/wt6	wt0/wt6	wt0/wt6	wt0/wt6	wt0/wt6	wt0/duc0	wt0/duc0	wt0/duc0	wt0/duc0	wt0/duc0	wt0/duc0	wt6/duc6	wt6/duc6	wt6/duc6	wt6/duc6	wt6/duc6	wt6/duc6	duc0/duc15	duc0/duc15	duc0/duc15	duc0/duc15	duc0/duc15	duc0/duc15	duc0/duc3	duc0/duc3	duc0/duc3	duc0/duc3	duc0/duc3	duc0/duc3	duc0/duc6	duc0/duc6	duc0/duc6	duc0/duc6	duc0/duc6	duc0/duc6	duc0/duc9	duc0/duc9	duc0/duc9	duc0/duc9	duc0/duc9
Gene #	Gene symbol	Tuberculist annotation	Tuberculist functional category	silenced (S) or terminated (T)	RSR_ID	RSR_Start	RSR_End	RSR_length	baseMean	log2FoldChange	lfcSE	stat	pvalue	padj	baseMean	log2FoldChange	lfcSE	stat	pvalue	padj	baseMean	log2FoldChange	lfcSE	stat	pvalue	padj	baseMean	log2FoldChange	lfcSE	stat	pvalue	padj	baseMean	log2FoldChange	lfcSE	stat	pvalue	padj	baseMean	log2FoldChange	lfcSE	stat	pvalue	padj	baseMean	log2FoldChange	lfcSE	stat	pvalue
Rv0671	lpqP	Possible conserved lipoprotein LpqP	cell wall and cell processes	S	27	770643	771214	571	188633	0.191467	0.194741	0.983191	0.325514	0.959243	188633	-0.188829	0.189248	-0.997785	0.318384	0.781084	188633	-0.522345	0.221426	-2.359	0.0183242	0.0993352	188633	0.156934	0.170393	0.921016	0.357042	0.910708	188633	0.257537	0.170769	1.50811	0.131527	0.512712	188633	-0.142049	0.217663	-0.65261	0.514008	0.677777	188633	-1.62302	0.247196	-6.56573	5.1779e-11
Rv2209	Rv2209	Probable conserved integral membrane protein	cell wall and cell processes	S	91	2473326	2474452	1127	55969.1	0.104599	0.24847	0.420973	0.673775	0.987145	55969.1	-0.106859	0.239218	-0.446699	0.655092	0.938802	55969.1	-0.381334	0.267485	-1.42563	0.153976	0.375031	55969.1	-0.00675429	0.219104	-0.0308269	0.975408	0.995121	55969.1	-0.0825467	0.219543	-0.375993	0.706922	0.912394	55969.1	-0.169876	0.267315	-0.635491	0.525108	0.687021	55969.1	-1.31217	0.275191	-4.76821	1.8587e-06
Rv3916c	Rv3916c	Conserved hypothetical protein	conserved hypothetical	S	-155	4404887	4400029	4858	115736	-0.0487259	0.132919	-0.366584	0.713929	0.990302	115736	0.121278	0.13167	0.921073	0.357013	0.804987	115736	-0.209347	0.165654	-1.26376	0.206317	0.445327	115736	0.151994	0.115059	1.32101	0.186497	0.811142	115736	-0.156075	0.115327	-1.35333	0.175951	0.573376	115736	-0.37935	0.158097	-2.39947	0.0164186	0.0616807	115736	-0.708195	0.204834	-3.45741	0.000545394
Rv2879c	Rv2879c	Conserved hypothetical protein	conserved hypothetical	S	-105	3189903	3184849	5055	145722	0.041977	0.292458	0.143532	0.88587	0.997958	145722	-0.178957	0.28056	-0.637856	0.523568	0.889215	145722	-0.116504	0.305732	-0.381065	0.703155	0.863099	145722	-0.0847683	0.259654	-0.326466	0.744072	0.991264	145722	-0.163893	0.26012	-0.630067	0.528651	0.833716	145722	0.10443	0.307738	0.339348	0.734348	0.844113	145722	0.128037	0.298732	0.428601	0.668214
Rv2742c	Rv2742c	Conserved hypothetical arginine rich protein	conserved hypothetical	S	-103	3056163	3055717	446	47563.8	0.506625	0.227253	2.22934	0.0257911	0.587367	47563.8	0.245202	0.219388	1.11766	0.263711	0.738122	47563.8	-0.846973	0.249273	-3.39777	0.000679368	0.0104925	47563.8	-0.377716	0.199716	-1.89127	0.0585889	0.639501	47563.8	-0.570956	0.20013	-2.85292	0.00433189	0.113998	47563.8	-0.58555	0.247715	-2.36381	0.0180883	0.0664493	47563.8	-2.04808	0.264288	-7.74944	9.22972e-15
Rv2481c	Rv2481c	Hypothetical protein	conserved hypothetical	S	-85	2787004	2784836	2168	12303	-0.310472	0.364136	-0.852628	0.393866	0.98039	12303	-0.483111	0.348777	-1.38516	0.166004	0.634944	12303	-0.854334	0.369395	-2.31279	0.0207343	0.10744	12303	0.11348	0.326966	0.34707	0.728539	0.988285	12303	0.403763	0.327466	1.23299	0.217579	0.611458	12303	-0.681695	0.372468	-1.83021	0.0672186	0.174587	12303	-1.49129	0.342331	-4.35628	1.32289e-05
Rv2415c	Rv2415c	Conserved hypothetical protein	conserved hypothetical	S	-79	2713894	2713143	751	50324.1	0.090371	0.326048	0.277171	0.781649	0.994271	50324.1	-0.00959003	0.312378	-0.0307	0.975509	0.995136	50324.1	-0.558199	0.3354	-1.66428	0.0960571	0.282015	50324.1	-0.17458	0.290969	-0.599996	0.548509	0.967543	50324.1	-0.253172	0.291444	-0.868683	0.385021	0.765444	50324.1	-0.458238	0.3383	-1.35453	0.175568	0.334794	50324.1	-1.70251	0.318267	-5.34932	8.82865e-08
Rv2044c	Rv2044c	Conserved hypothetical protein	conserved hypothetical	S	-64	2289543	2289182	362	11019.1	0.287761	0.299855	0.959666	0.337224	0.959243	11019.1	-0.785167	0.28709	-2.73492	0.0062396	NA	11019.1	-1.48325	0.311887	-4.75573	1.98e-06	0.000100893	11019.1	0.00628515	0.265675	0.0236573	0.981126	NA	11019.1	0.0371051	0.266168	0.139405	0.88913	NA	11019.1	-0.410324	0.313621	-1.30835	0.190756	0.354349	11019.1	-2.02144	0.30226	-6.68774	2.26643e-11
Rv0963c	Rv0963c	Conserved hypothetical protein	conserved hypothetical	S	-36	1075745	1075197	548	9299.23	-1.00151	0.406509	-2.46368	0.0137518	0.495278	9299.23	-0.676806	0.389918	-1.73576	0.0826057	NA	9299.23	0.0508525	0.407711	0.124727	0.90074	0.9534	9299.23	-0.0216055	0.368246	-0.0586713	0.953214	NA	9299.23	0.192436	0.368707	0.521922	0.601725	NA	9299.23	-0.273851	0.410079	-0.667802	0.50426	0.67107	9299.23	-1.7283	0.371842	-4.64795	3.35249e-06
Rv0874c	Rv0874c	Conserved hypothetical protein	conserved hypothetical	S	-33	973840	971700	2140	72905	0.436134	0.129281	3.37354	0.000742091	0.157441	72905	0.121664	0.128192	0.949072	0.342584	0.799859	72905	-0.46417	0.162067	-2.86407	0.00418241	0.0379304	72905	-0.128038	0.111749	-1.14577	0.251891	0.856468	72905	0.00908103	0.112028	0.0810607	0.935394	0.980133	72905	-0.1497	0.154325	-0.970027	0.332033	0.514209	72905	-1.28703	0.201505	-6.38711	1.69053e-10
Rv0998	Rv0998	Conserved hypothetical protein	conserved hypothetical	S	42	1114582	1115358	776	128345	0.0261774	0.246316	0.106275	0.915364	0.997958	128345	0.157049	0.237227	0.662019	0.507959	0.882875	128345	-0.622189	0.265657	-2.34208	0.0191767	0.101777	128345	-0.146895	0.217182	-0.676369	0.498806	0.967543	128345	-0.0728367	0.217619	-0.334699	0.737852	0.920939	128345	-0.75306	0.265385	-2.83761	0.00454522	0.0238565	128345	-2.29199	0.274119	-8.36129	6.2038e-17
Rv2891	Rv2891	Conserved hypothetical protein	conserved hypothetical	S	112	3200226	3200685	459	8354.96	0.112255	0.444513	0.252534	0.800628	0.994271	8354.96	0.0847093	0.427329	0.198229	0.842866	NA	8354.96	-0.658284	0.44247	-1.48775	0.136818	0.351505	8354.96	-0.271175	0.406744	-0.666695	0.504967	NA	8354.96	-0.481787	0.4071	-1.18346	0.236626	NA	8354.96	-0.630738	0.443158	-1.42328	0.154654	0.308767	8354.96	-1.84721	0.400707	-4.60988	4.02911e-06
Rv0736	rslA	Anti-sigma factor RslA	information pathways	S	30	828237	829492	1255	54843.6	0.121806	0.231724	0.525652	0.59913	0.987145	54843.6	0.318767	0.223575	1.42578	0.153933	0.616538	54843.6	-0.674739	0.253114	-2.66575	0.00768172	0.0572799	54843.6	-0.134393	0.203821	-0.659368	0.509659	0.967543	54843.6	-0.319874	0.204236	-1.5662	0.117302	0.49357	54843.6	-0.8717	0.251879	-3.46079	0.000538589	0.00483764	54843.6	-2.3423	0.266598	-8.78589	1.55129e-18
Rv2512c	Rv2512c	Transposase for insertion sequence element IS1081	insertion seqs and phages	S	-88	2829774	2828737	1037	21053.2	-0.765273	0.371581	-2.0595	0.039446	0.673703	21053.2	-0.998402	0.355978	-2.80467	0.00503676	0.106041	21053.2	-0.953022	0.37607	-2.53416	0.0112718	0.0738364	21053.2	0.317562	0.334115	0.950458	0.34188	0.903742	21053.2	0.439779	0.334596	1.31436	0.188726	0.590868	21053.2	-0.719892	0.379116	-1.89887	0.0575816	0.15578	21053.2	-2.11803	0.347319	-6.09824	1.07244e-09
Rv2177c	Rv2177c	Possible transposase	insertion seqs and phages	S	-71	2439795	2439070	725	47044.1	-0.326496	0.251822	-1.29653	0.194792	0.903423	47044.1	-0.559137	0.242338	-2.30726	0.0210402	0.24193	47044.1	-0.338423	0.270344	-1.25182	0.210635	0.451152	47044.1	0.221379	0.222124	0.996647	0.318936	0.896122	47044.1	0.10945	0.222564	0.491767	0.622884	0.878648	47044.1	-0.105781	0.270352	-0.39127	0.695597	0.816527	47044.1	-1.84604	0.276886	-6.66717	2.60775e-11
Rv1047	Rv1047	Probable transposase	insertion seqs and phages	S	44	1169434	1171005	1571	19969.9	-0.272149	0.2965	-0.917873	0.358685	0.965519	19969.9	-0.366713	0.284196	-1.29035	0.196929	0.665525	19969.9	-1.62114	0.308956	-5.24715	1.54e-07	9.65e-06	19969.9	-0.0913644	0.262943	-0.347468	0.72824	0.988285	19969.9	-0.403892	0.263399	-1.53338	0.125181	0.50304	19969.9	-1.52657	0.310883	-4.91044	9.09e-07	3.12e-05	19969.9	-2.94414	0.300614	-9.79377	1.1975e-22
Rv3027c	Rv3027c	GCN5-related N-acetyltransferase	intermediary metabolism and respiration	S	-108	3386502	3385402	1101	75329.6	-0.174255	0.180906	-0.963233	0.335431	0.959243	75329.6	-0.826603	0.176367	-4.68683	2.77473e-06	0.000423407	75329.6	-0.335724	0.209376	-1.60345	0.108835	0.307008	75329.6	-0.0657288	0.15783	-0.416454	0.677078	0.988285	75329.6	0.440239	0.158199	2.78282	0.0053888	0.126753	75329.6	0.316624	0.204579	1.54769	0.121697	0.263231	75329.6	-0.967102	0.239196	-4.04314	5.27404e-05
Rv0697	Rv0697	Probable dehydrogenase	intermediary metabolism and respiration	S	29	796919	798700	1781	55308.5	0.120133	0.186526	0.644056	0.519539	0.986639	55308.5	0.849785	0.181595	4.67955	2.87506e-06	0.000423407	55308.5	-0.78089	0.21429	-3.64408	0.000268346	0.00530201	55308.5	-0.169757	0.16296	-1.04171	0.297544	0.892167	55308.5	-0.00573854	0.163335	-0.0351335	0.971973	0.98981	55308.5	-1.51054	0.209907	-7.19625	6.19e-13	2.77e-10	55308.5	-2.86763	0.242515	-11.8246	2.91428e-32
Rv2266	cyp124	Probable cytochrome P450 124 Cyp124	intermediary metabolism and respiration	S	94	2540740	2541923	1183	44357.3	0.0994905	0.334556	0.297381	0.766176	0.994271	44357.3	0.125398	0.320506	0.391251	0.695612	0.946853	44357.3	0.265946	0.343004	0.775343	0.438137	0.685077	44357.3	0.142144	0.299025	0.475358	0.634532	0.988285	44357.3	0.209246	0.299502	0.698645	0.484774	0.81663	44357.3	0.240038	0.346054	0.693643	0.487906	0.658237	44357.3	-0.479293	0.32352	-1.4815	0.138474
Rv3727	Rv3727	Possible oxidoreductase	intermediary metabolism and respiration	S	143	4172621	4175122	2501	52061.7	-0.0506204	0.262496	-0.192843	0.847082	0.994623	52061.7	0.131643	0.252365	0.521638	0.601923	0.923267	52061.7	-0.144586	0.279591	-0.517134	0.605063	0.803228	52061.7	0.142996	0.231983	0.616407	0.537626	0.967543	52061.7	0.111123	0.232438	0.478077	0.632595	0.882308	52061.7	-0.326849	0.280228	-1.16637	0.243465	0.420123	52061.7	-1.40956	0.282491	-4.98975	6.04563e-07
Rv3391	acrA1	Possible multi-functional enzyme with acyl-CoA-reductase activity AcrA1	lipid metabolism	S	131	3806046	3807386	1340	106304	-0.287654	0.251951	-1.1417	0.253577	0.926133	106304	-0.373017	0.242503	-1.53819	0.124001	0.575108	106304	-0.0396745	0.270516	-0.146662	0.883398	0.949631	106304	0.111213	0.222346	0.500177	0.61695	0.985153	106304	-0.015473	0.222785	-0.0694526	0.944629	0.98252	106304	0.0456889	0.270586	0.168852	0.865913	0.92377	106304	0.0355014	0.277036	0.128147	0.898032
Rv1790	PPE27	PPE family protein PPE27	PE/PPE families	S	78	2028552	2029791	1239	55724.7	0.194689	0.27361	0.711557	0.476739	0.986639	55724.7	0.292055	0.262689	1.11179	0.266228	0.739841	55724.7	-1.87277	0.289181	-6.47611	9.41e-11	1.22e-08	55724.7	-0.368363	0.242043	-1.52189	0.128036	0.748532	55724.7	-0.745139	0.242482	-3.07296	0.00211944	0.0811535	55724.7	-1.97013	0.290251	-6.78769	1.14e-11	3.53e-09	55724.7	-3.80325	0.288268	-13.1934	9.5724e-40
Rv2645	Rv2645	Hypothetical protein	unknown	S	106	2970073	2971641	1568	24994.1	0.0967845	0.227184	0.426018	0.670095	0.987145	24994.1	0.1708	0.219345	0.778684	0.436166	0.844754	24994.1	-0.875553	0.24916	-3.51402	0.000441376	0.00753893	24994.1	-0.35275	0.199643	-1.76691	0.0772436	0.695844	24994.1	-0.145201	0.200083	-0.725703	0.468021	0.809784	24994.1	-0.949568	0.247615	-3.83486	0.000125635	0.00153465	24994.1	-1.09642	0.264233	-4.14944	3.33289e-05
Rv0609	vapC28	Possible toxin VapC28. Contains PIN domain.	virulence, detoxification and adaptation	S	23	703622	708354	4732	80981.1	-0.145824	0.150491	-0.968993	0.332549	0.959243	80981.1	-0.0159706	0.148109	-0.10783	0.91413	0.989959	80981.1	-0.184134	0.182224	-1.01048	0.312265	0.56644	80981.1	-0.0804476	0.130663	-0.615689	0.5381	0.967543	80981.1	-0.404416	0.130961	-3.08806	0.00201468	0.0795278	80981.1	-0.313988	0.175499	-1.78911	0.073597	0.185767	80981.1	-0.692853	0.219057	-3.16288	0.00156215
Rv3879c	espK	ESX-1 secretion-associated protein EspK. Alanine and proline rich protein.	cell wall and cell processes	T	-154	4357119	4354193	2926	526880	0.0166235	0.112888	0.147256	0.88293	0.997958	526880	-0.228984	0.112754	-2.03083	0.0422727	0.347107	526880	-0.184577	0.145573	-1.26793	0.204822	0.444847	526880	-0.0240726	0.0973764	-0.247211	0.804745	0.991264	526880	0.0205646	0.0976115	0.210678	0.833139	0.953035	526880	0.0610304	0.137488	0.443896	0.657118	0.788816	526880	-0.0162673	0.18543	-0.0877278	0.930093
Rv3619c	esxV	Putative ESAT-6 like protein EsxV (ESAT-6 like protein 1)	cell wall and cell processes	T	-142	4059555	4059029	526	58984.2	-0.173978	0.342943	-0.507307	0.611939	0.987145	58984.2	0.304242	0.328515	0.926114	0.354387	0.804987	58984.2	-0.0529302	0.350526	-0.151002	0.879974	0.947176	58984.2	-0.0398303	0.306966	-0.129755	0.896761	0.991264	58984.2	-0.300586	0.307432	-0.977731	0.328207	0.713608	58984.2	-0.53115	0.353656	-1.50188	0.133127	0.279352	58984.2	-0.633593	0.328786	-1.92707	0.0539712
Rv3476c	kgtP	Probable dicarboxylic acid transport integral membrane protein KgtP (dicarboxylate transporter)	cell wall and cell processes	T	-137	3892337	3886977	5361	206619	-0.395902	0.152769	-2.59151	0.0095555	0.432789	206619	-0.209784	0.150268	-1.39607	0.162694	0.632702	206619	0.580781	0.184348	3.15045	0.00163018	0.0201572	206619	0.0824624	0.132755	0.621163	0.534492	0.967543	206619	0.0833992	0.133062	0.626767	0.530812	0.833869	206619	0.394662	0.177786	2.21988	0.0264271	0.0878216	206619	1.12414	0.220794	5.09135	3.55529e-07
Rv3298c	lpqC	Possible esterase lipoprotein LpqC	cell wall and cell processes	T	-128	3682190	3676024	6166	86842.4	-0.0873737	0.181203	-0.482187	0.629673	0.987145	86842.4	-0.0148164	0.176676	-0.0838621	0.933166	0.991017	86842.4	0.0558249	0.209688	0.266229	0.790063	0.916737	86842.4	-0.130296	0.158182	-0.823711	0.410104	0.934918	86842.4	-0.0365825	0.158538	-0.23075	0.817509	0.950078	86842.4	-0.0167325	0.204947	-0.081643	0.934931	0.962141	86842.4	-1.15177	0.239427	-4.81051	1.50543e-06
Rv3193c	Rv3193c	Probable conserved transmembrane protein	cell wall and cell processes	T	-119	3559871	3559336	535	750682	-0.111066	0.154789	-0.71753	0.473047	0.986639	750682	-0.217124	0.152155	-1.42699	0.153583	0.616423	750682	0.194417	0.1862	1.04413	0.296425	0.549122	750682	0.0238629	0.13457	0.177327	0.859252	0.991264	750682	0.1726	0.134881	1.27965	0.200669	0.59916	750682	0.300475	0.17976	1.67154	0.0946148	0.221744	750682	0.0728151	0.222268	0.3276	0.743214
Rv3092c	Rv3092c	Probable conserved integral membrane protein	cell wall and cell processes	T	-114	3460985	3452938	8047	122349	0.268701	0.215113	1.24911	0.211624	0.910425	122349	0.418061	0.208166	2.0083	0.0446111	0.352926	122349	0.175469	0.23893	0.734395	0.462708	0.703044	122349	-0.197047	0.188816	-1.04359	0.296673	0.89142	122349	0.0764423	0.189219	0.403987	0.686222	0.906988	122349	0.0261091	0.236622	0.110341	0.912139	0.948126	122349	-1.08867	0.258105	-4.21792	2.46571e-05
Rv3036c	TB22.2	Probable conserved secreted protein TB22.2	cell wall and cell processes	T	-109	3396534	3391339	5195	139067	-0.0360475	0.184896	-0.194961	0.845423	0.994623	139067	-0.272621	0.180122	-1.51354	0.130143	0.583677	139067	0.432957	0.212917	2.03345	0.0420069	0.167668	139067	0.259308	0.16154	1.60523	0.108443	0.729013	139067	0.29092	0.161899	1.79692	0.0723487	0.408988	139067	0.669531	0.208459	3.21181	0.00131902	0.00946081	139067	1.02168	0.241625	4.22837	2.35387e-05
Rv2721c	Rv2721c	Possible conserved transmembrane alanine and glycine rich protein	cell wall and cell processes	T	-100	3032161	3031638	523	814605	0.0937807	0.139294	0.673255	0.500785	0.986639	814605	0.0488224	0.137679	0.354611	0.722881	0.958645	814605	-0.576735	0.171792	-3.35717	0.000787456	0.0118885	814605	-0.143807	0.120762	-1.19082	0.233723	0.852108	814605	-0.276196	0.121045	-2.28176	0.0225037	0.250634	814605	-0.531777	0.164531	-3.23207	0.00122898	0.00889412	814605	0.00770976	0.210312	0.0366587	0.970757
Rv2693c	Rv2693c	Probable conserved integral membrane alanine and leucine rich protein	cell wall and cell processes	T	-97	3010839	3009375	1464	84043.9	-0.157449	0.189959	-0.828858	0.407185	0.98039	84043.9	0.203828	0.184812	1.1029	0.270072	0.743426	84043.9	-0.0152079	0.217293	-0.0699879	0.944203	0.975669	84043.9	0.029533	0.166082	0.177822	0.858863	0.991264	84043.9	-0.270122	0.166444	-1.6229	0.104611	0.469586	84043.9	-0.376485	0.213186	-1.76599	0.0773972	0.193301	84043.9	-0.667653	0.244513	-2.73054	0.00632307
Rv2144c	Rv2144c	Probable transmembrane protein	cell wall and cell processes	T	-70	2404267	2402703	1564	254721	-0.055686	0.206048	-0.270257	0.786963	0.994271	254721	0.327395	0.199752	1.639	0.101212	0.533166	254721	-0.60042	0.231165	-2.59736	0.00939429	0.0652903	254721	-0.338767	0.180622	-1.87556	0.0607155	0.652128	254721	-0.538477	0.181008	-2.97488	0.00293104	0.0987332	254721	-0.983501	0.228224	-4.30937	1.64e-05	0.000309839	254721	-0.545611	0.253347	-2.15361	0.0312709
Rv2081c	Rv2081c	Conserved transmembrane protein	cell wall and cell processes	T	-66	2337601	2334360	3241	66164.4	-0.0864382	0.18561	-0.465699	0.641431	0.987145	66164.4	-0.0805858	0.180764	-0.445806	0.655738	0.938842	66164.4	-0.146624	0.213519	-0.686704	0.492269	0.721651	66164.4	-0.119422	0.162142	-0.736529	0.461409	0.958007	66164.4	0.0378955	0.162506	0.233194	0.815611	0.949521	66164.4	-0.152477	0.209089	-0.729244	0.465852	0.638577	66164.4	-0.327289	0.24201	-1.35238	0.176254
Rv1184c	Rv1184c	Possible exported protein	cell wall and cell processes	T	-45	1324101	1320237	3864	649483	-0.233755	0.210084	-1.11267	0.26585	0.92894	649483	-0.33553	0.203509	-1.64873	0.0992037	0.527571	649483	0.589822	0.234626	2.51388	0.0119411	0.0761622	649483	0.519476	0.184285	2.81887	0.00481924	0.224128	649483	0.412421	0.184678	2.23319	0.0255363	0.261722	649483	0.691598	0.231982	2.98126	0.00287064	0.0168682	649483	2.01234	0.255491	7.87635	3.37086e-15
Rv0875c	Rv0875c	Possible conserved exported protein	cell wall and cell processes	T	-33	973840	971700	2140	42045.3	0.309254	0.210231	1.47102	0.141285	0.859704	42045.3	0.211891	0.203587	1.04079	0.297975	0.767642	42045.3	0.0464338	0.234736	0.197813	0.843192	0.939703	42045.3	0.306205	0.18434	1.66109	0.0966957	0.714136	42045.3	0.0413598	0.184728	0.223895	0.822839	0.951404	42045.3	0.143797	0.232036	0.619719	0.535443	0.696024	42045.3	-0.433365	0.255503	-1.69612	0.0898627
Rv0537c	Rv0537c	Probable integral membrane protein	cell wall and cell processes	T	-21	628393	626362	2030	326776	0.0557503	0.132995	0.419191	0.675076	0.987145	326776	0.382394	0.131763	2.90213	0.0037064	0.0881478	326776	-0.104035	0.165749	-0.627668	0.530221	0.753373	326776	-0.135355	0.115161	-1.17535	0.239853	0.852108	326776	-0.132612	0.115433	-1.14882	0.25063	0.654718	326776	-0.430679	0.158214	-2.72212	0.00648639	0.0312013	326776	-0.577318	0.204934	-2.81709	0.00484613
Rv0103c	ctpB	Probable cation-transporter P-type ATPase B CtpB	cell wall and cell processes	T	-4	119328	118084	1244	353492	0.143682	0.14048	1.0228	0.306404	0.954739	353492	-0.0712893	0.138787	-0.513659	0.60749	0.925987	353492	0.555158	0.172917	3.21054	0.00132485	0.0171719	353492	0.153392	0.121813	1.25924	0.207943	0.83472	353492	0.303193	0.1221	2.48316	0.0130221	0.191469	353492	0.770129	0.16571	4.64746	3.36e-06	8.97e-05	353492	0.869293	0.211285	4.11432	3.88327e-05
Rv0128	Rv0128	Probable conserved transmembrane protein	cell wall and cell processes	T	3	156300	157860	1560	89356.5	0.0870601	0.238324	0.365302	0.714886	0.990302	89356.5	0.0783653	0.229758	0.341078	0.733045	0.960196	89356.5	-0.349683	0.258805	-1.35114	0.17665	0.406669	89356.5	-0.211868	0.209881	-1.00947	0.31275	0.896122	89356.5	-0.0376634	0.210309	-0.179086	0.85787	0.961869	89356.5	-0.340988	0.258031	-1.3215	0.186335	0.348808	89356.5	-1.31588	0.27002	-4.87328	1.09758e-06
Rv0178	Rv0178	Probable conserved Mce associated membrane protein	cell wall and cell processes	T	6	210143	211326	1183	354035	-0.14618	0.0939696	-1.55561	0.119801	0.849902	354035	0.0880137	0.0946084	0.930295	0.352218	0.804987	354035	0.146393	0.125088	1.17032	0.241873	0.486284	354035	-0.00940159	0.0807588	-0.116416	0.907323	0.991264	354035	-0.0196107	0.0809566	-0.242237	0.808597	0.946851	354035	-0.0878006	0.117011	-0.750362	0.453037	0.627929	354035	0.300868	0.163313	1.84228	0.0654342
Rv0419	lpqM	Possible lipoprotein peptidase LpqM	cell wall and cell processes	T	15	507114	508298	1184	362392	-0.103083	0.158928	-0.648616	0.516587	0.986639	362392	-0.0301894	0.156008	-0.193512	0.846558	0.986311	362392	0.260502	0.189955	1.37138	0.170255	0.397926	362392	-0.00983407	0.138264	-0.0711253	0.943298	0.993187	362392	-0.0437882	0.138582	-0.315974	0.752022	0.926518	362392	0.187607	0.183762	1.02093	0.307288	0.489597	362392	0.675812	0.225194	3.00102	0.00269077
Rv0518	Rv0518	Possible exported protein	cell wall and cell processes	T	20	610990	612471	1480	107683	-0.172176	0.187584	-0.91786	0.358692	0.965519	107683	-0.0353053	0.182613	-0.193334	0.846697	0.986311	107683	0.0275089	0.215242	0.127805	0.898304	0.953197	107683	-0.00906944	0.163949	-0.0553187	0.955885	0.993187	107683	-0.181564	0.164311	-1.105	0.269159	0.67085	107683	-0.109362	0.21097	-0.518377	0.604195	0.748007	107683	-0.234071	0.243168	-0.962593	0.335752
Rv0522	gabP	Probable GABA permease GabP (4-amino butyrate transport carrier) (GAMA-aminobutyrate permease)	cell wall and cell processes	T	21	614438	614682	243	95299.5	0.162114	0.13266	1.22203	0.221695	0.919849	95299.5	0.428163	0.131421	3.25795	0.00112221	0.0421267	95299.5	0.0322758	0.165409	0.195127	0.845293	0.939801	95299.5	-0.167434	0.114822	-1.45821	0.144784	0.77013	95299.5	-0.10126	0.115098	-0.879773	0.378983	0.760239	95299.5	-0.233773	0.157836	-1.48111	0.138577	0.286313	95299.5	-1.11097	0.204603	-5.4299	5.63857e-08
Rv0622	Rv0622	Possible membrane protein	cell wall and cell processes	T	24	716284	716402	118	59751.7	-0.559167	0.275433	-2.03014	0.0423422	0.693411	59751.7	0.0600741	0.264504	0.22712	0.820331	0.97988	59751.7	-0.189384	0.290783	-0.65129	0.514859	0.742539	59751.7	0.045614	0.243846	0.187061	0.851613	0.991264	59751.7	-0.616735	0.244288	-2.52463	0.0115822	0.187916	59751.7	-0.808625	0.292051	-2.76878	0.00562667	0.0281054	59751.7	-2.70207	0.289328	-9.33913	9.71298e-21
Rv0835	lpqQ	Possible lipoprotein LpqQ	cell wall and cell processes	T	35	931439	932283	844	28897	0.525728	0.189946	2.76778	0.00564403	0.325016	28897	-0.107041	0.184719	-0.579479	0.562266	0.905348	28897	-0.495108	0.217247	-2.27901	0.0226667	0.112386	28897	0.37299	0.165963	2.24743	0.0246129	0.45309	28897	0.255896	0.166334	1.53844	0.12394	0.502592	28897	0.137661	0.213056	0.646125	0.518198	0.680925	28897	0.836516	0.244431	3.42229	0.000620949
Rv0988	Rv0988	Possible conserved exported protein	cell wall and cell processes	T	41	1105881	1106880	1000	75091.7	-0.33385	0.194669	-1.71497	0.0863514	0.802413	75091.7	0.205382	0.189175	1.08567	0.277625	0.755253	75091.7	-0.0733558	0.221367	-0.331377	0.74036	0.887954	75091.7	-0.104194	0.170316	-0.611768	0.540691	0.967543	75091.7	-0.28531	0.170685	-1.67156	0.0946116	0.453963	75091.7	-0.612588	0.217591	-2.81531	0.00487295	0.0251809	75091.7	-0.958255	0.247148	-3.87725	0.000105643
Rv1031	kdpC	Probable potassium-transporting ATPase C chain KdpC (potassium-translocating ATPase C chain) (ATP phosphohydrolase [potassium-transporting] C chain) (potassium binding and translocating subunit C)	cell wall and cell processes	T	43	1156157	1159693	3537	34107.4	0.275785	0.26748	1.03105	0.302518	0.951363	34107.4	0.11896	0.257017	0.462846	0.643474	0.935024	34107.4	-0.147496	0.283929	-0.519481	0.603425	0.801981	34107.4	0.0127033	0.23654	0.0537048	0.95717	0.993187	34107.4	-0.0325736	0.236995	-0.137444	0.89068	0.971939	34107.4	0.00933031	0.284798	0.0327612	0.973865	0.983133	34107.4	-0.622082	0.285109	-2.18191	0.0291164
Rv1166	lpqW	Probable conserved lipoprotein LpqW	cell wall and cell processes	T	52	1297750	1300319	2569	369796	0.00818466	0.236931	0.0345445	0.972443	0.998543	369796	-0.264871	0.228486	-1.15924	0.246357	0.724527	369796	0.299683	0.257616	1.1633	0.244709	0.490026	369796	0.12907	0.208654	0.618584	0.536191	0.967543	369796	0.171866	0.209079	0.822016	0.411068	0.782644	369796	0.572739	0.256785	2.23042	0.0257195	0.0860089	369796	-0.0157712	0.269337	-0.0585554	0.953306
Rv1228	lpqX	Probable lipoprotein LpqX	cell wall and cell processes	T	56	1371510	1372140	630	16797.4	0.0233981	0.313225	0.0747006	0.940453	0.997958	16797.4	0.216237	0.300185	0.720347	0.471312	0.859358	16797.4	0.483543	0.324006	1.49239	0.135597	0.349044	16797.4	0.289354	0.278939	1.03734	0.299579	0.893471	16797.4	0.365872	0.279429	1.30936	0.190413	0.592932	16797.4	0.290704	0.326621	0.890035	0.373447	0.55528	16797.4	-0.684986	0.310564	-2.20562	0.0274107
Rv1312	Rv1312	Conserved hypothetical secreted protein	cell wall and cell processes	T	60	1468501	1470408	1907	122523	0.132492	0.165749	0.799354	0.424085	0.981209	122523	0.232713	0.162341	1.43348	0.15172	0.615918	122523	0.426435	0.196082	2.17478	0.0296468	0.133205	122523	0.00205213	0.144352	0.0142161	0.988658	0.998755	122523	0.144653	0.144684	0.999786	0.317414	0.70534	122523	0.326213	0.190309	1.71412	0.0865061	0.207934	122523	0.00278627	0.229801	0.0121247	0.990326
Rv1607	chaA	Probable ionic transporter integral membrane protein ChaA	cell wall and cell processes	T	73	1807586	1807756	170	129911	0.418619	0.132079	3.16945	0.00152726	0.186557	129911	-0.0560962	0.130875	-0.428626	0.668196	0.941419	129911	-0.0145902	0.164858	-0.0885012	0.929478	0.968397	129911	-0.131568	0.114308	-1.151	0.249733	0.853257	129911	0.312197	0.114586	2.72457	0.00643846	0.134715	129911	0.460125	0.157262	2.92585	0.00343516	0.0193126	129911	0.043544	0.204098	0.213349	0.831055
Rv1798	eccA5	ESX conserved component EccA5. ESX-5 type VII secretion system protein.	cell wall and cell processes	T	79	2038691	2041508	2817	223088	0.214167	0.186528	1.14818	0.250895	0.923471	223088	0.0640583	0.181637	0.352672	0.724334	0.958645	223088	-0.0323728	0.214335	-0.151038	0.879945	0.947176	223088	-0.111205	0.163011	-0.68219	0.495119	0.967543	223088	0.0255684	0.163374	0.156502	0.875637	0.967786	223088	0.117736	0.209994	0.560663	0.575028	0.726398	223088	-0.434136	0.242571	-1.78973	0.0734974
Rv2128	Rv2128	Conserved transmembrane protein	cell wall and cell processes	T	88	2390751	2391669	918	67858	0.0272777	0.213686	0.127653	0.898424	0.997958	67858	-0.449893	0.206834	-2.17514	0.0296198	0.286399	67858	0.561553	0.237708	2.36237	0.0181587	0.0990499	67858	0.152481	0.187506	0.813204	0.416101	0.936998	67858	0.513543	0.187911	2.73291	0.00627776	0.133147	67858	1.03872	0.235294	4.41458	1.01e-05	0.000206213	67858	2.30224	0.257361	8.94559	3.69974e-19
Rv3332	nagA	Probable N-acetylglucosamine-6-phosphate deacetylase NagA (GlcNAc 6-P deacetylase)	cell wall and cell processes	T	129	3719906	3721093	1187	94680.7	-0.14219	0.261265	-0.544236	0.586279	0.987145	94680.7	-0.28396	0.251217	-1.13034	0.258333	0.733562	94680.7	0.203996	0.278555	0.732336	0.463963	0.704155	94680.7	0.0246714	0.230869	0.106863	0.914898	0.991264	94680.7	0.0427501	0.231317	0.184812	0.853377	0.959808	94680.7	0.345766	0.279135	1.23871	0.215455	0.386514	94680.7	-0.96027	0.281871	-3.40677	0.000657355
Rv3623	lpqG	Probable conserved lipoprotein LpqG	cell wall and cell processes	T	140	4063632	4065182	1550	125953	-0.234713	0.173133	-1.35568	0.175202	0.872515	125953	0.239516	0.169197	1.4156	0.156892	0.621896	125953	-0.37238	0.202618	-1.83784	0.0660865	0.223048	125953	-0.154275	0.150961	-1.02195	0.306804	0.895007	125953	-0.404405	0.151298	-2.67291	0.00751968	0.145472	125953	-0.846608	0.197333	-4.29026	1.78e-05	0.00033244	125953	-0.590922	0.234532	-2.51958	0.0117495
Rv3755c	Rv3755c	Conserved protein	conserved hypothetical	T	-148	4200906	4200508	398	126415	0.116762	0.175795	0.664193	0.506567	0.986639	126415	-0.0653044	0.171671	-0.380404	0.703646	0.950692	126415	0.406689	0.204969	1.98415	0.0472391	0.181526	126415	-0.117868	0.153353	-0.768605	0.442128	0.94709	126415	0.273331	0.153702	1.77831	0.0753523	0.413951	126415	0.588755	0.199867	2.94573	0.00322193	0.0184745	126415	0.335275	0.236185	1.41954	0.155741
Rv3749c	Rv3749c	Conserved hypothetical protein	conserved hypothetical	T	-147	4197859	4194012	3846	122477	0.108589	0.197978	0.54849	0.583356	0.987145	122477	0.45237	0.192264	2.35286	0.0186299	0.223511	122477	0.624128	0.224228	2.78345	0.00537834	0.0444264	122477	0.576044	0.173341	3.32318	0.00088999	0.0851943	122477	0.280834	0.173718	1.61661	0.105962	0.471098	122477	0.280346	0.220711	1.2702	0.204015	0.371637	122477	-0.00986539	0.248993	-0.0396211	0.968395
Rv3714c	Rv3714c	Conserved hypothetical protein	conserved hypothetical	T	-145	4159184	4157719	1465	51942	0.270755	0.180381	1.50102	0.13335	0.859704	51942	0.0792293	0.175862	0.450519	0.652336	0.937806	51942	-0.556968	0.208955	-2.66549	0.00768753	0.0572799	51942	0.124649	0.157383	0.792007	0.428357	0.941549	51942	-0.0155444	0.157732	-0.0985496	0.921496	0.980133	51942	-0.365442	0.204104	-1.79047	0.0733786	0.185531	51942	-0.768701	0.238893	-3.21776	0.00129195
Rv3205c	Rv3205c	Conserved protein	conserved hypothetical	T	-120	3581214	3580571	643	414255	0.091136	0.121631	0.749286	0.453685	0.986639	414255	-0.134194	0.12105	-1.10858	0.26761	0.740909	414255	0.120186	0.15453	0.777754	0.436714	0.684431	414255	0.0143264	0.105095	0.136319	0.891569	0.991264	414255	0.0573419	0.105346	0.544319	0.586222	0.85803	414255	0.345516	0.14662	2.35653	0.0184465	0.067341	414255	0.985973	0.194382	5.07234	3.92956e-07
Rv3047c	Rv3047c	Hypothetical protein	conserved hypothetical	T	-110	3407976	3407607	369	40337.6	-0.0465139	0.294796	-0.157783	0.874627	0.996779	40337.6	-0.723801	0.282732	-2.56003	0.0104664	0.158402	40337.6	-0.264357	0.307749	-0.859003	0.390339	0.644455	40337.6	0.253731	0.261746	0.969377	0.332357	0.898238	40337.6	-0.127609	0.26221	-0.486668	0.626494	0.879589	40337.6	0.41293	0.309797	1.33291	0.182563	0.34485	40337.6	-0.409442	0.29998	-1.3649	0.172286
Rv2752c	Rv2752c	Conserved hypothetical protein	conserved hypothetical	T	-104	3064221	3063133	1088	197871	0.0975976	0.135029	0.722789	0.46981	0.986639	197871	0.102743	0.133662	0.768679	0.442084	0.84569	197871	0.0987299	0.16771	0.588693	0.556067	0.767416	197871	0.0205359	0.116948	0.175598	0.86061	0.991264	197871	0.0294608	0.117225	0.251319	0.801568	0.944582	197871	0.0935841	0.160247	0.583999	0.559221	0.714491	197871	-0.826259	0.206689	-3.99759	6.39904e-05
Rv2742c	Rv2742c	Conserved hypothetical arginine rich protein	conserved hypothetical	T	-102	3055269	3053800	1469	47563.8	0.506625	0.227253	2.22934	0.0257911	0.587367	47563.8	0.245202	0.219388	1.11766	0.263711	0.738122	47563.8	-0.846973	0.249273	-3.39777	0.000679368	0.0104925	47563.8	-0.377716	0.199716	-1.89127	0.0585889	0.639501	47563.8	-0.570956	0.20013	-2.85292	0.00433189	0.113998	47563.8	-0.58555	0.247715	-2.36381	0.0180883	0.0664493	47563.8	-2.04808	0.264288	-7.74944	9.22972e-15
Rv2705c	Rv2705c	Conserved hypothetical protein	conserved hypothetical	T	-99	3019587	3017948	1639	34705.7	0.697538	0.359412	1.94078	0.0522854	0.706439	34705.7	0.228503	0.344303	0.66367	0.506902	0.882055	34705.7	0.173845	0.365317	0.475874	0.634164	0.826217	34705.7	0.383486	0.322663	1.1885	0.234635	0.852108	34705.7	0.597839	0.323133	1.85013	0.0642945	0.391389	34705.7	0.642879	0.36849	1.74463	0.081049	0.199398	34705.7	0.502517	0.339425	1.4805	0.138741
Rv2525c	Rv2525c	Conserved hypothetical protein. Secreted; predicted to be a substrate of the twin arginine translocation (tat) export system.	conserved hypothetical	T	-90	2849677	2849498	179	202035	-0.0548624	0.174858	-0.313754	0.753708	0.994271	202035	-0.104418	0.170808	-0.611314	0.540991	0.894411	202035	-0.0371684	0.204143	-0.182071	0.855527	0.94328	202035	-0.0336835	0.152523	-0.220842	0.825216	0.991264	202035	-0.127225	0.152866	-0.832266	0.405259	0.781127	202035	0.0123868	0.198985	0.0622503	0.950364	0.971403	202035	0.460509	0.235615	1.9545	0.0506425
Rv2468c	Rv2468c	Conserved protein	conserved hypothetical	T	-83	2771109	2769847	1262	229747	-0.0884047	0.23726	-0.372607	0.709441	0.990217	77528.2	0.0875376	0.247394	0.353839	0.72346	0.958645	229747	-0.149317	0.257903	-0.578964	0.562613	0.772054	77528.2	-0.368375	0.227131	-1.62186	0.104833	0.722422	77528.2	-0.178353	0.227574	-0.783712	0.433209	0.795067	229747	-0.424257	0.257087	-1.65024	0.0988929	0.228355	77528.2	0.176308	0.27975	0.630236	0.52854
Rv2452c	Rv2452c	Hypothetical protein	conserved hypothetical	T	-81	2752752	2752001	751	6445.32	0.675573	0.403249	1.67533	0.0938702	0.810258	6445.32	0.138208	0.386642	0.357456	0.720751	NA	6445.32	-0.171204	0.404932	-0.422797	0.672443	0.844956	6445.32	0.520845	0.365137	1.42644	0.153742	NA	6445.32	0.259249	0.365565	0.709175	0.478216	NA	6445.32	0.366162	0.407308	0.898981	0.368663	0.5504	6445.32	-0.645779	0.369548	-1.74748	0.0805539
Rv2182c	Rv2182c	1-acylglycerol-3-phosphate O-acyltransferase	conserved hypothetical	T	-72	2444164	2443213	951	425349	0.125777	0.128217	0.980968	0.326609	0.959243	425349	0.187355	0.127269	1.47212	0.140989	0.601724	425349	-0.0170629	0.161089	-0.105922	0.915644	0.959297	425349	0.0239386	0.110927	0.215805	0.82914	0.991264	425349	-0.0438484	0.11119	-0.394355	0.693319	0.908528	425349	-0.0786405	0.153379	-0.51272	0.608147	0.751745	425349	0.110832	0.200642	0.552385	0.580684
Rv2067c	Rv2067c	Conserved protein	conserved hypothetical	T	-65	2324876	2320465	4411	183313	0.12443	0.181439	0.685796	0.492842	0.986639	183313	0.134413	0.176914	0.759762	0.447397	0.846507	183313	0.255968	0.209909	1.21942	0.222683	0.467033	183313	0.12832	0.158434	0.809926	0.417983	0.936998	183313	0.243191	0.158788	1.53154	0.125635	0.50304	183313	0.245985	0.205206	1.19872	0.230636	0.404567	183313	-0.441568	0.239595	-1.84297	0.0653329
Rv1989c	Rv1989c	Hypothetical protein	conserved hypothetical	T	-62	2232498	2231926	573	56474.9	-0.232142	0.153127	-1.516	0.129519	0.852986	56474.9	0.111183	0.150574	0.738396	0.460274	0.853438	56474.9	0.297128	0.184666	1.609	0.107617	0.305008	56474.9	-0.00754564	0.133028	-0.0567221	0.954767	0.993187	56474.9	-0.223224	0.133332	-1.6742	0.0940919	0.453963	56474.9	-0.0461973	0.178096	-0.259396	0.79533	0.88524	56474.9	0.0865892	0.221021	0.391769	0.695229
Rv1924c	Rv1924c	Unknown protein	conserved hypothetical	T	-60	2176428	2174347	2080	84919.9	0.243539	0.199008	1.22377	0.22104	0.919849	84919.9	-0.173103	0.193201	-0.895974	0.370267	0.808093	84919.9	0.309896	0.225126	1.37655	0.168653	0.395716	84919.9	0.254912	0.174239	1.463	0.143467	0.77013	84919.9	0.269356	0.174618	1.54255	0.122941	0.502592	84919.9	0.726538	0.221662	3.27769	0.0010466	0.00793423	84919.9	1.89411	0.24955	7.59009	3.1969e-14
Rv1835c	Rv1835c	Conserved hypothetical protein	conserved hypothetical	T	-59	2080835	2079856	980	133972	0.254058	0.232167	1.09429	0.273826	0.93193	133972	-0.0328467	0.224037	-0.146613	0.883438	0.988898	133972	0.132341	0.253526	0.522002	0.601669	0.800791	133972	0.19313	0.204304	0.94531	0.344501	0.90379	133972	0.565393	0.204728	2.76167	0.00575064	0.127279	133972	0.419246	0.252379	1.66117	0.0966784	0.225319	133972	-0.239349	0.266889	-0.896812	0.369819
Rv0743c	Rv0743c	Hypothetical protein	conserved hypothetical	T	-28	834056	833005	1050	25718.5	-0.258045	0.229375	-1.12499	0.260593	0.92894	25718.5	-0.50629	0.221364	-2.28713	0.022188	0.249143	25718.5	-0.419531	0.251103	-1.67075	0.0947706	0.279254	25718.5	0.173254	0.201631	0.859263	0.390196	0.925114	25718.5	0.0532231	0.202043	0.263425	0.792223	0.942935	25718.5	-0.171286	0.249687	-0.686001	0.492713	0.6605	25718.5	-0.0293	0.265373	-0.110411	0.912084
Rv0523c	Rv0523c	Conserved protein	conserved hypothetical	T	-20	613883	613358	525	39581.1	-0.302406	0.250676	-1.20636	0.227678	0.919849	39581.1	-0.11371	0.241289	-0.471259	0.637456	0.935024	39581.1	0.0595573	0.269423	0.221055	0.825049	0.932218	39581.1	0.171274	0.221149	0.774473	0.438651	0.94709	39581.1	0.0430567	0.221583	0.194314	0.84593	0.957205	39581.1	-0.129139	0.269394	-0.479371	0.631675	0.768341	39581.1	0.640012	0.276357	2.31589	0.0205642
Rv0368c	Rv0368c	Conserved hypothetical protein	conserved hypothetical	T	-16	445400	445273	128	26868.4	-0.0196184	0.293649	-0.066809	0.946734	0.998543	26868.4	-0.235086	0.281619	-0.834767	0.403849	0.829786	26868.4	-0.0532719	0.30671	-0.173688	0.86211	0.946654	26868.4	0.200621	0.260626	0.769767	0.441438	0.94709	26868.4	0.361417	0.261109	1.38416	0.16631	0.567957	26868.4	0.162196	0.30868	0.525451	0.59927	0.745142	26868.4	-1.24461	0.299277	-4.15873	3.20021e-05
Rv0365c	Rv0365c	Conserved protein	conserved hypothetical	T	-15	442969	442584	385	75469.5	0.0317859	0.214056	0.148493	0.881953	0.997958	75469.5	-0.0129865	0.207175	-0.0626838	0.950018	0.991017	75469.5	0.16504	0.238016	0.693397	0.48806	0.720555	75469.5	-0.139712	0.187837	-0.743792	0.457002	0.955196	75469.5	-0.2788	0.188235	-1.48113	0.138573	0.519438	75469.5	0.209812	0.235624	0.890455	0.373221	0.55515	75469.5	-0.378495	0.257541	-1.46965	0.141656
Rv0268c	Rv0268c	Hypothetical protein	conserved hypothetical	T	-12	322829	320825	2004	223676	-0.043705	0.328524	-0.133035	0.894166	0.997958	223676	-0.513182	0.314764	-1.63037	0.103023	0.53452	223676	0.486066	0.337634	1.43962	0.149974	0.37066	223676	0.246443	0.293355	0.840082	0.400862	0.930539	223676	0.319822	0.293829	1.08846	0.276391	0.674507	223676	0.955543	0.34061	2.80539	0.00502562	0.0257085	223676	1.46802	0.319828	4.59002	4.43197e-06
Rv0036c	Rv0036c	Conserved protein	conserved hypothetical	T	-1	38530	37368	1162	204964	0.111201	0.182283	0.610048	0.54183	0.986639	204964	0.215606	0.177697	1.21334	0.225	0.697592	204964	-0.000325999	0.210649	-0.00154759	0.998765	0.999733	204964	-0.0535107	0.159193	-0.336138	0.736767	0.990548	204964	-0.270331	0.159545	-1.69439	0.090192	0.447338	204964	-0.104731	0.206004	-0.508392	0.611179	0.754105	204964	0.268547	0.240097	1.11849	0.263357
Rv0060	Rv0060	Conserved hypothetical protein	conserved hypothetical	T	2	64888	65683	795	238818	-0.0533735	0.165466	-0.322565	0.747024	0.994271	238818	0.0912556	0.162085	0.56301	0.573428	0.912197	238818	0.0785296	0.195823	0.401023	0.688403	0.853021	238818	0.157431	0.144108	1.09245	0.274636	0.873456	238818	-0.000803595	0.144436	-0.00556369	0.995561	0.998186	238818	-0.0660995	0.190039	-0.34782	0.727975	0.8396	238818	-0.619648	0.229619	-2.69859	0.0069633
Rv0210	Rv0210	Hypothetical protein	conserved hypothetical	T	8	250311	250949	638	76565.8	0.379757	0.195724	1.94027	0.0523468	0.706439	76565.8	0.248177	0.190137	1.30525	0.191808	0.66165	76565.8	-0.582931	0.222276	-2.62256	0.00872716	0.0619352	76565.8	0.052924	0.171256	0.309035	0.757295	0.991264	76565.8	-0.116709	0.171628	-0.680013	0.496496	0.820683	76565.8	-0.451352	0.218559	-2.06513	0.0389108	0.116013	76565.8	-1.51187	0.247721	-6.10313	1.04008e-09
Rv0502	Rv0502	Conserved protein	conserved hypothetical	T	19	594273	595700	1427	600781	0.0540584	0.100464	0.538089	0.590515	0.987145	600781	0.349714	0.100876	3.46679	0.000526719	0.0226658	600781	0.339918	0.132307	2.56916	0.0101945	0.0688263	600781	0.105713	0.0864595	1.22269	0.221448	0.841579	600781	0.00599458	0.0866699	0.0691657	0.944858	0.98252	600781	0.0442625	0.124167	0.356475	0.721485	0.837049	600781	0.825657	0.171357	4.81835	1.44754e-06
Rv0997	Rv0997	Hypothetical protein	conserved hypothetical	T	42	1114582	1115358	776	98719.5	-0.222546	0.162054	-1.37328	0.169665	0.869021	98719.5	0.619819	0.158903	3.9006	9.59528e-05	0.00706545	98719.5	0.0549632	0.192759	0.285139	0.775537	0.908043	98719.5	-0.124849	0.141039	-0.885209	0.376044	0.914263	98719.5	-0.441355	0.141357	-3.12229	0.00179453	0.0793382	98719.5	-0.787401	0.186747	-4.21641	2.48e-05	0.000418653	98719.5	-1.37321	0.227319	-6.04088	1.53278e-09
Rv1062	Rv1062	Conserved hypothetical protein	conserved hypothetical	T	45	1185928	1187352	1424	34953.6	0.116127	0.243355	0.477192	0.633225	0.987145	34953.6	0.195114	0.23439	0.832431	0.405166	0.829786	34953.6	-0.488799	0.263114	-1.85775	0.0632046	0.217017	34953.6	-0.157825	0.214379	-0.736198	0.46161	0.958007	34953.6	-0.29911	0.214802	-1.39249	0.163774	0.562917	34953.6	-0.567786	0.262577	-2.16236	0.0305905	0.0974412	34953.6	-1.62605	0.272527	-5.96657	2.42295e-09
Rv1100	Rv1100	Conserved protein	conserved hypothetical	T	47	1229650	1230281	631	108321	0.0315382	0.139407	0.226231	0.821021	0.994271	108321	-0.0737246	0.137767	-0.535141	0.592552	0.920128	108321	0.764162	0.171896	4.44549	8.77e-06	0.000364422	108321	0.0868765	0.120831	0.718993	0.472145	0.962131	108321	0.122021	0.121117	1.00747	0.313711	0.703054	108321	0.869425	0.164623	5.2813	1.28e-07	6.81e-06	108321	0.872902	0.210382	4.14913	3.33746e-05
Rv1125	Rv1125	Conserved hypothetical protein	conserved hypothetical	T	50	1249690	1252872	3183	71723.5	0.232922	0.177767	1.31027	0.190106	0.894184	71723.5	0.12516	0.173465	0.721528	0.470585	0.858993	71723.5	-0.186709	0.20668	-0.903368	0.36633	0.623049	71723.5	-0.022693	0.155072	-0.146338	0.883654	0.991264	71723.5	0.0604895	0.155424	0.389191	0.697135	0.911638	71723.5	-0.0789468	0.201678	-0.391451	0.695464	0.816527	71723.5	-1.47817	0.237347	-6.22792	4.72673e-10
Rv1289	Rv1289	Unknown protein	conserved hypothetical	T	59	1443878	1444691	813	62750.3	-0.186142	0.192506	-0.966942	0.333573	0.959243	62750.3	-0.118856	0.187169	-0.635019	0.525416	0.889215	62750.3	0.61355	0.219508	2.79512	0.00518807	0.04366	62750.3	0.0393606	0.168364	0.233783	0.815154	0.991264	62750.3	0.232796	0.168739	1.37963	0.167702	0.568388	62750.3	0.546264	0.215577	2.53396	0.0112781	0.0469647	62750.3	0.22868	0.245944	0.929804	0.352472
Rv1341	Rv1341	Conserved protein	conserved hypothetical	T	62	1508186	1508971	785	83535.8	0.219574	0.187913	1.16849	0.24261	0.922934	83535.8	0.13451	0.182902	0.735421	0.462083	0.855156	83535.8	-0.154707	0.215533	-0.717791	0.472886	0.71127	83535.8	-0.213074	0.164227	-1.29744	0.19448	0.822718	83535.8	-0.0181947	0.164593	-0.110544	0.911978	0.978415	83535.8	-0.0696432	0.211268	-0.329645	0.741669	0.848671	83535.8	-0.00800375	0.243347	-0.0328903	0.973762
Rv1466	Rv1466	Conserved protein	conserved hypothetical	T	69	1654177	1655192	1016	100451	0.149472	0.191071	0.782286	0.434046	0.981692	100451	0.572631	0.185842	3.08128	0.0020611	0.0622701	100451	-0.0950305	0.21828	-0.435361	0.663301	0.840306	100451	-0.226805	0.167093	-1.35736	0.174667	0.795557	100451	-0.374286	0.167457	-2.23511	0.0254099	0.261722	100451	-0.51819	0.214251	-2.41861	0.0155801	0.0595482	100451	-0.436727	0.245154	-1.78144	0.0748413
Rv1540	Rv1540	Conserved hypothetical protein member of yabO/yceC/yfiI family	conserved hypothetical	T	72	1743859	1745018	1159	246368	0.14624	0.148909	0.982075	0.326063	0.959243	246368	0.204545	0.146656	1.39473	0.163098	0.632702	246368	-0.0442881	0.180789	-0.244971	0.806479	0.925396	246368	-0.0275674	0.1293	-0.213205	0.831167	0.991264	246368	0.0332886	0.129602	0.256852	0.797293	0.944273	246368	-0.102593	0.174	-0.589615	0.555449	0.711475	246368	-1.6992	0.217905	-7.79792	6.29381e-15
Rv1684	Rv1684	Conserved hypothetical protein	conserved hypothetical	T	75	1911155	1912238	1083	31999.2	0.143972	0.164563	0.874876	0.381642	0.977504	31999.2	0.283637	0.161197	1.75957	0.0784806	0.466618	31999.2	0.594522	0.195009	3.04869	0.00229845	0.0251108	31999.2	-0.0530932	0.143219	-0.370713	0.710851	0.988285	31999.2	0.272494	0.143569	1.89801	0.0576954	0.374433	31999.2	0.454857	0.189115	2.40519	0.0161641	0.0610662	31999.2	0.471404	0.228967	2.05883	0.0395106
Rv1752	Rv1752	Conserved hypothetical protein	conserved hypothetical	T	77	1981724	1982078	355	36450.7	-0.0588017	0.209848	-0.280211	0.779315	0.994271	36450.7	-0.251935	0.203242	-1.23958	0.215131	0.690796	36450.7	0.567394	0.234397	2.42065	0.0154927	0.089865	36450.7	-0.0269063	0.183972	-0.146252	0.883722	0.991264	36450.7	0.274027	0.18438	1.4862	0.137225	0.518898	36450.7	0.760527	0.231679	3.28267	0.00102827	0.00785031	36450.7	-0.288895	0.255294	-1.13161	0.257797
Rv1893	Rv1893	Conserved hypothetical protein	conserved hypothetical	T	82	2141284	2142335	1051	63487.5	-0.240905	0.174146	-1.38335	0.166558	0.869021	63487.5	0.141647	0.170137	0.832543	0.405103	0.829786	63487.5	0.749954	0.203521	3.68489	0.000228799	0.00475407	63487.5	0.511497	0.151876	3.36787	0.00075751	0.0783921	63487.5	0.334618	0.152215	2.19832	0.0279266	0.261722	63487.5	0.367403	0.198304	1.85272	0.0639223	0.168906	63487.5	0.577793	0.235164	2.45698	0.0140111
Rv1913	Rv1913	Conserved hypothetical protein	conserved hypothetical	T	83	2160119	2160343	224	35917.4	-0.424001	0.216387	-1.95945	0.0500598	0.706439	35917.4	-0.226671	0.209321	-1.08288	0.27886	0.756923	35917.4	0.280592	0.239977	1.16924	0.242306	0.486284	35917.4	0.0327143	0.189889	0.172281	0.863217	0.991264	35917.4	0.0316163	0.190295	0.166144	0.868044	0.963706	35917.4	0.0832621	0.237722	0.350251	0.726151	0.839023	35917.4	-0.730386	0.258707	-2.82321	0.00475447
Rv2019	Rv2019	Conserved protein	conserved hypothetical	T	86	2266362	2268744	2382	33963.6	-0.346048	0.262096	-1.32031	0.186731	0.889926	33963.6	-0.847331	0.251975	-3.36276	0.000771663	0.0307781	33963.6	0.235995	0.279243	0.845125	0.398041	0.651707	33963.6	0.167383	0.23157	0.722821	0.46979	0.96052	33963.6	0.298404	0.232024	1.28609	0.198412	0.596544	33963.6	0.737278	0.279841	2.63463	0.00842289	0.0380635	33963.6	0.612084	0.282264	2.16848	0.0301221
Rv2143	Rv2143	Conserved hypothetical protein	conserved hypothetical	T	89	2403976	2405398	1422	73390.5	0.0558459	0.23045	0.242334	0.808521	0.994271	73390.5	-0.115171	0.222432	-0.517783	0.60461	0.924172	73390.5	0.0911009	0.252052	0.361438	0.717772	0.87257	73390.5	-0.0363065	0.202727	-0.17909	0.857867	0.991264	73390.5	0.312127	0.203151	1.53643	0.124434	0.502592	73390.5	0.262118	0.250784	1.04519	0.295933	0.477084	73390.5	0.619752	0.266002	2.32988	0.0198127
Rv3067	Rv3067	Conserved hypothetical protein	conserved hypothetical	T	119	3431956	3433465	1509	16746.4	-0.135983	0.233958	-0.581226	0.561088	0.986639	16746.4	-0.253279	0.225636	-1.12251	0.261645	0.737445	16746.4	0.268881	0.255045	1.05425	0.291769	0.541857	16746.4	0.252999	0.205806	1.22931	0.218956	0.841579	16746.4	0.158281	0.206228	0.767506	0.442781	0.800681	16746.4	0.386177	0.253928	1.52081	0.128307	0.272881	16746.4	0.249053	0.267711	0.930305	0.352213
Rv3081	Rv3081	Conserved hypothetical protein	conserved hypothetical	T	120	3447172	3448377	1204	53146	0.139177	0.18083	0.769652	0.441506	0.981692	53146	-0.43907	0.176311	-2.49032	0.0127627	0.179309	53146	-0.0181527	0.20935	-0.08671	0.930902	0.968735	53146	0.0915644	0.157812	0.580211	0.561772	0.970689	53146	0.350574	0.158175	2.21636	0.0266666	0.261722	53146	0.560094	0.204563	2.73801	0.00618124	0.0300954	53146	0.115033	0.239183	0.480941	0.630558
Rv3212	Rv3212	Conserved alanine valine rich protein	conserved hypothetical	T	124	3590902	3591397	495	233059	0.326274	0.214038	1.52438	0.127415	0.852986	233059	0.0414445	0.20717	0.200051	0.841441	0.983783	233059	-0.531942	0.23801	-2.23496	0.0254199	0.120692	233059	-0.544343	0.187845	-2.89783	0.0037576	0.217367	233059	0.158169	0.188247	0.840221	0.400785	0.777837	233059	-0.247113	0.23563	-1.04873	0.294301	0.475292	233059	-0.875033	0.257551	-3.39752	0.000680002
Rv3376	Rv3376	Conserved hypothetical protein	conserved hypothetical	T	130	3791190	3792973	1783	140284	0.201809	0.145378	1.38816	0.165087	0.869021	140284	0.191461	0.143359	1.33553	0.181702	0.652048	140284	0.449118	0.177523	2.52992	0.0114088	0.0740655	140284	-0.0990671	0.126156	-0.785273	0.432293	0.943163	140284	0.113485	0.126453	0.897447	0.36948	0.750285	140284	0.459467	0.170547	2.69408	0.00705825	0.0332927	140284	1.32723	0.215198	6.16746	6.93945e-10
Rv3491	Rv3491	Unknown protein	conserved hypothetical	T	135	3910799	3912269	1470	124876	-0.237794	0.157623	-1.50862	0.131396	0.858441	124876	0.012313	0.154786	0.079548	0.936597	0.991017	124876	0.470122	0.188769	2.49046	0.0127578	0.0785138	124876	0.228898	0.137085	1.66974	0.09497	0.714136	124876	0.122594	0.137401	0.892237	0.372266	0.752734	124876	0.220016	0.182489	1.20564	0.227957	0.402142	124876	1.22046	0.224275	5.44183	5.27349e-08
Rv3286c	sigF	Alternative RNA polymerase sigma factor SigF	information pathways	T	-127	3667800	3666989	811	57759.2	0.0337296	0.212241	0.158921	0.873731	0.996779	57759.2	-0.269013	0.205478	-1.3092	0.190466	0.659397	57759.2	-0.130757	0.236458	-0.552981	0.580276	0.784922	57759.2	-0.022376	0.186176	-0.120188	0.904334	0.991264	57759.2	0.125318	0.186576	0.671676	0.50179	0.822682	57759.2	0.171985	0.233926	0.735212	0.462211	0.635461	57759.2	0.362543	0.256583	1.41297	0.157665
Rv0413	mutT3	Possible mutator protein MutT3 (7,8-dihydro-8-oxoguanine-triphosphatase) (8-oxo-dGTPase) (dGTP pyrophosphohydrolase)	information pathways	T	14	500750	501051	301	124200	0.0683873	0.127357	0.536974	0.591286	0.987145	124200	0.0513898	0.126428	0.406475	0.684394	0.94468	124200	-0.236064	0.160229	-1.47329	0.140674	0.357088	124200	-0.14905	0.110118	-1.35354	0.175883	0.795557	124200	-0.328262	0.110378	-2.97399	0.00293956	0.0987332	124200	-0.219066	0.152463	-1.43685	0.15076	0.303553	124200	-0.262272	0.199809	-1.31261	0.189314
Rv1402	priA	Putative primosomal protein N' PriA (replication factor Y)	information pathways	T	64	1579679	1579976	297	65220.9	0.193126	0.235683	0.819432	0.41254	0.980455	65220.9	-0.156392	0.22729	-0.688073	0.491407	0.873941	65220.9	-0.172744	0.25654	-0.67336	0.500718	0.728155	65220.9	-0.0953718	0.207466	-0.459698	0.645733	0.988285	65220.9	0.218282	0.207894	1.04997	0.293734	0.687383	65220.9	0.176774	0.255592	0.691628	0.489171	0.65882	65220.9	-0.551707	0.268663	-2.05353	0.0400215
Rv3263	Rv3263	Probable DNA methylase (modification methylase) (methyltransferase)	information pathways	T	127	3644676	3645443	767	70908.5	-0.0565178	0.260198	-0.217211	0.828044	0.994271	70908.5	-0.076659	0.25022	-0.306366	0.759326	0.967857	70908.5	0.209359	0.277632	0.754088	0.450796	0.695308	70908.5	0.353557	0.229901	1.53786	0.124082	0.747027	70908.5	0.349388	0.23035	1.51677	0.129325	0.509807	70908.5	0.2295	0.27816	0.825067	0.409333	0.590771	70908.5	-0.259317	0.281316	-0.921801	0.356632
Rv3380c	Rv3380c	Probable transposase	insertion seqs and phages	T	-130	3795327	3794127	1200	21792.3	-0.206879	0.322287	-0.641908	0.520933	0.986639	21792.3	0.106495	0.308787	0.344882	0.730183	0.960064	21792.3	-0.148757	0.33203	-0.448023	0.654136	0.836661	21792.3	-0.186115	0.287397	-0.647586	0.517253	0.967543	21792.3	0.342204	0.287901	1.18862	0.23459	0.6357	21792.3	-0.462131	0.334843	-1.38014	0.167543	0.324539	21792.3	-1.76791	0.315946	-5.5956	2.19861e-08
Rv2309c	Rv2309c	Possible integrase (fragment)	insertion seqs and phages	T	-76	2581499	2580650	849	61045.5	0.143513	0.298626	0.480578	0.630816	0.987145	5379.13	0.530646	0.350357	1.51458	0.129878	NA	61045.5	1.05929	0.311154	3.40438	0.000663139	0.0103209	5379.13	-0.452612	0.328501	-1.37781	0.168262	NA	5379.13	-0.719708	0.328968	-2.18778	0.0286858	NA	61045.5	1.50499	0.313372	4.80257	1.57e-06	4.82e-05	5379.13	-1.53065	0.343342	-4.45808	8.26989e-06
Rv1128c	Rv1128c	Conserved hypothetical protein	insertion seqs and phages	T	-40	1251870	1251657	213	35737.9	0.441549	0.32266	1.36847	0.171166	0.869536	35737.9	0.270442	0.309156	0.874774	0.381697	0.812405	35737.9	-0.0461265	0.332394	-0.13877	0.889632	0.950281	35737.9	0.202758	0.287803	0.704501	0.481121	0.964238	35737.9	0.153651	0.288282	0.53299	0.594041	0.863074	35737.9	0.124981	0.335234	0.372816	0.709286	0.827091	35737.9	-0.970525	0.316221	-3.06913	0.00214682
Rv3185	Rv3185	Probable transposase	insertion seqs and phages	T	122	3551728	3551919	191	22140.2	-0.584211	0.258152	-2.26305	0.0236326	0.578463	22140.2	-0.304978	0.248276	-1.22838	0.219305	0.693801	22140.2	0.266636	0.275784	0.966828	0.33363	0.589594	22140.2	0.0568208	0.227913	0.249309	0.803122	0.991264	22140.2	0.364441	0.228387	1.59572	0.110552	0.479393	22140.2	-0.0125975	0.27616	-0.0456168	0.963616	0.976945	22140.2	-1.48408	0.280149	-5.29747	1.17416e-07
Rv3475	Rv3475	Possible transposase for insertion element IS6110 [second part]	insertion seqs and phages	T	133	3892650	3893556	906	21151.1	0.17053	0.256371	0.66517	0.505942	0.986639	21151.1	0.470799	0.246603	1.90914	0.0562442	0.400811	21151.1	0.160465	0.274304	0.584989	0.558555	0.769229	21151.1	-0.0282639	0.226341	-0.124873	0.900624	0.991264	21151.1	0.182141	0.226809	0.80306	0.42194	0.788101	21151.1	-0.139804	0.274579	-0.509158	0.610641	0.753878	21151.1	-1.54013	0.279257	-5.51509	3.48607e-08
Rv3778c	Rv3778c	Possible aminotransferase	intermediary metabolism and respiration	T	-149	4223219	4222430	789	802213	-0.186792	0.147587	-1.26564	0.205642	0.906432	802213	-0.101194	0.145438	-0.695791	0.48656	0.870728	802213	-0.0559405	0.179575	-0.311517	0.755408	0.895866	802213	-0.191812	0.128145	-1.49683	0.134437	0.756324	802213	-0.124102	0.128444	-0.966203	0.333943	0.717766	802213	-0.141539	0.17273	-0.819424	0.412544	0.593917	802213	0.157883	0.216918	0.727847	0.466707
Rv3677c	Rv3677c	Possible hydrolase	intermediary metabolism and respiration	T	-144	4116695	4116209	485	151145	0.194086	0.149569	1.29763	0.194413	0.903423	151145	-0.113847	0.147275	-0.773024	0.439508	0.845442	151145	0.447751	0.181409	2.46818	0.0135803	0.0821954	151145	0.0843596	0.129893	0.649455	0.516044	0.967543	151145	0.325214	0.130198	2.49785	0.0124949	0.19061	151145	0.755684	0.17466	4.32661	1.51e-05	0.000289278	151145	1.8972	0.218417	8.68615	3.74921e-18
Rv3396c	guaA	Probable GMP synthase [glutamine-hydrolyzing] GuaA (glutamine amidotransferase) (GMP synthetase)	intermediary metabolism and respiration	T	-134	3812291	3811777	513	355180	0.02797	0.10652	0.262579	0.792875	0.994271	355180	-0.000742737	0.106676	-0.00696257	0.994445	0.998659	355180	0.389359	0.138859	2.80399	0.00504745	0.0431254	355180	-0.25517	0.0917651	-2.78068	0.00542444	0.227252	355180	-0.0357572	0.0919891	-0.388711	0.69749	0.911638	355180	0.418071	0.130711	3.19843	0.00138179	0.00968692	355180	0.126606	0.178416	0.709611	0.477945
Rv3255c	manA	Probable mannose-6-phosphate isomerase ManA (phosphomannose isomerase) (phosphomannoisomerase) (PMI) (phosphohexoisomerase) (phosphohexomutase)	intermediary metabolism and respiration	T	-124	3635168	3633189	1978	230116	0.181551	0.15815	1.14797	0.25098	0.923471	230116	-0.0204226	0.155273	-0.131527	0.895358	0.98892	230116	-0.0138321	0.189248	-0.0730897	0.941735	0.974117	230116	0.199022	0.137555	1.44686	0.147937	0.77013	230116	0.20204	0.137872	1.46542	0.142806	0.526369	230116	0.188142	0.182997	1.02812	0.303895	0.485647	230116	-0.702206	0.224639	-3.12593	0.00177246
Rv3068c	pgmA	Probable phosphoglucomutase PgmA (glucose phosphomutase) (PGM)	intermediary metabolism and respiration	T	-112	3431830	3429272	2559	112470	-0.0755472	0.170782	-0.442359	0.658229	0.987145	112470	-0.0274581	0.16702	-0.1644	0.869417	0.988727	112470	0.660933	0.200548	3.29564	0.000981994	0.0139381	112470	0.0732671	0.14886	0.492189	0.622586	0.987348	112470	0.117351	0.149199	0.786544	0.431549	0.794944	112470	0.612844	0.195109	3.14103	0.00168353	0.0112729	112470	0.393269	0.233055	1.68745	0.0915164
Rv2962c	Rv2962c	Possible glycosyl transferase	intermediary metabolism and respiration	T	-107	3313618	3313131	488	270037	-0.0778688	0.18242	-0.426865	0.669478	0.987145	270037	-0.471639	0.17783	-2.65219	0.00799713	0.134894	270037	0.234935	0.210763	1.11469	0.264985	0.511813	270037	-0.107793	0.15932	-0.676582	0.498671	0.967543	270037	0.169886	0.159676	1.06395	0.287352	0.680796	270037	0.628705	0.206135	3.04997	0.00228865	0.014215	270037	0.84025	0.24018	3.49842	0.000468031
Rv2701c	suhB	Inositol-1-monophosphatase SuhB	intermediary metabolism and respiration	T	-98	3015435	3015259	177	46932	0.0119477	0.180134	0.0663268	0.947118	0.998543	46932	0.233648	0.175661	1.33011	0.183482	0.652672	46932	0.381946	0.208783	1.82939	0.0673409	0.225084	46932	-0.223486	0.157192	-1.42174	0.155102	0.778933	46932	-0.315304	0.157541	-2.00141	0.0453479	0.336206	46932	0.160246	0.203939	0.785757	0.43201	0.611887	46932	-0.371204	0.238774	-1.55462	0.120036
Rv2537c	aroD	3-dehydroquinate dehydratase AroD (AROQ) (3-dehydroquinase) (type II dhqase)	intermediary metabolism and respiration	T	-91	2860558	2860417	141	48526.9	0.148527	0.197342	0.75264	0.451666	0.986639	48526.9	-0.297739	0.191635	-1.55368	0.120261	0.572735	48526.9	0.0957874	0.223664	0.428265	0.668458	0.842839	48526.9	-0.000137756	0.17269	-0.000797707	0.999364	0.999886	48526.9	0.423436	0.173081	2.44647	0.0144264	0.202339	48526.9	0.542054	0.220058	2.46323	0.0137691	0.0544641	48526.9	0.168105	0.2486	0.676206	0.49891
Rv2495c	bkdC	Probable branched-chain keto acid dehydrogenase E2 component BkdC	intermediary metabolism and respiration	T	-87	2808815	2805442	3374	155237	-0.134134	0.139309	-0.96285	0.335623	0.959243	155237	0.374756	0.137679	2.72195	0.0064898	0.121882	155237	-0.526659	0.171797	-3.06558	0.00217247	0.0241912	155237	-0.0688894	0.120756	-0.570482	0.568351	0.970689	155237	-0.395999	0.121036	-3.27175	0.00106885	0.0677311	155237	-1.03555	0.164526	-6.29415	3.09e-10	4.68e-08	155237	-0.543831	0.210308	-2.58587	0.00971329
Rv2439c	proB	Probable glutamate 5-kinase protein ProB (gamma-glutamyl kinase) (GK)	intermediary metabolism and respiration	T	-80	2737004	2736827	177	100528	0.261578	0.178819	1.46281	0.143519	0.859704	100528	0.23191	0.174461	1.3293	0.18375	0.652672	100528	-0.384489	0.207615	-1.85193	0.064036	0.219311	100528	-0.223298	0.156048	-1.43096	0.152441	0.776194	100528	-0.188689	0.156397	-1.20647	0.227635	0.62706	100528	-0.354821	0.202705	-1.75043	0.0800447	0.198316	100528	-1.02077	0.238008	-4.28882	1.79625e-05
Rv2249c	glpD1	Probable glycerol-3-phosphate dehydrogenase GlpD1	intermediary metabolism and respiration	T	-75	2523098	2522204	894	68894.6	0.121566	0.234331	0.518779	0.603915	0.987145	68894.6	-0.071237	0.226018	-0.315183	0.752623	0.965748	68894.6	-0.411988	0.255363	-1.61335	0.106669	0.304521	68894.6	0.164217	0.206216	0.796337	0.425836	0.940737	68894.6	-0.153975	0.206633	-0.745165	0.456172	0.807304	68894.6	-0.219185	0.254314	-0.86187	0.388759	0.57191	68894.6	-1.5384	0.267953	-5.74132	9.39412e-09
Rv2129c	Rv2129c	Probable oxidoreductase	intermediary metabolism and respiration	T	-69	2389859	2387283	2576	218013	-0.456611	0.189688	-2.40717	0.0160768	0.505884	218013	-0.249333	0.184569	-1.3509	0.176729	0.649714	218013	-0.112224	0.217073	-0.516987	0.605165	0.803228	218013	0.161471	0.165854	0.973568	0.330271	0.898238	218013	-0.0496437	0.166218	-0.298666	0.765195	0.931782	218013	-0.319501	0.212958	-1.50031	0.133535	0.279548	218013	-1.05222	0.244376	-4.30573	1.66435e-05
Rv2109c	prcA	Proteasome alpha subunit PrcA; assembles with beta subunit PrcB.	intermediary metabolism and respiration	T	-67	2368418	2366430	1988	211698	-0.0154918	0.132072	-0.117298	0.906624	0.997958	211698	-0.0608029	0.130891	-0.464532	0.642267	0.935024	211698	0.339656	0.164856	2.06032	0.0393683	0.159989	211698	-0.0232644	0.114332	-0.203481	0.838759	0.991264	211698	0.14162	0.114604	1.23573	0.216557	0.611458	211698	0.384967	0.15728	2.44765	0.014379	0.0560558	211698	1.23269	0.204118	6.03913	1.54949e-09
Rv1403c	Rv1403c	Putative methyltransferase	intermediary metabolism and respiration	T	-49	1579550	1578809	740	9547.09	0.299425	0.334224	0.895882	0.370316	0.971176	9547.09	0.188203	0.320056	0.588031	0.556511	NA	9547.09	-0.187621	0.342648	-0.547563	0.583992	0.788106	9547.09	0.309841	0.298522	1.03792	0.299308	NA	9547.09	-0.0784407	0.298973	-0.262367	0.793039	NA	9547.09	-0.0763989	0.345537	-0.221102	0.825013	0.902722	9547.09	-0.944322	0.323112	-2.92258	0.00347141
Rv1377c	Rv1377c	Putative transferase	intermediary metabolism and respiration	T	-48	1550030	1549660	370	95945.8	0.0642243	0.161583	0.39747	0.691021	0.987145	95945.8	0.0150211	0.158461	0.094794	0.924478	0.990014	95945.8	0.352494	0.192349	1.83258	0.0668652	0.224799	95945.8	0.0384692	0.14061	0.273587	0.784402	0.991264	95945.8	0.13663	0.140935	0.969459	0.332316	0.71606	95945.8	0.401698	0.186302	2.15617	0.0310708	0.098464	95945.8	1.60351	0.22701	7.0636	1.62247e-12
Rv0889c	citA	Probable citrate synthase II CitA	intermediary metabolism and respiration	T	-34	988189	985546	2642	184657	8.99e-05	0.115007	0.00078143	0.999377	0.999624	184657	-0.0111475	0.114756	-0.097141	0.922614	0.989959	184657	0.024015	0.147769	0.162517	0.870899	0.947176	184657	-0.237149	0.0992226	-2.39007	0.0168453	0.374453	184657	0.010151	0.0994644	0.102057	0.918712	0.980133	184657	0.0352524	0.139705	0.252334	0.800783	0.887533	184657	-0.0505396	0.187654	-0.269323	0.787681
Rv0484c	Rv0484c	Probable short-chain type oxidoreductase	intermediary metabolism and respiration	T	-19	572629	572031	598	142398	-0.0694795	0.15816	-0.439299	0.660445	0.987145	142398	-0.180335	0.15528	-1.16136	0.245497	0.724198	142398	-0.0147036	0.189255	-0.0776921	0.938073	0.973039	142398	-0.0748164	0.137555	-0.543903	0.586508	0.976834	142398	0.0329879	0.137872	0.239264	0.810901	0.947822	142398	0.0961522	0.183002	0.525417	0.599293	0.745142	142398	0.988379	0.224646	4.39972	1.08391e-05
Rv0380c	Rv0380c	Possible RNA methyltransferase (RNA methylase)	intermediary metabolism and respiration	T	-17	455897	454041	1856	21569.5	0.42021	0.236736	1.77502	0.0758953	0.764788	21569.5	-0.133551	0.228193	-0.585253	0.558378	0.901963	21569.5	-0.351273	0.257409	-1.36465	0.172364	0.400692	21569.5	0.345609	0.20832	1.65903	0.0971097	0.714136	21569.5	0.403361	0.208759	1.93218	0.0533373	0.362053	21569.5	0.202488	0.256439	0.789613	0.429754	0.609582	21569.5	-1.51664	0.269103	-5.63591	1.74138e-08
Rv0337c	aspC	Probable aspartate aminotransferase AspC (transaminase A) (ASPAT)	intermediary metabolism and respiration	T	-13	401408	397127	4281	280581	-0.131956	0.156318	-0.844151	0.398585	0.98039	280581	-0.356638	0.153573	-2.32227	0.0202182	0.236023	280581	0.221534	0.187587	1.18097	0.237616	0.484036	280581	0.162424	0.135923	1.19497	0.232098	0.851249	280581	0.171855	0.136236	1.26145	0.207147	0.600483	280581	0.446216	0.181231	2.46215	0.0138108	0.0544731	280581	1.09249	0.223354	4.8913	1.00172e-06
Rv0241c	htdX	Probable 3-hydroxyacyl-thioester dehydratase HtdX	intermediary metabolism and respiration	T	-11	289327	287955	1373	238913	-0.0136734	0.240255	-0.0569121	0.954615	0.998543	238913	-0.263261	0.231582	-1.13679	0.255625	0.73153	238913	0.00604157	0.260469	0.023195	0.981495	0.991332	238913	-0.200103	0.211678	-0.945321	0.344495	0.90379	238913	0.108547	0.212106	0.511759	0.60882	0.868881	238913	0.255629	0.259844	0.983781	0.325223	0.507343	238913	0.658986	0.271036	2.43136	0.0150424
Rv0162c	adhE1	Probable zinc-type alcohol dehydrogenase (E subunit) AdhE1	intermediary metabolism and respiration	T	-8	192234	189721	2513	144401	-0.204967	0.164385	-1.24687	0.212446	0.910554	144401	-0.423383	0.161063	-2.62868	0.00857179	0.140984	144401	-0.659634	0.194842	-3.38548	0.000710548	0.0108906	144401	-0.133974	0.143104	-0.936197	0.349172	0.905424	144401	-0.185632	0.143431	-1.29423	0.195587	0.596544	144401	-0.441218	0.18897	-2.33485	0.019551	0.0698672	144401	-1.11256	0.228878	-4.86094	1.16831e-06
Rv0137c	msrA	Probable peptide methionine sulfoxide reductase MsrA (protein-methionine-S-oxide reductase) (peptide met(O) reductase)	intermediary metabolism and respiration	T	-5	164310	163481	829	77359.7	-0.0873969	0.192882	-0.45311	0.650469	0.987145	77359.7	-0.350219	0.187514	-1.86769	0.061805	0.421838	77359.7	-0.150749	0.219823	-0.685772	0.492857	0.721651	77359.7	0.204061	0.1687	1.20961	0.226429	0.842851	77359.7	0.137168	0.16907	0.811306	0.41719	0.783979	77359.7	0.112073	0.215917	0.519057	0.603721	0.747965	77359.7	0.779673	0.246155	3.1674	0.00153806
Rv0149	Rv0149	Possible quinone oxidoreductase (NADPH:quinone oxidoreductase) (zeta-crystallin)	intermediary metabolism and respiration	T	5	176634	180121	3487	195767	-0.0751553	0.152093	-0.494141	0.621207	0.987145	195767	0.202462	0.149631	1.35307	0.176033	0.649714	195767	0.156537	0.183731	0.85199	0.39422	0.648347	195767	-0.136746	0.132146	-1.0348	0.30076	0.893471	195767	-0.258489	0.132451	-1.95158	0.0509879	0.355166	195767	-0.12108	0.177124	-0.683588	0.494235	0.662088	195767	0.0454274	0.220293	0.206214	0.836624
Rv0478	deoC	Probable deoxyribose-phosphate aldolase DeoC (phosphodeoxyriboaldolase) (deoxyriboaldolase)	intermediary metabolism and respiration	T	18	568466	569587	1121	47606.3	0.337271	0.184113	1.83187	0.0669711	0.734898	47606.3	-0.0232032	0.179334	-0.129386	0.897053	0.989005	47606.3	-0.150303	0.212227	-0.70822	0.478808	0.713388	47606.3	-0.0688532	0.160745	-0.428338	0.668405	0.988285	47606.3	0.113051	0.161109	0.701706	0.482863	0.814844	47606.3	0.21017	0.207645	1.01216	0.311462	0.493321	47606.3	-0.416503	0.241107	-1.72746	0.0840844
Rv0536	galE3	Probable UDP-glucose 4-epimerase GalE3 (galactowaldenase) (UDP-galactose 4-epimerase) (uridine diphosphate galactose 4-epimerase) (uridine diphospho-galactose 4-epimerase)	intermediary metabolism and respiration	T	22	628535	629333	798	56025.5	-0.0739466	0.186165	-0.39721	0.691213	0.987145	56025.5	-0.291807	0.181265	-1.60984	0.107433	0.54561	56025.5	0.121954	0.21401	0.569851	0.568779	0.775369	56025.5	0.215083	0.162624	1.32258	0.185975	0.811142	56025.5	-0.0234363	0.16298	-0.143798	0.88566	0.968817	56025.5	0.339814	0.209603	1.62123	0.104968	0.237877	56025.5	-0.182594	0.242318	-0.75353	0.451131
Rv0688	Rv0688	Putative ferredoxin reductase	intermediary metabolism and respiration	T	28	789652	791068	1416	163456	-0.415979	0.146792	-2.83381	0.00459967	0.307682	163456	-0.126704	0.144682	-0.875745	0.381169	0.812405	163456	0.241342	0.178832	1.34955	0.177162	0.407142	163456	-0.00087479	0.127413	-0.0068658	0.994522	0.999	163456	-0.240691	0.127707	-1.88471	0.0594691	0.380085	163456	-0.0479329	0.171932	-0.27879	0.780406	0.874918	163456	0.309057	0.216291	1.4289	0.153034
Rv0696	Rv0696	Probable membrane sugar transferase	intermediary metabolism and respiration	T	29	796919	798700	1781	201543	-0.311748	0.145622	-2.1408	0.03229	0.636447	201543	0.128227	0.143593	0.892991	0.371862	0.808093	201543	0.307763	0.177744	1.73149	0.0833639	0.257897	201543	0.222664	0.126382	1.76183	0.0780987	0.695844	201543	0.0830988	0.126676	0.655996	0.511827	0.826565	201543	-0.132212	0.170788	-0.774132	0.438852	0.617673	201543	-0.147352	0.215388	-0.684121	0.493899
Rv0896	gltA2	Probable citrate synthase I GltA2	intermediary metabolism and respiration	T	37	1001141	1002409	1267	824861	0.100776	0.201982	0.498935	0.617825	0.987145	824861	-0.121688	0.195985	-0.620902	0.534664	0.892202	824861	0.363503	0.227677	1.59657	0.110361	0.309149	824861	-0.0193695	0.176959	-0.109457	0.91284	0.991264	824861	0.194271	0.177342	1.09546	0.273315	0.672319	824861	0.585967	0.224454	2.61063	0.00903751	0.0399299	824861	2.22758	0.251179	8.86849	7.41429e-19
Rv0919	Rv0919	GCN5-related N-acetyltransferase	intermediary metabolism and respiration	T	38	1025335	1026545	1210	30216.1	-0.0351249	0.388508	-0.0904098	0.927962	0.997958	30216.1	-0.214597	0.372413	-0.576233	0.564458	0.906209	30216.1	0.722099	0.3916	1.84397	0.0651875	0.221748	30216.1	0.124647	0.350789	0.355334	0.72234	0.988285	30216.1	0.073318	0.351235	0.208744	0.834648	0.953514	30216.1	0.901571	0.394461	2.28558	0.022279	0.0768421	30216.1	-0.189811	0.35922	-0.528398	0.597223
Rv1105	Rv1105	Possible para-nitrobenzyl esterase (fragment)	intermediary metabolism and respiration	T	48	1233074	1235987	2913	9912.77	-0.212814	0.424792	-0.500985	0.616382	0.987145	9912.77	-0.537876	0.407774	-1.31905	0.187151	NA	9912.77	-0.418046	0.424388	-0.985056	0.324597	0.581275	9912.77	0.40565	0.386504	1.04954	0.293931	NA	9912.77	0.569368	0.386946	1.47144	0.141172	NA	9912.77	-0.0929848	0.426006	-0.218271	0.827218	0.904011	9912.77	-2.09151	0.385361	-5.42742	5.71739e-08
Rv1122	gnd2	Probable 6-phosphogluconate dehydrogenase, decarboxylating Gnd2	intermediary metabolism and respiration	T	49	1246538	1247205	667	146687	0.164513	0.224737	0.732024	0.464154	0.986639	146687	0.303067	0.217117	1.39587	0.162753	0.632702	146687	0.124362	0.247176	0.503131	0.614872	0.810779	146687	-0.0453774	0.19755	-0.2297	0.818325	0.991264	146687	-0.02593	0.197961	-0.130985	0.895787	0.972765	146687	-0.0141921	0.245531	-0.0578015	0.953907	0.972584	146687	-0.868619	0.263084	-3.30168	0.000961062
Rv1178	Rv1178	Probable aminotransferase	intermediary metabolism and respiration	T	54	1310775	1311811	1036	355236	0.338061	0.225662	1.49809	0.134111	0.859704	355236	0.0531524	0.217985	0.243834	0.807359	0.979212	355236	-0.21798	0.247964	-0.879078	0.379359	0.634867	355236	-0.399054	0.1984	-2.01136	0.044288	0.581335	355236	0.178639	0.198814	0.898526	0.368905	0.750285	355236	0.0669289	0.246392	0.271636	0.785902	0.878771	355236	0.0775644	0.263568	0.294287	0.768539
Rv1392	metK	Probable S-adenosylmethionine synthetase MetK (mat) (AdoMet synthetase) (methionine adenosyltransferase)	intermediary metabolism and respiration	T	63	1568320	1570755	2436	326877	0.0596753	0.288909	0.206554	0.836358	0.994271	326877	0.181433	0.277214	0.654489	0.512797	0.884198	326877	-0.553796	0.302628	-1.82996	0.0672561	0.224987	326877	-0.33434	0.256373	-1.30411	0.192195	0.819329	326877	-0.218157	0.256837	-0.8494	0.395659	0.773614	326877	-0.675554	0.304501	-2.21856	0.0265165	0.0879737	326877	-0.763373	0.296763	-2.57233	0.0101016
Rv1409	ribG	Probable bifunctional riboflavin biosynthesis protein RibG : diaminohydroxyphosphoribosylaminopyrimidine deaminase (riboflavin-specific deaminase) + 5-amino-6-(5-phosphoribosylamino) uracil reductase (HTP reductase)	intermediary metabolism and respiration	T	66	1586654	1587215	561	222337	0.14886	0.145757	1.02129	0.307118	0.954879	222337	-0.011341	0.143719	-0.078911	0.937103	0.991017	222337	0.387819	0.177873	2.18031	0.0292342	0.132259	222337	-0.0118733	0.126502	-0.0938587	0.925221	0.993187	222337	0.123228	0.126798	0.97184	0.33113	0.715394	222337	0.54802	0.170923	3.20625	0.00134479	0.00954373	222337	1.01329	0.215496	4.70216	2.57422e-06
Rv1631	coaE	Probable dephospho-CoA kinase CoaE (dephosphocoenzyme a kinase)	intermediary metabolism and respiration	T	74	1836592	1837071	479	232784	-0.0724406	0.121469	-0.59637	0.550928	0.986639	232784	-0.345743	0.120889	-2.86001	0.00423627	0.0954157	232784	0.0370032	0.15436	0.23972	0.810547	0.927161	232784	-0.193316	0.104935	-1.84225	0.0654388	0.659011	232784	0.223539	0.105189	2.12511	0.0335773	0.286981	232784	0.310306	0.146439	2.11901	0.0340899	0.105381	232784	0.985091	0.194213	5.07223	3.9318e-07
Rv1923	lipD	Probable lipase LipD	intermediary metabolism and respiration	T	84	2176862	2177079	217	239258	-0.0694446	0.136814	-0.507585	0.611744	0.987145	239258	-0.0337035	0.135345	-0.249019	0.803346	0.978998	239258	-0.00742505	0.169428	-0.0438241	0.965045	0.985333	239258	-0.317468	0.118543	-2.67809	0.00740434	0.267205	239258	-0.120579	0.118823	-1.01478	0.31021	0.700316	239258	-0.0431661	0.162048	-0.266378	0.789948	0.881828	239258	0.370303	0.208228	1.77836	0.075345
Rv2208	cobS	Probable cobalamin 5'-phosphate synthase CobS	intermediary metabolism and respiration	T	91	2473326	2474452	1127	78336.6	0.551065	0.194026	2.84016	0.00450903	0.307682	78336.6	0.119269	0.188569	0.632495	0.527064	0.88929	78336.6	-0.125725	0.220833	-0.569322	0.569138	0.77559	78336.6	-0.102016	0.169735	-0.601028	0.547821	0.967543	78336.6	0.154674	0.170111	0.909254	0.363216	0.745726	78336.6	0.306071	0.217001	1.41046	0.158404	0.313759	78336.6	0.823747	0.2468	3.33772	0.000844695
Rv2511	orn	Oligoribonuclease Orn	intermediary metabolism and respiration	T	102	2828052	2830422	2370	107001	0.0402651	0.184848	0.217829	0.827563	0.994271	107001	-0.40482	0.180066	-2.24817	0.0245652	0.26332	107001	0.0877692	0.212876	0.412302	0.680118	0.848254	107001	0.114573	0.161479	0.709525	0.477999	0.962456	107001	0.200096	0.161838	1.23639	0.216312	0.611458	107001	0.532854	0.208402	2.55685	0.0105623	0.0447522	107001	0.708505	0.241587	2.93271	0.00336017
Rv2669	Rv2669	GCN5-related N-acetyltransferase	intermediary metabolism and respiration	T	107	2985635	2986981	1346	39340.6	0.171461	0.297032	0.577248	0.563772	0.986639	39340.6	-0.160251	0.284852	-0.562578	0.573723	0.912286	39340.6	-0.0388674	0.309729	-0.125489	0.900137	0.9534	39340.6	0.52234	0.263857	1.97964	0.0477444	0.599388	39340.6	0.312855	0.264325	1.1836	0.23657	0.638195	39340.6	0.292845	0.311864	0.939015	0.347723	0.530133	39340.6	-0.802322	0.301255	-2.66327	0.00773851
Rv3216	Rv3216	GCN5-related N-acetyltransferase, pseudogene	intermediary metabolism and respiration	T	125	3593865	3594471	606	52000.3	-0.0258098	0.264033	-0.0977522	0.922129	0.997958	52000.3	0.000882964	0.253815	0.00347877	0.997224	0.998659	52000.3	0.826991	0.280963	2.94342	0.00324609	0.0320209	52000.3	0.188784	0.233421	0.808771	0.418647	0.936998	52000.3	0.377731	0.233875	1.61509	0.10629	0.471098	52000.3	0.800298	0.281692	2.84104	0.00449673	0.0236945	52000.3	0.626828	0.28333	2.21236	0.0269418
Rv3618	Rv3618	Possible monooxygenase	intermediary metabolism and respiration	T	139	4060359	4061359	1000	33690.7	-0.213105	0.213128	-0.999895	0.317362	0.959243	33690.7	-0.525137	0.206271	-2.54586	0.0109008	0.163683	33690.7	-0.271341	0.237168	-1.14408	0.252589	0.497647	33690.7	0.242655	0.186905	1.29828	0.194191	0.822718	33690.7	0.169319	0.187305	0.903978	0.366007	0.748634	33690.7	0.0406914	0.234662	0.173404	0.862334	0.922367	33690.7	-0.556332	0.256988	-2.16482	0.0304016
Rv3684	Rv3684	Probable lyase	intermediary metabolism and respiration	T	141	4126614	4130420	3805	217571	-0.0955788	0.172096	-0.55538	0.578635	0.987145	217571	-0.361913	0.168239	-2.15119	0.0314615	0.29662	217571	-0.183431	0.201705	-0.909403	0.363137	0.619871	217571	0.102826	0.150036	0.685342	0.493128	0.967543	217571	0.341786	0.150377	2.27285	0.023035	0.252423	217571	0.0829035	0.196354	0.422215	0.672868	0.799132	217571	-1.25846	0.233885	-5.38068	7.42043e-08
Rv3726	Rv3726	Possible dehydrogenase	intermediary metabolism and respiration	T	143	4172621	4175122	2501	298291	-0.0946275	0.187451	-0.504811	0.613692	0.987145	298291	-0.15883	0.182497	-0.870318	0.384127	0.814408	298291	-0.252623	0.215139	-1.17423	0.240302	0.486273	298291	-0.0828205	0.163847	-0.505475	0.613225	0.985153	298291	-0.0779588	0.164209	-0.474755	0.634962	0.882308	298291	-0.188421	0.210867	-0.893555	0.37156	0.553406	298291	0.250827	0.243107	1.03175	0.302187
Rv3754	tyrA	Prephenate dehydrogenase TyrA (PDH) (hydroxyphenylpyruvate synthase)	intermediary metabolism and respiration	T	144	4201721	4203648	1927	96267.4	0.161275	0.174069	0.926503	0.354184	0.964852	96267.4	-0.253565	0.170066	-1.49097	0.135968	0.59431	96267.4	0.607625	0.203448	2.98663	0.00282068	0.0293803	96267.4	0.0695214	0.151798	0.457985	0.646963	0.988285	96267.4	0.336622	0.152145	2.2125	0.0269319	0.261722	96267.4	1.02247	0.198227	5.15805	2.5e-07	1.13e-05	96267.4	2.47114	0.235123	10.51	7.77165e-26
Rv3383c	idsB	Possible polyprenyl synthetase IdsB (polyprenyl transferase) (polyprenyl diphosphate synthase)	lipid metabolism	T	-131	3797761	3797381	380	44865.3	-0.19139	0.214441	-0.892508	0.372121	0.971346	44865.3	0.287852	0.207499	1.38725	0.165367	0.634944	44865.3	-0.560241	0.238306	-2.35093	0.0187264	0.100877	44865.3	-0.24697	0.188122	-1.31282	0.189244	0.814168	44865.3	-0.599696	0.188509	-3.18125	0.00146639	0.0753223	44865.3	-1.03948	0.235899	-4.40647	1.05e-05	0.00021177	44865.3	-2.1444	0.257688	-8.32168	8.67285e-17
Rv3229c	desA3	Possible linoleoyl-CoA desaturase (delta(6)-desaturase)	lipid metabolism	T	-123	3605219	3603806	1413	488247	-0.0737017	0.200027	-0.368458	0.712532	0.990302	488247	0.312463	0.194171	1.60922	0.107569	0.54561	488247	0.549242	0.225997	2.4303	0.0150863	0.0883909	488247	1.40028	0.175199	7.99252	1.3221e-15	4.70835e-12	488247	0.220122	0.175574	1.25373	0.209942	0.604866	488247	0.163077	0.222634	0.732488	0.463871	0.636779	488247	0.765296	0.25012	3.05971	0.00221551
Rv2482c	plsB2	Probable glycerol-3-phosphate acyltransferase PlsB2 (GPAT)	lipid metabolism	T	-85	2787004	2784836	2168	341881	-0.0254688	0.113668	-0.224063	0.822708	0.994271	341881	0.0390696	0.113494	0.344243	0.730663	0.960093	341881	-0.122803	0.146387	-0.838897	0.401527	0.655655	341881	0.215522	0.0980629	2.1978	0.0279636	0.480146	341881	0.118315	0.0982985	1.20363	0.228734	0.628367	341881	-0.187342	0.138311	-1.3545	0.175578	0.334794	341881	-0.0317675	0.18626	-0.170555	0.864574
Rv1527c	pks5	Probable polyketide synthase Pks5	lipid metabolism	T	-52	1724007	1723759	248	227444	-0.0902925	0.197357	-0.457508	0.647306	0.987145	227444	0.124626	0.191685	0.650159	0.51559	0.885647	227444	-0.601215	0.223693	-2.68768	0.00719504	0.0542851	227444	-0.33533	0.17277	-1.9409	0.0522699	0.621454	227444	-0.415944	0.173145	-2.40228	0.0162931	0.211479	227444	-0.816133	0.220129	-3.70753	0.000209293	0.00238997	227444	0.19747	0.248655	0.794154	0.427106
Rv0971c	echA7	Probable enoyl-CoA hydratase EchA7 (enoyl hydrase) (unsaturated acyl-CoA hydratase) (crotonase)	lipid metabolism	T	-37	1081202	1080784	419	28513	0.0465366	0.234176	0.198725	0.842478	0.994271	28513	0.108534	0.225849	0.480558	0.630831	0.932607	28513	-0.175113	0.255228	-0.686105	0.492647	0.721651	28513	-0.373991	0.206023	-1.81529	0.0694798	0.669328	28513	-0.168608	0.206452	-0.81669	0.414105	0.783262	28513	-0.23711	0.254137	-0.932999	0.35082	0.532038	28513	-0.598917	0.267843	-2.23608	0.0253468
Rv0222	echA1	Probable enoyl-CoA hydratase EchA1 (enoyl hydrase) (unsaturated acyl-CoA hydratase) (crotonase)	lipid metabolism	T	9	266708	268281	1573	92828	-0.227126	0.181921	-1.24849	0.211853	0.910425	92828	0.241223	0.177346	1.36018	0.173772	0.646622	92828	-0.248301	0.210323	-1.18057	0.237774	0.484074	92828	-0.21817	0.15884	-1.37352	0.16959	0.795557	92828	-0.387447	0.15919	-2.43387	0.0149384	0.202834	92828	-0.71665	0.205637	-3.48502	0.000492092	0.00450824	92828	-0.71256	0.239863	-2.97069	0.00297129
Rv1425	Rv1425	Possible triacylglycerol synthase (diacylglycerol acyltransferase)	lipid metabolism	T	67	1600867	1604029	3162	165227	0.0749644	0.12727	0.589017	0.55585	0.986639	165227	0.000554385	0.126363	0.00438724	0.9965	0.998659	165227	0.173308	0.16015	1.08216	0.279182	0.530005	165227	0.315108	0.11007	2.86281	0.00419908	0.22248	165227	0.177673	0.110331	1.61036	0.107319	0.472326	165227	0.247718	0.152397	1.62548	0.10406	0.236452	165227	0.0520258	0.19975	0.260454	0.794513
Rv1866	Rv1866	Conserved protein	lipid metabolism	T	80	2115631	2115764	134	115445	-0.000735243	0.135647	-0.00542025	0.995675	0.998543	115445	-0.152631	0.134235	-1.13705	0.255518	0.73153	115445	0.179109	0.168303	1.06421	0.287235	0.538632	115445	-0.0409401	0.117481	-0.348484	0.727477	0.988285	115445	0.214881	0.117762	1.8247	0.068046	0.402937	115445	0.331005	0.160858	2.05775	0.0396145	0.117676	115445	1.07105	0.207218	5.1687	2.35733e-07
Rv3826	fadD23	Probable fatty-acid-AMP ligase FadD23 (fatty-acid-AMP synthetase) (fatty-acid-AMP synthase)	lipid metabolism	T	145	4302035	4303173	1139	223704	-0.112532	0.197003	-0.57122	0.567851	0.986639	223704	-0.347259	0.191359	-1.81469	0.0695709	0.438858	223704	0.289664	0.223392	1.29666	0.194748	0.430861	223704	0.24329	0.172455	1.41074	0.15832	0.784563	223704	0.247721	0.172831	1.43332	0.151767	0.54471	223704	0.52439	0.219805	2.3857	0.0170465	0.0633898	223704	1.6593	0.248465	6.6782	2.41896e-11
Rv3595c	PE_PGRS59	PE-PGRS family protein PE_PGRS59	PE/PPE families	T	-141	4036951	4034540	2411	233313	0.136878	0.172097	0.795353	0.426408	0.981692	233313	-0.176779	0.168237	-1.05078	0.293361	0.767642	233313	-0.360576	0.201706	-1.78763	0.0738356	0.237594	233313	-0.153649	0.150034	-1.02409	0.305792	0.894773	233313	-0.129529	0.150373	-0.861385	0.389026	0.768618	233313	-0.046919	0.196352	-0.238954	0.811141	0.894416	233313	-1.55672	0.233883	-6.65597	2.81437e-11
Rv3590c	PE_PGRS58	PE-PGRS family protein PE_PGRS58	PE/PPE families	T	-140	4031462	4030498	965	214820	0.132604	0.231709	0.572288	0.567127	0.986639	214820	0.12375	0.223611	0.553418	0.579977	0.91474	214820	-0.03378	0.25314	-0.133444	0.893842	0.952132	214820	0.0942169	0.20389	0.462096	0.644012	0.988285	214820	-0.299377	0.204307	-1.46533	0.14283	0.526369	214820	-0.0249261	0.251963	-0.0989276	0.921196	0.952861	214820	-1.89274	0.266658	-7.09799	1.2658e-12
Rv3159c	PPE53	PPE family protein PPE53	PE/PPE families	T	-117	3527567	3524790	2777	77616.4	0.0577665	0.221223	0.261123	0.793998	0.994271	77616.4	0.263672	0.213844	1.23301	0.217572	0.692857	77616.4	0.266901	0.24416	1.09314	0.274332	0.523842	77616.4	-0.0299558	0.19435	-0.154133	0.877505	0.991264	77616.4	-0.299434	0.194754	-1.5375	0.124172	0.502592	77616.4	0.0609959	0.24227	0.251768	0.80122	0.887773	77616.4	-0.62815	0.261265	-2.40426	0.0162051
Rv2615c	PE_PGRS45	PE-PGRS family protein PE_PGRS45	PE/PPE families	T	-95	2943441	2943294	146	202770	0.313223	0.156035	2.00739	0.0447081	0.703978	202770	-0.110578	0.153293	-0.721348	0.470696	0.858993	202770	-0.186104	0.187326	-0.993477	0.320477	0.576315	202770	-0.224502	0.135647	-1.65504	0.0979163	0.714136	202770	-0.0369058	0.135962	-0.271441	0.786051	0.938661	202770	0.237697	0.180936	1.3137	0.188946	0.352339	202770	-1.63853	0.223133	-7.3433	2.08387e-13
Rv2490c	PE_PGRS43	PE-PGRS family protein PE_PGRS43	PE/PPE families	T	-86	2802929	2802061	868	150604	0.162698	0.236425	0.688158	0.491353	0.986639	150604	-0.336111	0.227993	-1.47422	0.140423	0.600984	150604	-0.573141	0.257164	-2.2287	0.0258339	0.122083	150604	-0.0867475	0.208152	-0.41675	0.676861	0.988285	150604	-0.28633	0.208576	-1.37278	0.169819	0.568887	150604	-0.0743326	0.256276	-0.29005	0.771778	0.869851	150604	-2.16559	0.269049	-8.04906	8.34352e-16
Rv1759c	wag22	PE-PGRS family protein Wag22	PE/PPE families	T	-56	1990384	1989493	891	116834	0.250162	0.254541	0.982797	0.325707	0.959243	116834	0.0163067	0.244918	0.06658	0.946916	0.991017	116834	-0.358185	0.272751	-1.31323	0.189105	0.423259	116834	-0.0267609	0.224711	-0.11909	0.905204	0.991264	116834	-0.340812	0.225151	-1.51371	0.1301	0.510926	116834	-0.12433	0.27296	-0.455487	0.648759	0.781808	116834	-1.57778	0.278371	-5.66791	1.4455e-08
Rv1651c	PE_PGRS30	PE-PGRS family protein PE_PGRS30	PE/PPE families	T	-54	1862326	1861001	1325	220452	0.0476318	0.211207	0.225521	0.821574	0.994271	220452	0.15526	0.204545	0.75905	0.447823	0.846507	220452	0.025989	0.23559	0.110315	0.91216	0.958191	220452	-0.202336	0.185291	-1.09199	0.274837	0.873456	220452	-0.364805	0.185685	-1.96465	0.0494549	0.350405	220452	-0.0816391	0.233016	-0.350358	0.72607	0.839023	220452	0.938666	0.256077	3.66556	0.000246794
Rv0980c	PE_PGRS18	PE-PGRS family protein PE_PGRS18	PE/PPE families	T	-38	1095546	1095245	302	28968.8	0.227366	0.316141	0.719194	0.472021	0.986639	28968.8	-0.0962925	0.302925	-0.317876	0.750579	0.965554	28968.8	-0.42697	0.326554	-1.3075	0.191041	0.424805	28968.8	-0.0489191	0.2816	-0.173719	0.862086	0.991264	28968.8	-0.148869	0.282079	-0.527757	0.597668	0.864211	28968.8	-0.103311	0.329208	-0.313818	0.75366	0.856747	28968.8	-1.89674	0.312252	-6.0744	1.24449e-09
Rv2328	PE23	PE family protein PE23	PE/PPE families	T	97	2602278	2602697	419	43659.2	0.151822	0.227979	0.665945	0.505447	0.986639	43659.2	0.480401	0.220109	2.18256	0.029068	0.283932	43659.2	-0.216407	0.249942	-0.865831	0.386583	0.640546	43659.2	-0.181842	0.200457	-0.907136	0.364335	0.912421	43659.2	-0.499091	0.200865	-2.48471	0.0129658	0.191469	43659.2	-0.544987	0.248484	-2.19325	0.0282896	0.0923363	43659.2	-0.0233471	0.26472	-0.0881952	0.929722
Rv2396	PE_PGRS41	PE-PGRS family protein PE_PGRS41	PE/PPE families	T	100	2693516	2697396	3880	850263	0.176597	0.16237	1.08762	0.276762	0.934376	850263	-0.177727	0.15921	-1.1163	0.264292	0.738669	850263	-0.674147	0.193054	-3.49202	0.000479383	0.00798509	850263	-0.220681	0.141342	-1.56132	0.118448	0.734867	850263	-0.14407	0.141666	-1.01697	0.309167	0.700058	850263	-0.319824	0.187075	-1.7096	0.0873391	0.209188	850263	-1.60828	0.227554	-7.06766	1.57563e-12
Rv2591	PE_PGRS44	PE-PGRS family protein PE_PGRS44	PE/PPE families	T	105	2923122	2925320	2199	131164	-0.0242153	0.165283	-0.146508	0.88352	0.997958	131164	-0.0872221	0.161904	-0.538727	0.590075	0.919576	131164	0.0444913	0.195659	0.227392	0.820119	0.929955	131164	-0.14459	0.143923	-1.00463	0.315073	0.896122	131164	-0.0951046	0.144252	-0.659293	0.509708	0.825531	131164	0.107498	0.189851	0.566225	0.571241	0.723802	131164	-0.693029	0.229485	-3.01994	0.00252826
Rv3508	PE_PGRS54	PE-PGRS family protein PE_PGRS54	PE/PPE families	T	137	3937209	3938909	1700	1.07262e+06	0.105255	0.287415	0.366212	0.714207	0.990302	1.07262e+06	0.157665	0.27581	0.571644	0.567563	0.90902	1.07262e+06	0.485643	0.30132	1.61172	0.107023	0.304589	1.07262e+06	0.12989	0.254998	0.509376	0.610489	0.985153	1.07262e+06	-0.186232	0.255461	-0.729004	0.465999	0.809275	1.07262e+06	0.433233	0.303141	1.42915	0.152962	0.306761	1.07262e+06	0.590801	0.295942	1.99634	0.0458972
Rv3558	PPE64	PPE family protein PPE64	PE/PPE families	T	138	3999665	4001174	1510	91712.1	-0.429851	0.215974	-1.99029	0.0465592	0.706439	91712.1	-0.197326	0.208964	-0.944305	0.345014	0.800642	91712.1	-0.0131598	0.239658	-0.0549109	0.956209	0.982984	91712.1	-0.181602	0.18958	-0.957918	0.338104	0.90279	91712.1	-0.28551	0.18998	-1.50284	0.13288	0.512712	91712.1	-0.245685	0.237406	-1.03487	0.300728	0.482578	91712.1	-0.785204	0.258544	-3.03702	0.00238933
Rv3060c	Rv3060c	Probable transcriptional regulatory protein (probably GntR-family)	regulatory proteins	T	-111	3421976	3420124	1851	92530.5	0.0673087	0.165047	0.407816	0.683409	0.987145	92530.5	-0.0384364	0.161675	-0.23774	0.812083	0.979212	92530.5	0.00390315	0.195429	0.0199722	0.984066	0.992436	92530.5	-0.131454	0.14369	-0.914841	0.360275	0.912421	92530.5	-0.00219598	0.144023	-0.0152474	0.987835	0.996238	92530.5	0.109648	0.189596	0.578327	0.563043	0.717027	92530.5	-0.567844	0.22931	-2.47631	0.0132747
Rv1167c	Rv1167c	Probable transcriptional regulatory protein	regulatory proteins	T	-44	1298125	1295001	3125	147933	-0.0221561	0.17255	-0.128404	0.897829	0.997958	147933	-0.192651	0.168659	-1.14225	0.253351	0.730555	147933	0.294721	0.202109	1.45823	0.144778	0.362781	147933	0.0578296	0.150443	0.384397	0.700684	0.988285	147933	0.0702365	0.150783	0.465812	0.64135	0.886199	147933	0.465216	0.196787	2.36405	0.0180762	0.0664493	147933	0.231079	0.234171	0.9868	0.323741
Rv0827c	kmtR	Metal sensor transcriptional regulator KmtR (ArsR-SmtB family)	regulatory proteins	T	-32	920710	919604	1106	46021.3	0.120644	0.205172	0.588013	0.556523	0.986639	46021.3	0.152378	0.198916	0.766042	0.443652	0.84569	46021.3	0.658052	0.23041	2.85601	0.00429008	0.038452	46021.3	0.295088	0.179795	1.64125	0.100746	0.718985	46021.3	0.117665	0.180181	0.653036	0.513733	0.827911	46021.3	0.626318	0.227379	2.75451	0.00587793	0.029108	46021.3	0.380322	0.252848	1.50415	0.132542
Rv0758	phoR	Possible two component system response sensor kinase membrane associated PhoR	regulatory proteins	T	31	854346	855308	962	197617	0.0409685	0.106607	0.384295	0.70076	0.987195	197617	0.142805	0.106752	1.33772	0.180987	0.650705	197617	0.121035	0.138945	0.871101	0.383699	0.638074	197617	0.0579082	0.0918338	0.630577	0.528317	0.967543	197617	-0.133411	0.0920552	-1.44925	0.147267	0.536698	197617	0.0191987	0.130793	0.146787	0.8833	0.933556	197617	0.827987	0.178509	4.63835	3.51199e-06
Rv1404	Rv1404	Probable transcriptional regulatory protein	regulatory proteins	T	65	1581617	1582167	551	136162	0.256574	0.177453	1.44587	0.148214	0.863371	136162	0.0562728	0.173211	0.32488	0.745272	0.964721	136162	0.187256	0.206426	0.907133	0.364336	0.620727	136162	0.129927	0.154848	0.839063	0.401434	0.930539	136162	0.182064	0.155196	1.17312	0.240747	0.644179	136162	0.387557	0.201441	1.92392	0.0543643	0.149077	136162	1.54194	0.237205	6.50046	8.00763e-11
Rv1453	Rv1453	Possible transcriptional activator protein	regulatory proteins	T	68	1640091	1640848	757	62127.5	0.0640933	0.233241	0.274794	0.783475	0.994271	62127.5	0.250172	0.225031	1.11172	0.266258	0.739841	62127.5	0.304412	0.254441	1.1964	0.231542	0.477582	62127.5	0.194234	0.20527	0.946238	0.344027	0.90379	62127.5	-0.0272632	0.20569	-0.132545	0.894553	0.972528	62127.5	0.118333	0.253354	0.467067	0.640452	0.776439	62127.5	-0.786472	0.267423	-2.94093	0.00327232
Rv2887	Rv2887	Probable transcriptional regulatory protein	regulatory proteins	T	111	3197270	3197617	347	58890.5	0.0365648	0.224144	0.16313	0.870416	0.996779	58890.5	-0.425448	0.216549	-1.96467	0.0494519	0.370551	58890.5	-0.051519	0.246651	-0.208874	0.834547	0.935735	58890.5	-0.131669	0.196973	-0.668463	0.503838	0.967543	58890.5	0.135997	0.197388	0.688981	0.490836	0.818457	58890.5	0.410494	0.244948	1.67584	0.0937689	0.22027	58890.5	0.584033	0.262757	2.22271	0.0262351
Rv3143	Rv3143	Probable response regulator	regulatory proteins	T	121	3510463	3510584	121	56492.8	0.169675	0.187662	0.904149	0.365916	0.9704	56492.8	-0.169411	0.182659	-0.92747	0.353683	0.804987	56492.8	-0.0266407	0.215322	-0.123725	0.901533	0.9534	56492.8	0.0759202	0.163986	0.462967	0.643388	0.988285	56492.8	0.223255	0.164352	1.35839	0.174339	0.572638	56492.8	0.312445	0.211028	1.48059	0.138717	0.286313	56492.8	1.02259	0.2432	4.20472	2.61405e-05
Rv3416	whiB3	Transcriptional regulatory protein WhiB-like WhiB3. Contains [4FE-4S] cluster.	regulatory proteins	T	132	3835459	3835951	492	49663	-0.335834	0.192373	-1.74574	0.0808557	0.787269	49663	-0.382749	0.187038	-2.04637	0.0407199	0.340429	49663	0.378473	0.219374	1.72524	0.0844838	0.259569	49663	-0.269107	0.168211	-1.59981	0.10964	0.729013	49663	-0.163062	0.168585	-0.967239	0.333424	0.717499	49663	0.425388	0.215422	1.97467	0.0483058	0.137321	49663	0.36706	0.245852	1.49301	0.135433
Rv3853	rraA	Regulator of RNase E activity a RraA	regulatory proteins	T	147	4326238	4327549	1311	165593	0.117228	0.194428	0.602936	0.546551	0.986639	165593	0.0644901	0.188962	0.341287	0.732888	0.960196	165593	0.00681425	0.221174	0.0308094	0.975422	0.988464	165593	-0.0379953	0.170122	-0.223342	0.823269	0.991264	165593	-0.0500849	0.170493	-0.293765	0.768938	0.93291	165593	0.0595519	0.217392	0.273937	0.784133	0.877636	165593	0.0226435	0.247034	0.0916614	0.926967
Rv1502	Rv1502	Hypothetical protein	unknown	T	70	1693798	1696215	2417	67337.9	-0.00524318	0.195914	-0.0267627	0.978649	0.998543	67337.9	0.49079	0.190339	2.5785	0.009923	0.153782	67337.9	0.427118	0.222447	1.92009	0.0548466	0.19864	67337.9	-0.0128086	0.171458	-0.0747042	0.94045	0.993187	67337.9	0.0621504	0.171836	0.361684	0.717589	0.915343	67337.9	-0.0689144	0.218771	-0.315008	0.752756	0.856438	67337.9	-0.168039	0.247848	-0.677994	0.497776
Rv3384c	vapC46	Possible toxin VapC46. Contains PIN domain.	virulence, detoxification and adaptation	T	-132	3798937	3798573	364	52035.5	0.0828709	0.21418	0.386923	0.698813	0.987145	52035.5	-0.582122	0.207264	-2.8086	0.00497576	0.105845	52035.5	-0.213388	0.238088	-0.896257	0.370116	0.626614	52035.5	0.00376753	0.18789	0.0200518	0.984002	0.997956	52035.5	0.146076	0.188296	0.775776	0.437881	0.798035	52035.5	0.451605	0.235675	1.91622	0.055337	0.151332	52035.5	0.126079	0.257566	0.4895	0.624488
Rv3082c	virS	Virulence-regulating transcriptional regulator VirS (AraC/XylS family)	virulence, detoxification and adaptation	T	-113	3447414	3446018	1396	52758.6	0.286342	0.283889	1.00864	0.313147	0.959243	52758.6	0.12565	0.272467	0.461158	0.644685	0.935024	52758.6	0.316574	0.298227	1.06152	0.288453	0.539632	52758.6	0.297045	0.251705	1.18013	0.237947	0.852108	52758.6	-0.136036	0.252163	-0.539478	0.589557	0.859926	52758.6	0.477265	0.299878	1.59153	0.11149	0.246662	52758.6	-0.0838955	0.293971	-0.285387	0.775348
Rv2416c	eis	Enhanced intracellular survival protein Eis, GCN5-related N-acetyltransferase	virulence, detoxification and adaptation	T	-79	2713894	2713143	751	81982.7	-0.0736637	0.23461	-0.313984	0.753533	0.994271	81982.7	0.240913	0.226296	1.06459	0.28706	0.760973	81982.7	-0.379557	0.255614	-1.48488	0.137575	0.352105	81982.7	0.106647	0.206503	0.516443	0.605545	0.985153	81982.7	-0.331602	0.206917	-1.60258	0.109026	0.476011	81982.7	-0.694134	0.254605	-2.72632	0.00640448	0.0309179	81982.7	-1.25012	0.268118	-4.66256	3.12307e-06
Rv0798c	cfp29	29 KDa antigen CFP29	virulence, detoxification and adaptation	T	-29	890959	889096	1863	89083.6	0.178618	0.195895	0.911803	0.361873	0.968029	89083.6	0.221368	0.190319	1.16314	0.244771	0.722613	89083.6	0.508088	0.222445	2.28411	0.0223653	0.111538	89083.6	-0.00265217	0.17144	-0.01547	0.987657	0.998755	89083.6	-0.0245613	0.171814	-0.142952	0.886328	0.968817	89083.6	0.465337	0.218764	2.12712	0.0334103	0.103837	89083.6	0.796189	0.247844	3.21246	0.00131602
Rv0595c	vapC4	Possible toxin VapC4	virulence, detoxification and adaptation	T	-24	694686	692984	1702	19860.6	0.265847	0.251328	1.05777	0.29016	0.943699	19860.6	-0.196121	0.241858	-0.810891	0.417428	0.8348	19860.6	0.107343	0.269974	0.397604	0.690922	0.85459	19860.6	0.132301	0.221682	0.596807	0.550636	0.967543	19860.6	0.3986	0.222137	1.79439	0.0727513	0.409268	19860.6	0.569311	0.269937	2.10905	0.0349399	0.107268	19860.6	0.664398	0.276645	2.40163	0.0163224
Rv0134	ephF	Possible epoxide hydrolase EphF (epoxide hydratase) (arene-oxide hydratase)	virulence, detoxification and adaptation	T	4	163028	163449	421	216991	0.00844646	0.178478	0.0473249	0.962254	0.998543	216991	0.0960271	0.174169	0.551343	0.581399	0.91474	216991	0.280816	0.20732	1.3545	0.175576	0.404586	216991	-0.0928224	0.155775	-0.595873	0.55126	0.967543	216991	-0.107528	0.156125	-0.688733	0.490991	0.818457	216991	0.193236	0.202414	0.954659	0.33975	0.522324	216991	-0.427812	0.237826	-1.79885	0.0720428
Rv0240	vapC24	Possible toxin VapC24. Contains PIN domain.	virulence, detoxification and adaptation	T	10	289622	290405	783	31655.8	0.118905	0.245588	0.484165	0.628269	0.987145	31655.8	0.139128	0.23651	0.588254	0.556362	0.901814	31655.8	-0.371749	0.265019	-1.40273	0.160698	0.384208	31655.8	-0.00554992	0.216462	-0.0256392	0.979545	0.995966	31655.8	0.072011	0.216901	0.332	0.739889	0.920939	31655.8	-0.391972	0.264661	-1.48104	0.138597	0.286313	31655.8	-0.638937	0.273702	-2.33443	0.0195733
Rv0353	hspR	Probable heat shock protein transcriptional repressor HspR (MerR family)	virulence, detoxification and adaptation	T	13	424457	427144	2687	85095.7	-0.318181	0.205164	-1.55086	0.120935	0.849902	85095.7	0.218216	0.198928	1.09696	0.272658	0.746915	85095.7	0.361267	0.230406	1.56796	0.11689	0.319664	85095.7	0.260911	0.179817	1.45098	0.146786	0.77013	85095.7	-0.344819	0.180196	-1.91358	0.0556743	0.369919	85095.7	-0.17513	0.227396	-0.770155	0.441208	0.619474	85095.7	0.432316	0.252869	1.70964	0.0873321
Rv2429	ahpD	Alkyl hydroperoxide reductase D protein AhpD (alkyl hydroperoxidase D)	virulence, detoxification and adaptation	T	101	2727895	2729754	1860	88780.7	1.15177	0.349835	3.29233	0.000993613	0.16165	88780.7	0.935727	0.335124	2.79218	0.0052354	0.108948	88780.7	0.625546	0.356716	1.75363	0.0794946	0.249341	88780.7	0.451818	0.313538	1.44103	0.149576	0.77013	88780.7	0.6413	0.314008	2.04231	0.0411211	0.318474	88780.7	0.841591	0.359897	2.33842	0.0193652	0.0694495	88780.7	1.63876	0.333211	4.91808	8.7397e-07
[truncated: 1 more columns]
