# Supplementary material for: Depleting Mycobacterium tuberculosis of the transcription termination factor Rho causes pervasive transcription and rapid death
Source: Nat Commun. 2017 Mar 28;8:14731. doi: 10.1038/ncomms14731 (PMC5379054; doi:10.1038/ncomms14731)
Supplement: Supplementary Data 4 — Regions indicative of Rho-independent termination. This table lists the regions associated with Rho-independent termination. [file ncomms14731-s5.xlsx]

## Sheet: 4-RIT
Supplementary Data 4					Regions indicative of Rho-independent termination
This table lists the regions associated with Rho-independent termination.
				Distance from closest predicted RIT/Gene stop codon (< 100 bp)
	RIT	Position	strand	Mitra 2008	TransTermHP	RNAMotif	FindTerm	RNIE	Gene	Nearest gene (end on same strand)	Gene symbol	Tuberculist annotation	Tuberculsit functional category
146	RIT#146	64854	-	-11206	-91708	63451	21324	-118368	-7420	Rv0061c	Rv0061c	Hypothetical protein	conserved hypothetical
114	RIT#114	3332124	+	-4378	-16400	3314	-1907	-16345	-4381	Rv2980	Rv2980	Possible conserved secreted protein	cell wall and cell processes
23	RIT#23	2913578	+	-7781	-109939	-14221	-8423	5838	-4131	Rv2589	gabT	4-aminobutyrate aminotransferase GabT (gamma-amino-N-butyrate transaminase) (GABA transaminase) (glutamate:succinic semialdehyde transaminase) (GABA aminotransferase) (GABA-at)	intermediary metabolism and respiration
12	RIT#12	4298323	-	-7719	32698	6143	-43348	51807	-3240	Rv3827c	Rv3827c	Possible transposase	insertion seqs and phages
92	RIT#92	2649803	+	-2153	-50716	-36802	-51135	-50654	-2135	Rv2371	PE_PGRS40	PE-PGRS family protein PE_PGRS40	PE/PPE families
88	RIT#88	4317380	+	-2324	-35587	37891	34275	70866	-1886	Rv3844	Rv3844	Possible transposase	insertion seqs and phages
139	RIT#139	3934962	+	-1799	25153	2389	2389	25215	-1748	Rv3508	PE_PGRS54	PE-PGRS family protein PE_PGRS54	PE/PPE families
87	RIT#87	1269806	+	1590	-45441	6091	6091	-43516	-1338	Rv1143	mcr	Probable alpha-methylacyl-CoA racemase Mcr (2-methylacyl-CoA racemase) (2-arylpropionyl-CoA epimerase )	lipid metabolism
3	RIT#3	2500386	-	11140	-22843	19988	-46094	-21777	-1258	Rv2228c	Rv2228c	Multifunctional protein. Has RNASE H, alpha-ribazole phosphatase, and acid phosphatase activities.	information pathways
42	RIT#42	631838	-	3679	-31602	66417	-49322	-31542	-1217	Rv0541c	Rv0541c	Probable conserved integral membrane protein	cell wall and cell processes
49	RIT#49	924182	+	-227	-34319	-935	18090	-13144	-1182	Rv0832	PE_PGRS12	PE-PGRS family protein PE_PGRS12	PE/PPE families
54	RIT#54	3802751	-	-1157	-1146	-1146	-23743	-1093	-1168	Rv3389c	htdY	Probable 3-hydroxyacyl-thioester dehydratase HtdY	intermediary metabolism and respiration
44	RIT#44	2170030	-	-8740	-147124	19931	60989	94507	-1031	Rv1919c	Rv1919c	Conserved protein	conserved hypothetical
74	RIT#74	1062372	+	-1677	-1724	-18853	-18853	-1669	-755	Rv0951	sucC	Probable succinyl-CoA synthetase (beta chain) SucC (SCS-beta)	intermediary metabolism and respiration
57	RIT#57	331993	+	901	38289	3675	3675	52470	-675	Rv0276	Rv0276	Conserved hypothetical protein	conserved hypothetical
58	RIT#58	3363034	-	-467	14510	-1608	-33	-6844	-659	Rv3005c	Rv3005c	Conserved hypothetical protein	conserved hypothetical
77	RIT#77	246733	-	-6914	-32845	-23	-18345	-6861	-651	Rv0207c	Rv0207c	Conserved hypothetical protein	conserved hypothetical
102	RIT#102	1813944	+	-647	-4969	-14874	-22062	-14844	-633	Rv1614	lgt	Possible prolipoprotein diacylglyceryl transferases Lgt	cell wall and cell processes
159	RIT#159	2136774	+	11893	307924	79214	-33425	61252	-626	Rv1887	Rv1887	Hypothetical protein	conserved hypothetical
117	RIT#117	3691023	+	-13932	-16592	-6679	-22023	-16537	-597	Rv3304	Rv3304	Conserved protein	conserved hypothetical
59	RIT#59	4087114	-	-1201	-1187	5764	-16698	-1135	-496	Rv3647c	Rv3647c	Conserved hypothetical protein	conserved hypothetical
4	RIT#4	3467970	-	2240	-92196	-36709	16886	-40021	-443	Rv3099c	Rv3099c	Conserved protein	conserved hypothetical
65	RIT#65	1187588	+	-882	-36765	-25154	-19377	5279	-413	Rv1065	Rv1065	Conserved hypothetical protein	conserved hypothetical
33	RIT#33	3066783	-	2460	6949	-38240	3053	7002	-410	Rv2754c	thyX	Probable thymidylate synthase ThyX (ts) (TSase)	intermediary metabolism and respiration
50	RIT#50	2491995	-	2749	24979	11597	52805	25039	-407	Rv2222c	glnA2	Probable glutamine synthetase GlnA2 (glutamine synthase) (GS-II)	intermediary metabolism and respiration
168	RIT#168	719600	-	945	-16676	-4324	38440	-16623	-405	Rv0629c	recD	Probable exonuclease V (alpha chain) RecD (exodeoxyribonuclease V alpha chain) (exodeoxyribonuclease V polypeptide)	information pathways
76	RIT#76	2047979	+	-1599	219129	-6241	-9581	-27543	-392	Rv1806	PE20	PE family protein PE20	PE/PPE families
60	RIT#60	2457143	+	1205	-9873	-3672	-9401	5976	-369	Rv2193	ctaE	Probable cytochrome C oxidase (subunit III) CtaE	intermediary metabolism and respiration
95	RIT#95	378245	+	-491	-32606	3668	-5494	-77945	-342	Rv0309	Rv0309	Possible conserved exported protein	cell wall and cell processes
110	RIT#110	3568767	-	5488	8601	17566	9408	8661	-342	Rv3198c	uvrD2	Probable ATP-dependent DNA helicase II UvrD2	information pathways
34	RIT#34	927501	-	-217	22362	-80251	-1979	-9827	-336	Rv0834c	PE_PGRS14	PE-PGRS family protein PE_PGRS14	PE/PPE families
113	RIT#113	1111216	+	1002	-22099	29991	11214	-22037	-333	Rv0994	moeA1	Probable molybdopterin biosynthesis protein MoeA1	intermediary metabolism and respiration
90	RIT#90	2878215	+	-389	-145302	-2069	-7890	-29525	-326	Rv2558	Rv2558	Conserved protein	conserved hypothetical
67	RIT#67	3023953	-	-288	-35881	76944	34852	-35828	-317	Rv2712c	Rv2712c	Hypothetical protein	conserved hypothetical
190	RIT#190	1258751	-	-328	60578	-13197	-13197	34451	-316	Rv1133c	metE	Probable 5-methyltetrahydropteroyltriglutamate--homocysteine methyltransferase MetE (methionine synthase, vitamin-B12 independent isozyme)	intermediary metabolism and respiration
141	RIT#141	2462932	-	1657	1447	-17466	23742	-4024	-301	Rv2199c	Rv2199c	Possible conserved integral membrane protein	cell wall and cell processes
15	RIT#15	1846416	-	3678	17573	4604	10483	17626	-300	Rv1638A	Rv1638A	Conserved hypothetical protein	conserved hypothetical
51	RIT#51	1564728	+	-1971	-3362	-41060	23646	-3307	-299	Rv1389	gmk	Probable guanylate kinase Gmk	intermediary metabolism and respiration
154	RIT#154	2422941	-	717	-8605	-16249	-8605	-28228	-299	Rv2162c	PE_PGRS38	PE-PGRS family protein PE_PGRS38	PE/PPE families
135	RIT#135	2984958	+	2453	-38559	-14474	4286	53333	-296	Rv2668	Rv2668	Possible exported alanine and valine rich protein	cell wall and cell processes
97	RIT#97	1374027	-	6251	10544	-12508	10544	2330	-295	Rv1231c	Rv1231c	Probable membrane protein	cell wall and cell processes
56	RIT#56	210620	-	1080	54058	-36136	-1005	-23816	-272	Rv0180c	Rv0180c	Probable conserved transmembrane protein	cell wall and cell processes
61	RIT#61	323074	-	-5471	43496	-11263	36542	43549	-264	Rv0269c	Rv0269c	Conserved hypothetical protein	conserved hypothetical
140	RIT#140	3213664	-	1883	40522	40522	11990	-1923	-248	Rv2904c	rplS	50S ribosomal protein L19 RplS	information pathways
162	RIT#162	2348332	-	-86	31178	19675	-22522	31239	-226	Rv2091c	Rv2091c	Probable membrane protein	cell wall and cell processes
20	RIT#20	1846447	+	-353	17597	-5488	-5708	17659	-212	Rv1638	uvrA	Probable excinuclease ABC (subunit A - DNA-binding ATPase) UvrA	information pathways
180	RIT#180	3014454	-	-1316	-45380	67445	25353	-45327	-209	Rv2699c	Rv2699c	Conserved hypothetical protein	conserved hypothetical
160	RIT#160	3876692	-	-1914	14098	15044	50198	-33057	-198	Rv3456c	rplQ	50S ribosomal protein L17 RplQ	information pathways
116	RIT#116	1305472	-	26792	-51639	-7905	-7905	-7852	-197	Rv1174c	TB8.4	Low molecular weight T-cell antigen TB8.4	cell wall and cell processes
155	RIT#155	2133534	-	-3882	-183620	-16565	24493	58011	-197	Rv1884c	rpfC	Probable resuscitation-promoting factor RpfC	cell wall and cell processes
158	RIT#158	297930	-	-4230	18352	18352	11398	18405	-186	Rv0247c	Rv0247c	Probable succinate dehydrogenase [iron-sulfur subunit] (succinic dehydrogenase)	intermediary metabolism and respiration
115	RIT#115	913382	-	-3034	8243	-94370	-8237	-23946	-176	Rv0821c	phoY2	Probable phosphate-transport system transcriptional regulatory protein PhoY2	cell wall and cell processes
182	RIT#182	3267557	+	-46309	-80967	-61253	49878	51972	-174	Rv2934	ppsD	Phenolpthiocerol synthesis type-I polyketide synthase PpsD	lipid metabolism
100	RIT#100	3013513	-	-2257	-46321	66504	24412	-46268	-170	Rv2697c	dut	Probable deoxyuridine 5'-triphosphate nucleotidohydrolase Dut (dUTPase) (dUTP pyrophosphatase) (deoxyuridine 5'-triphosphatase) (dUTP diphosphatase) (deoxyuridine-triphosphatase)	intermediary metabolism and respiration
24	RIT#24	3895438	+	-3513	-14371	-21720	9329	-14309	-169	Rv3478	PPE60	PE family protein PPE60	PE/PPE families
48	RIT#48	130744	-	5281	-25818	-116012	1780	-52478	-151	Rv0108c	Rv0108c	Hypothetical protein	conserved hypothetical
179	RIT#179	23711	-	472	-132851	22308	-19819	-159511	-150	Rv0020c	fhaA	Conserved protein with FHA domain, FhaA	regulatory proteins
144	RIT#144	1792252	-	5690	18354	-35334	-28944	-36538	-148	Rv1592c	Rv1592c	Conserved hypothetical protein	conserved hypothetical
125	RIT#125	2655469	-	3456	29626	34929	-65215	-44990	-140	Rv2376c	cfp2	Low molecular weight antigen CFP2 (low molecular weight protein antigen 2) (CFP-2)	cell wall and cell processes
178	RIT#178	508458	-	-1879	-154982	-56963	-50062	49080	-124	Rv0423c	thiC	Probable thiamine biosynthesis protein ThiC	intermediary metabolism and respiration
166	RIT#166	2170938	-	-7832	-146216	20839	61897	95415	-123	Rv1919c	Rv1919c	Conserved protein	conserved hypothetical
118	RIT#118	1108054	-	7228	-25255	23116	15527	-25201	-118	Rv0991c	Rv0991c	Conserved serine rich protein	conserved hypothetical
188	RIT#188	1037807	-	-7254	-19476	-18185	-18185	-26236	-113	Rv0931c	pknD	Transmembrane serine/threonine-protein kinase D PknD (protein kinase D) (STPK D)	regulatory proteins
17	RIT#17	3826462	+	-566	-8787	4669	-8759	-8732	-89	Rv3407	vapB47	Possible antitoxin VapB47	virulence, detoxification and adaptation
170	RIT#170	728494	-	-84	-7782	4570	47334	-7729	-89	Rv0632c	echA3	Probable enoyl-CoA hydratase EchA3 (enoyl hydrase) (unsaturated acyl-CoA hydratase) (crotonase)	lipid metabolism
186	RIT#186	271485	-	5186	-8093	-8093	6407	-8040	-89	Rv0227c	Rv0227c	Probable conserved membrane protein	cell wall and cell processes
78	RIT#78	4024970	-	3531	3526	8234	-6923	3586	-86	Rv3583c	Rv3583c	Possible transcription factor	regulatory proteins
151	RIT#151	2468847	-	6	1831	-11551	29657	1891	-84	Rv2204c	Rv2204c	Conserved protein	conserved hypothetical
55	RIT#55	2625809	-	-34	-34	5269	38863	70953	-79	Rv2346c	esxO	Putative ESAT-6 like protein EsxO (ESAT-6 like protein 6)	cell wall and cell processes
106	RIT#106	2581765	-	4697	26856	-30410	-5181	26909	-78	Rv2309c	Rv2309c	Possible integrase (fragment)	insertion seqs and phages
94	RIT#94	1773853	-	-49	-45	-53733	-47343	-54937	-75	Rv1566c	Rv1566c	Possible Inv protein	virulence, detoxification and adaptation
174	RIT#174	2368911	-	67	51757	40254	-1943	51818	-72	Rv2109c	prcA	Proteasome alpha subunit PrcA; assembles with beta subunit PrcB.	intermediary metabolism and respiration
109	RIT#109	4373663	-	-45	-40	21439	16356	127147	-63	Rv3890c	esxC	ESAT-6 like protein EsxC (ESAT-6 like protein 11)	cell wall and cell processes
29	RIT#29	3343116	-	-57	-50	-21526	-15416	-5355	-60	Rv2986c	hupB	DNA-binding protein HU homolog HupB (histone-like protein) (HLP) (21-kDa laminin-2-binding protein)	information pathways
5	RIT#5	3836927	-	-51	-49	-24721	10433	1731	-59	Rv3418c	groES	10 kDa chaperonin GroES (protein CPN10) (protein GroES) (BCG-a heat shock protein) (10 kDa antigen)	virulence, detoxification and adaptation
161	RIT#161	4254321	-	144	-11304	21690	16342	7805	-59	Rv3799c	accD4	Probable propionyl-CoA carboxylase beta chain 4 AccD4 (pccase) (propanoyl-CoA:carbon dioxide ligase)	lipid metabolism
120	RIT#120	3387019	-	8372	38495	22377	13722	23	-56	Rv3028c	fixB	Probable electron transfer flavoprotein (alpha-subunit) FixB (alpha-ETF) (electron transfer flavoprotein large subunit) (ETFLS)	intermediary metabolism and respiration
164	RIT#164	2110536	-	80	-206618	-194	1495	35013	-55	Rv1863c	Rv1863c	Probable conserved integral membrane protein	cell wall and cell processes
43	RIT#43	156524	-	-38	-38	-90232	27560	-26698	-54	Rv0129c	fbpC	Secreted antigen 85-C FbpC (85C) (antigen 85 complex C) (AG58C) (mycolyl transferase 85C) (fibronectin-binding protein C)	lipid metabolism
46	RIT#46	3835218	-	-40	-31	-26430	8724	22	-54	Rv3417c	groEL1	60 kDa chaperonin 1 GroEL1 (protein CPN60-1) (GroEL protein 1)	virulence, detoxification and adaptation
187	RIT#187	2758154	-	6499	6514	-32770	-3595	6567	-54	Rv2457c	clpX	Probable ATP-dependent CLP protease ATP-binding subunit ClpX	intermediary metabolism and respiration
47	RIT#47	4265589	-	-33	-36	-24804	27610	19073	-53	Rv3804c	fbpA	Secreted antigen 85-a FbpA (mycolyl transferase 85A) (fibronectin-binding protein A) (antigen 85 complex A)	lipid metabolism
73	RIT#73	1205251	-	-46	7078	-9458	3719	22	-53	Rv1080c	greA	Probable transcription elongation factor GreA (transcript cleavage factor GreA)	information pathways
175	RIT#175	635520	-	-5416	-27920	70099	-45640	-27860	-53	Rv0543c	Rv0543c	Conserved protein	conserved hypothetical
52	RIT#52	1828814	-	-43	-29	-29	-7119	24	-51	Rv1627c	Rv1627c	Probable nonspecific lipid-transfer protein	lipid metabolism
93	RIT#93	2431516	-	-27	-30	-7674	-30	-19653	-49	Rv2169c	Rv2169c	Probable conserved transmembrane protein	cell wall and cell processes
108	RIT#108	289288	+	267	-4416	-4163	2126	9765	-49	Rv0239	vapB24	Possible antitoxin VapB24	virulence, detoxification and adaptation
40	RIT#40	3590646	-	-43	-30	-30	-30	24	-46	Rv3213c	Rv3213c	Possible SOJ/para-related protein	cell wall and cell processes
152	RIT#152	1324486	-	-21797	-32625	11109	1955	11162	-46	Rv1184c	Rv1184c	Possible exported protein	cell wall and cell processes
13	RIT#13	3100160	-	2565	-4863	-4863	-4863	-4809	-42	Rv2791c	Rv2791c	Probable transposase	insertion seqs and phages
10	RIT#10	3595942	+	-34	-72	5295	5295	5322	-25	Rv3219	whiB1	Transcriptional regulatory protein WhiB-like WhiB1. Contains [4FE-4S]2+ cluster.	regulatory proteins
189	RIT#189	3600799	+	4823	4785	10152	-6553	10179	-24	Rv3224A	Rv3224A	Conserved hypothetical protein	conserved hypothetical
82	RIT#82	3628137	-	-6	0	37461	15320	60	-23	Rv3248c	sahH	Probable adenosylhomocysteinase SahH (S-adenosyl-L-homocysteine hydrolase) (adohcyase)	intermediary metabolism and respiration
165	RIT#165	1828809	+	11	-34	-9	-7197	21	12	Rv1626	Rv1626	Probable two-component system transcriptional regulator	regulatory proteins
36	RIT#36	456211	+	13	45360	21945	-18648	21	19	Rv0379	secE2	Possible protein transport protein SecE2	cell wall and cell processes
171	RIT#171	4080601	-	765	-7700	-749	-23211	-7648	30	Rv3642c	Rv3642c	Hypothetical protein	conserved hypothetical
133	RIT#133	3832180	+	-3025	-3069	10387	-3041	-3014	44	Rv3412	Rv3412	Conserved hypothetical protein	conserved hypothetical
191	RIT#191	202523	+	8317	15988	2570	1252	19303	44	Rv0171	mce1C	Mce-family protein Mce1C	virulence, detoxification and adaptation
18	RIT#18	2031029	+	38	202179	2322	22659	-44493	51	Rv1793	esxN	Putative ESAT-6 like protein EsxN (ESAT-6 like protein 5)	cell wall and cell processes
70	RIT#70	279580	+	50	2	27	4929	57	51	Rv0233	nrdB	Ribonucleoside-diphosphate reductase (beta chain) NrdB (ribonucleotide reductase small chain)	information pathways
31	RIT#31	815683	+	4678	3	30	30	58	53	Rv0723	rplO	50S ribosomal protein L15 RplO	information pathways
32	RIT#32	1133312	+	47	-3	-25917	32	59	53	Rv1013	pks16	Putative polyketide synthase Pks16	lipid metabolism
35	RIT#35	530284	+	39	1	-58948	-17420	-28522	54	Rv0440	groEL2	60 kDa chaperonin 2 GroEL2 (protein CPN60-2) (GroEL protein 2) (65 kDa antigen) (heat shock protein 65) (cell wall protein A) (antigen A)	virulence, detoxification and adaptation
98	RIT#98	786066	+	43	-3	24	-5935	52	55	Rv0685	tuf	Probable iron-regulated elongation factor TU Tuf (EF-TU)	information pathways
149	RIT#149	2151440	+	-21032	-315576	93880	-18759	75918	55	Rv1904	Rv1904	Conserved hypothetical protein	conserved hypothetical
81	RIT#81	1224355	+	47	2	11613	-14671	57	57	Rv1095	phoH2	Probable PHOH-like protein PhoH2 (phosphate starvation-inducible protein PSIH)	intermediary metabolism and respiration
99	RIT#99	59935	+	6658	-126600	27769	34050	-123285	68	Rv0056	rplI	50S ribosomal protein L9 RplI	information pathways
134	RIT#134	2710403	+	-120	9884	9465	9465	9946	68	Rv2412	rpsT	30S ribosomal protein S20 RpsT	information pathways
184	RIT#184	1835059	+	-1264	6209	6241	-947	6271	72	Rv1630	rpsA	30S ribosomal protein S1 RpsA	information pathways
6	RIT#6	4352971	+	47	4	-2468	-2738	106457	75	Rv3875	esxA	6 kDa early secretory antigenic target EsxA (ESAT-6)	cell wall and cell processes
30	RIT#30	1197190	+	-951	-27163	-15552	-9775	-8037	75	Rv1072	Rv1072	Probable conserved transmembrane protein	cell wall and cell processes
156	RIT#156	899863	+	4744	57510	-6229	-6229	-37463	76	Rv0805	Rv0805	Class III cyclic nucleotide phosphodiesterase (cNMP PDE)	intermediary metabolism and respiration
66	RIT#66	1574588	-	-4823	6498	63763	-12917	6551	78	Rv1398c	vapB10	Possible antitoxin VapB10	virulence, detoxification and adaptation
177	RIT#177	3668242	+	-52	-39373	-29460	-44804	-39318	83	Rv3285	accA3	Probable bifunctional protein acetyl-/propionyl-coenzyme A carboxylase (alpha chain) AccA3: biotin carboxylase + biotin carboxyl carrier protein (BCCP)	lipid metabolism
145	RIT#145	4117236	+	7453	16262	2517	-2684	52	84	Rv3676	crp	Transcriptional regulatory protein Crp (Crp/Fnr-family)	regulatory proteins
26	RIT#26	1298849	-	20169	-58262	7929	-14528	-14475	85	Rv1168c	PPE17	PPE family protein PPE17	PE/PPE families
16	RIT#16	2396996	-	81	-34550	-42194	4465	-54173	94	Rv2137c	Rv2137c	Conserved hypothetical protein	conserved hypothetical
136	RIT#136	752693	+	24	16410	4690	-39308	-2561	97	Rv0655	mkl	Possible ribonucleotide-transport ATP-binding protein ABC transporter Mkl	cell wall and cell processes
37	RIT#37	2145312	-	-3558	-171842	-4787	36271	69789	98	Rv1899c	lppD	Possible lipoprotein LppD	cell wall and cell processes
91	RIT#91	1437913	+	-5600	-29811	-22257	74459	-50160	98	Rv1284	canA	Beta-carbonic anhydrase	intermediary metabolism and respiration
107	RIT#107	2900326	-	110	148686	16546	54798	-7416	100	Rv2576c	Rv2576c	Possible conserved membrane protein	cell wall and cell processes
173	RIT#173	55800	+	2523	-130735	23634	29915	-127420	101	Rv0050	ponA1	Probable bifunctional penicillin-binding protein 1A/1B PonA1 (murein polymerase) (PBP1): penicillin-insensitive transglycosylase (peptidoglycan TGASE) + penicillin-sensitive transpeptidase (DD-transpeptidase)	cell wall and cell processes
85	RIT#85	1618173	+	13	50076	-9328	12385	50138	103	Rv1440	secG	Probable protein-export membrane protein (translocase subunit) SecG	cell wall and cell processes
127	RIT#127	1798348	+	-840	18545	-30470	-37658	-30440	103	Rv1596	nadC	Probable nicotinate-nucleotide pyrophosphatase NadC	intermediary metabolism and respiration
148	RIT#148	1242067	+	2075	17714	-4761	3041	17769	111	Rv1117	Rv1117	Conserved protein	conserved hypothetical
129	RIT#129	4321443	+	-822	-31524	-33996	-34266	74929	116	Rv3846	sodA	Superoxide dismutase [FE] SodA	virulence, detoxification and adaptation
185	RIT#185	2861262	+	-3758	160743	11673	-24843	21798	118	Rv2536	Rv2536	Probable conserved transmembrane protein	cell wall and cell processes
105	RIT#105	826788	+	-2278	11108	-6585	11135	-2907	121	Rv0733	adk	Adenylate kinase Adk (ATP-AMP transphosphorylase)	intermediary metabolism and respiration
153	RIT#153	2007071	+	121	178221	-1299	174	-68451	124	Rv1772	Rv1772	Hypothetical protein	conserved hypothetical
64	RIT#64	275122	-	-4474	-4456	-4456	10044	-4403	139	Rv0230c	php	Probable phosphotriesterase Php (parathion hydrolase) (PTE) (aryldialkylphosphatase) (paraoxonase) (a-esterase) (aryltriphosphatase) (paraoxon hydrolase)	lipid metabolism
75	RIT#75	2911144	-	127	-148690	27364	-60239	3402	140	Rv2585c	Rv2585c	Possible conserved lipoprotein	cell wall and cell processes
130	RIT#130	206922	+	12716	20387	6969	5651	23702	144	Rv0174	mce1F	Mce-family protein Mce1F	virulence, detoxification and adaptation
41	RIT#41	1736371	+	-39	-43432	583	11628	-92417	159	Rv1535	Rv1535	Unknown protein	conserved hypothetical
101	RIT#101	2461493	+	-5535	-5523	678	-5051	-5461	166	Rv2196	qcrB	Probable ubiquinol-cytochrome C reductase QcrB (cytochrome B subunit)	intermediary metabolism and respiration
22	RIT#22	352305	+	-6722	-58546	-11356	23987	72782	167	Rv0288	esxH	Low molecular weight protein antigen 7 EsxH (10 kDa antigen) (CFP-7) (protein TB10.4)	cell wall and cell processes
123	RIT#123	823768	+	35	8088	8115	8115	-5927	174	Rv0730	Rv0730	GCN5-related N-acetyltransferase	intermediary metabolism and respiration
72	RIT#72	1532622	-	215	35410	21797	-20907	-35415	179	Rv1361c	PPE19	PPE family protein PPE19	PE/PPE families
84	RIT#84	2004057	+	-2893	175207	-4313	-2840	-71465	187	Rv1769	Rv1769	Conserved protein	conserved hypothetical
172	RIT#172	1309522	+	4034	-5725	-3826	-3826	-3800	191	Rv1177	fdxC	Probable ferredoxin FdxC	intermediary metabolism and respiration
181	RIT#181	2694080	+	1827	-6439	-6858	-6858	-6377	196	Rv2396	PE_PGRS41	PE-PGRS family protein PE_PGRS41	PE/PPE families
79	RIT#79	2489251	+	45	-11309	28436	22707	22297	200	Rv2220	glnA1	Glutamine synthetase GlnA1 (glutamine synthase) (GS-I)	intermediary metabolism and respiration
103	RIT#103	1504592	+	7433	16457	11939	-36490	7444	227	Rv1336	cysM	Cysteine synthase B CysM (CSASE B) (O-phosphoserine sulfhydrylase B) (O-phosphoserine (thiol)-lyase B)	intermediary metabolism and respiration
157	RIT#157	139908	+	-15680	-46627	-8238	-1597	-43312	235	Rv0115	hddA	Possible D-alpha-D-heptose-7-phosphate kinase HddA	cell wall and cell processes
111	RIT#111	4314970	+	29	-37997	35481	31865	68456	247	Rv3841	bfrB	Bacterioferritin BfrB	intermediary metabolism and respiration
39	RIT#39	1376494	-	-5405	13011	-10041	13011	4797	264	Rv1233c	Rv1233c	Conserved hypothetical membrane protein	cell wall and cell processes
27	RIT#27	1471844	+	3528	4120	-1758	-69238	-16229	267	Rv1315	murA	Probable UDP-N-acetylglucosamine 1-carboxyvinyltransferase MurA	cell wall and cell processes
21	RIT#21	733595	+	-1845	-2681	-14408	41476	-2626	270	Rv0637	hadC	(3R)-hydroxyacyl-ACP dehydratase subunit HadC	intermediary metabolism and respiration
38	RIT#38	4288207	+	82	-64760	8718	5102	41693	272	Rv3822	Rv3822	Conserved hypothetical protein	conserved hypothetical
112	RIT#112	196938	+	2732	10403	-3015	-4333	13718	281	Rv0166	fadD5	Probable fatty-acid-CoA ligase FadD5 (fatty-acid-CoA synthetase) (fatty-acid-CoA synthase)	lipid metabolism
68	RIT#68	1847272	-	4534	18429	-4620	11339	18482	283	Rv1639c	Rv1639c	Conserved hypothetical membrane protein	cell wall and cell processes
132	RIT#132	1354759	+	226	-2356	-8695	-8695	-2295	289	Rv1211	Rv1211	Conserved protein	conserved hypothetical
142	RIT#142	3649686	+	9845	53672	-48016	42334	21611	305	Rv3267	Rv3267	Conserved protein (CPSA-related protein)	conserved hypothetical
167	RIT#167	3717316	+	-7230	-7281	-2340	2674	-7226	322	Rv3330	dacB1	Probable penicillin-binding protein DacB1 (D-alanyl-D-alanine carboxypeptidase) (DD-peptidase) (DD-carboxypeptidase) (PBP) (DD-transpeptidase) (serine-type D-ala-D-ala carboxypeptidase) (D-amino acid hydrolase)	cell wall and cell processes
9	RIT#9	2692399	+	146	-8120	5794	-8539	-8058	324	Rv2395A	aprA	Acid and phagosome regulated protein A AprA	conserved hypothetical
147	RIT#147	4274924	+	-3145	-78043	-4565	-8181	28410	331	Rv3810	pirG	Exported repetitive protein precursor PirG (cell surface protein) (EXP53)	cell wall and cell processes
124	RIT#124	4209858	+	195	108884	-2734	-1011	-28065	332	Rv3763	lpqH	19 kDa lipoprotein antigen precursor LpqH	cell wall and cell processes
104	RIT#104	2419346	-	-1294	-12200	-19844	-12200	-31823	345	Rv2158c	murE	Probable UDP-N-acetylmuramoylalanyl-D-glutamate-2,6-diaminopimelate ligase MurE	cell wall and cell processes
28	RIT#28	342254	+	185	48550	13936	13936	62731	348	Rv0281	Rv0281	Possible S-adenosylmethionine-dependent methyltransferase	lipid metabolism
96	RIT#96	11183	+	-4458	-175352	-4444	177	-172037	355	Rv0007	Rv0007	Possible conserved membrane protein	cell wall and cell processes
128	RIT#128	3197251	-	563	24109	24109	-3030	-18336	387	Rv2888c	amiC	Probable amidase AmiC (aminohydrolase)	intermediary metabolism and respiration
137	RIT#137	2333745	-	2434	16591	5088	-37109	16652	422	Rv2077c	Rv2077c	Possible conserved transmembrane protein	cell wall and cell processes
80	RIT#80	3961163	+	4806	51354	28590	-4178	-47480	450	Rv3523	ltp3	Probable lipid carrier protein or keto acyl-CoA thiolase Ltp3	lipid metabolism
69	RIT#69	4216866	-	-5692	-48759	-1371	-4666	-21059	462	Rv3771c	Rv3771c	Conserved hypothetical protein	conserved hypothetical
2	RIT#2	4100977	+	6297	3	12703	-11360	12730	467	Rv3661	Rv3661	Conserved hypothetical protein	virulence, detoxification and adaptation
138	RIT#138	2517086	+	-5085	-5137	56271	-24402	-5075	538	Rv2242	Rv2242	Conserved hypothetical protein	conserved hypothetical
63	RIT#63	331504	-	811	51926	-2833	44972	51979	571	Rv0275c	Rv0275c	Possible transcriptional regulatory protein (possibly TetR-family)	regulatory proteins
122	RIT#122	4055921	-	-3939	14951	-13061	24028	-32328	724	Rv3616c	espA	ESX-1 secretion-associated protein A, EspA	cell wall and cell processes
163	RIT#163	3020631	+	562	-2886	-7566	-2859	-39148	745	Rv2704	Rv2704	Conserved protein	conserved hypothetical
131	RIT#131	2438205	-	-989	-985	-985	-985	-12964	759	Rv2175c	Rv2175c	Conserved regulatory protein	regulatory proteins
150	RIT#150	3827953	+	925	-7296	6160	-7268	-7241	995	Rv3408	vapC47	Possible toxin VapC47. Contains PIN domain.	virulence, detoxification and adaptation
169	RIT#169	2618744	-	-1792	-7099	-1796	31798	63888	1077	Rv2340c	PE_PGRS39	PE-PGRS family protein PE_PGRS39	PE/PPE families
183	RIT#183	1372620	+	4675	15505	-4705	9166	925	1143	Rv1228	lpqX	Probable lipoprotein LpqX	cell wall and cell processes
121	RIT#121	1122067	+	1047	-11248	-37162	-5896	-11186	1188	Rv1003	Rv1003	Conserved protein	conserved hypothetical
62	RIT#62	708236	-	1335	-28040	-15688	27076	-27987	1288	Rv0613c	Rv0613c	Unknown protein	conserved hypothetical
7	RIT#7	4099389	-	1341	11088	18039	-4423	11140	1293	Rv3660c	Rv3660c	Conserved hypothetical protein	virulence, detoxification and adaptation
11	RIT#11	4168197	-	3354	79896	1673	4979	51010	1376	Rv3722c	Rv3722c	Conserved protein	conserved hypothetical
71	RIT#71	79158	-	3098	-77404	77755	35628	-104064	1539	Rv0070c	glyA2	Serine hydroxymethyltransferase GlyA2 (serine methylase 2) (SHMT 2)	intermediary metabolism and respiration
53	RIT#53	938124	-	1805	-20378	-69628	8644	796	1667	Rv0840c	pip	Probable proline iminopeptidase Pip (prolyl aminopeptidase) (pap)	intermediary metabolism and respiration
119	RIT#119	4274038	-	5154	8413	-16355	36059	27522	1762	Rv3809c	glf	UDP-galactopyranose mutase Glf (UDP-GALP mutase) (NAD+-flavin adenine dinucleotide-requiring enzyme)	cell wall and cell processes
45	RIT#45	1288823	+	6903	-26424	-655	2768	-24499	1803	Rv1160	mutT2	Probable mutator protein MutT2 (7,8-dihydro-8-oxoguanine-triphosphatase) (8-oxo-dGTPase)	information pathways
89	RIT#89	1149793	+	1613	16478	-9436	1790	16540	1815	Rv1026	Rv1026	Conserved protein	virulence, detoxification and adaptation
8	RIT#8	1473498	+	-3617	-3543	-104	-67584	-14575	1921	Rv1315	murA	Probable UDP-N-acetylglucosamine 1-carboxyvinyltransferase MurA	cell wall and cell processes
143	RIT#143	2842078	-	1964	90438	10400	-3450	2612	1955	Rv2524c	fas	Probable fatty acid synthase Fas (fatty acid synthetase)	lipid metabolism
14	RIT#14	3597973	+	1997	1959	7326	7326	7353	2006	Rv3219	whiB1	Transcriptional regulatory protein WhiB-like WhiB1. Contains [4FE-4S]2+ cluster.	regulatory proteins
83	RIT#83	17910	+	2269	-168625	2283	2283	-165310	2298	Rv0013	trpG	Possible anthranilate synthase component II TrpG (glutamine amidotransferase)	intermediary metabolism and respiration
86	RIT#86	2744684	+	2355	44165	-23757	-15837	-6901	2500	Rv2443	dctA	Probable C4-dicarboxylate-transport transmembrane protein DctA	cell wall and cell processes
19	RIT#19	1271922	-	-6758	73749	-26	-26	-41402	2770	Rv1142c	echA10	Probable enoyl-CoA hydratase EchA10 (enoyl hydrase) (unsaturated acyl-CoA hydratase) (crotonase)	lipid metabolism
176	RIT#176	3124077	+	5015	4984	19083	19083	19110	5041	Rv2813	Rv2813	Conserved hypothetical protein	conserved hypothetical
1	RIT#1	1476788	+	-327	-253	3186	-64294	-11285	5211	Rv1315	murA	Probable UDP-N-acetylglucosamine 1-carboxyvinyltransferase MurA	cell wall and cell processes
25	RIT#25	1291862	-	13182	-65249	942	12535	-21462	5578	Rv1159A	Rv1159A	Unknown protein	conserved hypothetical
126	RIT#126	2034174	-	-13494	205331	-30604	-14637	-41349	10727	Rv1785c	cyp143	Probable cytochrome P450 143 Cyp143	intermediary metabolism and respiration
