# Supplementary material for: Depleting Mycobacterium tuberculosis of the transcription termination factor Rho causes pervasive transcription and rapid death
Source: Nat Commun. 2017 Mar 28;8:14731. doi: 10.1038/ncomms14731 (PMC5379054; doi:10.1038/ncomms14731)
Supplement: Supplementary Data 5 — Genes silenced based on the differential expression analysis. This table lists all genes whose mRNA increased more than 2.5 fold (adjusted pvalue = 0.05) after depletion of Rho for 6h. Columns are as described for Supplementary Data 1. [file ncomms14731-s6.xlsx]

## Sheet: 5-Expression derived sil genes
Supplementary Data 5				Genes silenced based on the differential expression analysis
This table lists all genes whose mRNA increased more than 2.5 fold (adjusted p-value ≤ 0.05) after depletion of Rho for 6h. Columns are as described for Supplementary Data 1.
				DESeq2 results obtained with data reads of the sense orientation of gene comparing the following conditions
Gene				wt0/wt6	wt0/wt6	wt0/wt6	wt0/wt6	wt0/wt6	wt0/wt6	wt0/duc0	wt0/duc0	wt0/duc0	wt0/duc0	wt0/duc0	wt0/duc0	wt6/duc6	wt6/duc6	wt6/duc6	wt6/duc6	wt6/duc6	wt6/duc6	duc0/duc15	duc0/duc15	duc0/duc15	duc0/duc15	duc0/duc15	duc0/duc15	duc0/duc3	duc0/duc3	duc0/duc3	duc0/duc3	duc0/duc3	duc0/duc3	duc0/duc6	duc0/duc6	duc0/duc6	duc0/duc6	duc0/duc6	duc0/duc6	duc0/duc9	duc0/duc9	duc0/duc9	duc0/duc9	duc0/duc9	duc0/duc9
Gene #	Gene symbol	Tuberculist annotation	Tuberculist functional category	baseMean	log2FoldChange	lfcSE	stat	pvalue	padj	baseMean	log2FoldChange	lfcSE	stat	pvalue	padj	baseMean	log2FoldChange	lfcSE	stat	pvalue	padj	baseMean	log2FoldChange	lfcSE	stat	pvalue	padj	baseMean	log2FoldChange	lfcSE	stat	pvalue	padj	baseMean	log2FoldChange	lfcSE	stat	pvalue	padj	baseMean	log2FoldChange	lfcSE	stat	pvalue	padj
Rv0150c	Rv0150c	Conserved hypothetical protein	conserved hypothetical	5485.52	0.201407	0.495708	0.406301	0.684521	0.987145	5485.52	-0.0239488	0.47918	-0.0499786	0.960139	NA	5485.52	-1.63072	0.488998	-3.33482	0.000853559	0.0125732	5485.52	-0.314667	0.46168	-0.68157	0.495511	NA	5485.52	0.000231615	0.461941	0.000501395	0.9996	NA	5485.52	-1.40536	0.48593	-2.89211	0.00382663	0.0208948	5485.52	-2.09309	0.443153	-4.72318	2.32187e-06	7.44586e-06
Rv0257	Rv0257	Conserved hypothetical protein	conserved hypothetical	17015.8	0.573541	0.254419	2.25432	0.0241761	0.579744	17015.8	0.104414	0.244501	0.427047	0.669345	0.941419	17015.8	-2.05178	0.272535	-7.52851	5.13e-14	1.72e-11	17015.8	-0.0487872	0.22419	-0.217615	0.827729	0.991264	17015.8	-0.501369	0.224596	-2.23232	0.0255941	0.261722	17015.8	-1.58265	0.27239	-5.81025	6.24e-09	5.35e-07	17015.8	-1.53686	0.278011	-5.52805	3.23804e-08	1.40652e-07
Rv0260c	Rv0260c	Possible transcriptional regulatory protein	regulatory proteins	31909.3	-0.0647915	0.534664	-0.121182	0.903547	0.997958	31909.3	-0.122848	0.521115	-0.235741	0.813634	0.979212	31909.3	-1.90115	0.524246	-3.62644	0.00028735	0.00540633	31909.3	-0.272997	0.5093	-0.536024	0.591942	0.979069	31909.3	-0.166293	0.509323	-0.326497	0.744048	0.921994	31909.3	-1.84309	0.517088	-3.56437	0.000364737	0.00363026	31909.3	-3.32901	0.480587	-6.92696	4.29975e-12	3.4734e-11
Rv0261c	narK3	Probable integral membrane nitrite extrusion protein NarK3 (nitrite facilitator)	cell wall and cell processes	65973.7	-0.0689717	0.380065	-0.181473	0.855996	0.994673	65973.7	-0.698532	0.364125	-1.91839	0.0550621	0.397048	65973.7	-2.26935	0.383704	-5.91434	3.33e-09	3.36e-07	65973.7	0.188639	0.342245	0.551181	0.581509	0.974277	65973.7	-0.327177	0.34269	-0.954731	0.339714	0.724862	65973.7	-1.63979	0.38659	-4.24168	2.22e-05	0.00039039	65973.7	-3.50913	0.35305	-9.93945	2.80362e-23	1.14155e-21
Rv0591	mce2C	Mce-family protein Mce2C	virulence, detoxification and adaptation	102231	0.378481	0.273506	1.38381	0.166415	0.869021	102231	0.0936973	0.262614	0.356787	0.721251	0.958645	102231	-2.08372	0.289033	-7.20926	5.63e-13	1.19e-10	102231	0.0962057	0.241955	0.397618	0.690912	0.988285	102231	-0.0893239	0.242422	-0.368464	0.712527	0.915321	102231	-1.79893	0.290122	-6.20061	5.62e-10	7.09e-08	102231	-3.91408	0.288195	-13.5814	5.16456e-42	2.97405e-39
Rv0592	mce2D	Mce-family protein Mce2D	virulence, detoxification and adaptation	90285.3	-0.423351	0.347791	-1.21726	0.223506	0.919849	90285.3	-0.19699	0.333137	-0.591318	0.554307	0.900867	90285.3	-1.53972	0.35474	-4.3404	1.42e-05	0.000525962	90285.3	-0.34172	0.311447	-1.0972	0.272554	0.873456	90285.3	-0.248567	0.311931	-0.796866	0.425529	0.790882	90285.3	-1.76608	0.357874	-4.93491	8.02e-07	2.86e-05	90285.3	-3.66877	0.331762	-11.0585	1.99515e-28	1.74836e-26
Rv0593	lprL	Possible Mce-family lipoprotein LprL (Mce-family lipoprotein Mce2E)	cell wall and cell processes	77427	-0.259913	0.29855	-0.870586	0.38398	0.979111	77427	-0.103659	0.286252	-0.362127	0.717257	0.95626	77427	-1.49467	0.310972	-4.80646	1.54e-06	8.04e-05	77427	0.348407	0.26518	1.31385	0.188896	0.814168	77427	-0.00521125	0.265637	-0.0196179	0.984348	0.994831	77427	-1.65093	0.313119	-5.27253	1.35e-07	7.04e-06	77427	-3.78148	0.302025	-12.5204	5.77308e-36	1.66223e-33
Rv0620	galK	Probable galactokinase GalK (galactose kinase)	intermediary metabolism and respiration	93029.6	-0.435584	0.394128	-1.10518	0.26908	0.929944	93029.6	-1.79891	0.377698	-4.76283	1.90893e-06	0.00033224	93029.6	-2.68997	0.396204	-6.78934	1.13e-11	1.82e-09	93029.6	0.0471227	0.355578	0.132524	0.89457	0.991264	93029.6	0.0878923	0.356045	0.246857	0.805019	0.944582	93029.6	-1.32664	0.398745	-3.32703	0.000877765	0.00695142	93029.6	-3.74866	0.362611	-10.338	4.74554e-25	2.45247e-23
Rv0841	Rv0841	Probable conserved transmembrane protein	cell wall and cell processes	2374.06	0.0926509	0.532883	0.173867	0.86197	0.995302	2374.06	-2.09993	0.515558	-4.07312	4.63878e-05	NA	2374.06	-3.63874	0.518932	-7.01198	2.35e-12	4.74e-10	2374.06	-0.791656	0.496617	-1.5941	0.110914	NA	2374.06	-1.18328	0.496671	-2.38242	0.0171992	NA	2374.06	-1.44616	0.509254	-2.83976	0.00451471	0.0237582	2374.06	-3.45095	0.470105	-7.3408	2.12314e-13	2.12366e-12
Rv0887c	Rv0887c	Conserved hypothetical protein	conserved hypothetical	15308.4	0.648849	0.428455	1.51439	0.129926	0.852986	15308.4	0.310018	0.411312	0.75373	0.451011	0.847778	15308.4	-1.94836	0.427896	-4.55335	5.28e-06	0.000239135	15308.4	-0.139572	0.390272	-0.357628	0.720622	0.988285	15308.4	-0.595964	0.390629	-1.52565	0.127097	0.506784	15308.4	-1.60953	0.429275	-3.74941	0.00017725	0.00205906	15308.4	-2.64482	0.388239	-6.81235	9.60145e-12	7.27508e-11
Rv1039c	PPE15	PPE family protein PPE15	PE/PPE families	46101.1	0.0255395	0.291822	0.0875173	0.93026	0.997958	46101.1	-0.210757	0.27986	-0.753079	0.451402	0.847863	46101.1	-1.64892	0.305062	-5.40519	6.47e-08	4.77e-06	46101.1	0.401016	0.258894	1.54896	0.121392	0.741323	46101.1	-0.129117	0.259338	-0.49787	0.618576	0.876424	46101.1	-1.41262	0.306927	-4.60246	4.18e-06	0.000107769	46101.1	-3.20138	0.298212	-10.7353	6.95263e-27	5.09565e-25
Rv1047	Rv1047	Probable transposase	insertion seqs and phages	19969.9	-0.272149	0.2965	-0.917873	0.358685	0.965519	19969.9	-0.366713	0.284196	-1.29035	0.196929	0.665525	19969.9	-1.62114	0.308956	-5.24715	1.54e-07	9.65e-06	19969.9	-0.0913644	0.262943	-0.347468	0.72824	0.988285	19969.9	-0.403892	0.263399	-1.53338	0.125181	0.50304	19969.9	-1.52657	0.310883	-4.91044	9.09e-07	3.12e-05	19969.9	-2.94414	0.300614	-9.79377	1.1975e-22	4.12575e-21
Rv1051c	Rv1051c	Conserved hypothetical protein	conserved hypothetical	3654.36	-0.0341855	0.449261	-0.0760928	0.939345	0.997958	3654.36	0.183623	0.431921	0.42513	0.670742	NA	3654.36	-1.33303	0.446619	-2.98472	0.00283837	0.0294539	3654.36	-0.119156	0.411392	-0.289641	0.772091	NA	3654.36	-0.152607	0.411746	-0.370633	0.710911	NA	3654.36	-1.55084	0.446894	-3.47027	0.000519944	0.00474184	3654.36	-2.23057	0.404122	-5.51953	3.39902e-08	1.47011e-07
Rv1349	irtB	Iron-regulated transporter IrtB	cell wall and cell processes	81142	-0.0553086	0.229394	-0.241107	0.809472	0.994271	81142	0.214535	0.221416	0.968925	0.332583	0.790079	81142	-1.47431	0.2511	-5.8714	4.32e-09	4.11e-07	81142	-0.289108	0.201704	-1.43333	0.151763	0.774802	81142	-0.540871	0.202116	-2.67604	0.00744972	0.145472	81142	-1.74415	0.249724	-6.98431	2.86e-12	1.05e-09	81142	-2.65317	0.265411	-9.99645	1.57951e-23	6.63229e-22
Rv1358	Rv1358	Probable transcriptional regulatory protein	regulatory proteins	77647.2	0.0667274	0.29765	0.224181	0.822616	0.994271	77647.2	-0.0572201	0.285405	-0.200487	0.8411	0.983783	77647.2	-1.82891	0.310192	-5.89606	3.72e-09	3.66e-07	77647.2	-0.0757918	0.264341	-0.28672	0.774327	0.991264	77647.2	-0.601133	0.2648	-2.27014	0.0231988	0.253072	77647.2	-1.70497	0.31231	-5.45921	4.78e-08	3.16e-06	77647.2	-3.49877	0.301533	-11.6033	3.96716e-31	4.99739e-29
Rv1359	Rv1359	Probable transcriptional regulatory protein	regulatory proteins	14778.8	0.413856	0.385407	1.07381	0.282906	0.939369	14778.8	0.768284	0.369256	2.08063	0.0374679	0.328294	14778.8	-1.3532	0.3887	-3.48133	0.000498922	0.00817543	14778.8	-0.165099	0.347575	-0.475002	0.634785	0.988285	14778.8	-0.254629	0.348013	-0.731665	0.464373	0.809275	14778.8	-1.70762	0.391452	-4.36228	1.29e-05	0.000251867	14778.8	-3.23829	0.356816	-9.07552	1.13135e-19	2.73083e-18
Rv1537	dinX	Probable DNA polymerase IV DinX (pol IV 1) (DNA nucleotidyltransferase (DNA-directed))	information pathways	225339	0.278218	0.265206	1.04906	0.294149	0.947056	225339	0.286537	0.254877	1.12422	0.260921	0.737319	225339	-2.50844	0.281928	-8.89745	5.71e-19	3.29e-16	225339	-0.193996	0.234435	-0.827504	0.407952	0.934918	225339	-0.851199	0.234875	-3.62406	0.000290017	0.0507082	225339	-2.51676	0.282674	-8.9034	5.42e-19	1.09e-15	225339	-4.22315	0.283898	-14.8756	4.74775e-50	6.3794e-47
Rv1575	Rv1575	Probable PhiRv1 phage protein	insertion seqs and phages	7845.03	0.222899	0.520273	0.428427	0.66834	0.987145	7845.03	0.108678	0.505182	0.215127	0.829668	NA	7845.03	-1.58067	0.511273	-3.09164	0.00199056	0.0228603	7845.03	0.482414	0.490745	0.983024	0.325596	NA	7845.03	-0.548341	0.490783	-1.11728	0.263875	NA	7845.03	-1.46645	0.505767	-2.89945	0.00373813	0.0205012	7845.03	-2.56419	0.465911	-5.5036	3.72114e-08	1.59573e-07
Rv1576c	Rv1576c	Probable PhiRv1 phage protein	insertion seqs and phages	154136	0.250875	0.24161	1.03835	0.299109	0.950565	154136	0.397678	0.23282	1.7081	0.0876187	0.498502	154136	-1.37294	0.261614	-5.24798	1.54e-07	9.65e-06	154136	-0.241164	0.212875	-1.13289	0.257259	0.864491	154136	-0.674362	0.213298	-3.1616	0.00156907	0.0753223	154136	-1.51975	0.26104	-5.82189	5.82e-09	5.21e-07	154136	-3.1826	0.271697	-11.7138	1.0837e-31	1.56013e-29
Rv1577c	Rv1577c	Probable PhiRv1 phage protein	insertion seqs and phages	83569.3	0.464211	0.239793	1.93588	0.0528828	0.706439	83569.3	0.345784	0.231095	1.49629	0.134578	0.593665	83569.3	-1.5241	0.260037	-5.86108	4.6e-09	4.21e-07	83569.3	-0.186853	0.211176	-0.884821	0.376253	0.914263	83569.3	-0.308268	0.211602	-1.45683	0.145164	0.532406	83569.3	-1.40567	0.259317	-5.42068	5.94e-08	3.57e-06	83569.3	-2.97153	0.270734	-10.9759	4.99329e-28	4.28254e-26
Rv1727	Rv1727	Conserved hypothetical protein	conserved hypothetical	21726.6	0.34823	0.389033	0.895116	0.370725	0.971176	21726.6	-0.152665	0.372628	-0.409699	0.682027	0.94468	21726.6	-2.06521	0.391947	-5.26911	1.37e-07	9.06e-06	21726.6	0.375415	0.350905	1.06985	0.284688	0.878887	21726.6	-0.55966	0.351265	-1.59327	0.111099	0.480677	21726.6	-1.56431	0.394478	-3.96553	7.32e-05	0.000983997	21726.6	-3.37197	0.359191	-9.38766	6.1346e-21	1.77903e-19
Rv1777	cyp144	Probable cytochrome P450 144 Cyp144	intermediary metabolism and respiration	43890.4	-0.10977	0.39274	-0.279498	0.779863	0.994271	43890.4	-0.0908629	0.376476	-0.241351	0.809283	0.979212	43890.4	-1.68964	0.395358	-4.27369	1.92e-05	0.000652552	43890.4	0.563212	0.354851	1.58718	0.112473	0.729013	43890.4	-0.153784	0.355263	-0.432873	0.665107	0.898395	43890.4	-1.70854	0.398078	-4.29199	1.77e-05	0.000332008	43890.4	-3.10737	0.362097	-8.5816	9.35607e-18	1.83079e-16
Rv1787	PPE25	PPE family protein PPE25	PE/PPE families	45783.3	0.648564	0.229873	2.8214	0.00478148	0.307682	45783.3	0.61248	0.221746	2.76208	0.00574336	0.114538	45783.3	-1.75286	0.25151	-6.96935	3.18e-12	6.11e-10	45783.3	-0.312415	0.202022	-1.54644	0.121999	0.743847	45783.3	-0.50586	0.202429	-2.49895	0.0124562	0.19061	45783.3	-1.71678	0.250035	-6.86616	6.6e-12	2.22e-09	45783.3	-3.59165	0.265568	-13.5244	1.12247e-41	5.65583e-39
Rv1790	PPE27	PPE family protein PPE27	PE/PPE families	55724.7	0.194689	0.27361	0.711557	0.476739	0.986639	55724.7	0.292055	0.262689	1.11179	0.266228	0.739841	55724.7	-1.87277	0.289181	-6.47611	9.41e-11	1.22e-08	55724.7	-0.368363	0.242043	-1.52189	0.128036	0.748532	55724.7	-0.745139	0.242482	-3.07296	0.00211944	0.0811535	55724.7	-1.97013	0.290251	-6.78769	1.14e-11	3.53e-09	55724.7	-3.80325	0.288268	-13.1934	9.5724e-40	4.28737e-37
Rv1802	PPE30	PPE family protein PPE30	PE/PPE families	68029.4	-0.133576	0.228009	-0.585835	0.557986	0.986639	68029.4	0.113756	0.220089	0.516866	0.60525	0.924528	68029.4	-1.72453	0.249869	-6.90172	5.14e-12	9.41e-10	68029.4	-0.394275	0.200367	-1.96776	0.0490952	0.610343	68029.4	-0.569098	0.200777	-2.83448	0.00459006	0.118752	68029.4	-1.97186	0.248357	-7.93962	2.03e-15	1.64e-12	68029.4	-3.82543	0.264646	-14.4549	2.33474e-47	1.88227e-44
Rv1834	lipZ	Probable hydrolase	intermediary metabolism and respiration	50585	0.715657	0.204744	3.49538	0.00047339	0.123199	50585	0.472964	0.198402	2.38386	0.017132	0.211607	50585	-1.66983	0.230004	-7.25998	3.87e-13	8.67e-11	50585	0.015112	0.179281	0.0842925	0.932824	0.993187	50585	-0.150568	0.179659	-0.838078	0.401987	0.778558	50585	-1.42713	0.226818	-6.29197	3.13e-10	4.68e-08	50585	-2.88813	0.252526	-11.437	2.73293e-30	3.14755e-28
Rv2086	Rv2086	Conserved hypothetical protein	insertion seqs and phages	10768.9	-0.147633	0.40631	-0.36335	0.716343	0.990302	10768.9	-0.549326	0.3894	-1.4107	0.158333	NA	10768.9	-2.13583	0.407102	-5.24643	1.55e-07	9.65e-06	10768.9	0.198557	0.367366	0.540487	0.588862	NA	10768.9	-0.490032	0.367722	-1.33262	0.182657	NA	10768.9	-1.73414	0.40913	-4.23861	2.25e-05	0.000391491	10768.9	-2.98705	0.371041	-8.05047	8.24775e-16	1.20459e-14
Rv2231A	vapC16	Possible toxin VapC16	virulence, detoxification and adaptation	12957.7	1.05068	0.40802	2.57507	0.0100219	0.433756	123224	0.0439506	0.151615	0.289884	0.771905	0.970967	12957.7	-2.45909	0.409053	-6.01167	1.84e-09	2e-07	123224	0.0994525	0.134042	0.741952	0.458116	0.955196	123224	0.226468	0.134354	1.68561	0.0918716	0.449842	12957.7	-1.93844	0.410931	-4.71718	2.39e-06	7.04e-05	123224	-0.595478	0.221843	-2.68424	0.00726959	0.0128356
Rv2307A	Rv2307A	Hypothetical glycine rich protein	conserved hypothetical	7312.68	-0.157921	0.399523	-0.395275	0.69264	0.987145	67114.5	-0.288601	0.182268	-1.58339	0.113332	0.556738	7312.68	-1.34593	0.401324	-3.35372	0.00079733	0.0119927	67114.5	-0.243737	0.163574	-1.49008	0.136204	0.756324	67114.5	-0.325175	0.163936	-1.98355	0.0473055	0.343029	7312.68	-1.68637	0.403765	-4.17662	2.96e-05	0.000465877	67114.5	-1.81553	0.242925	-7.47363	7.80116e-14	8.40815e-13
Rv2353c	PPE39	PPE family protein PPE39	PE/PPE families	24999.1	-0.334216	0.552617	-0.604786	0.545321	0.986639	24999.1	-0.463814	0.551576	-0.840888	0.400411	0.829492	24999.1	-1.5391	0.538749	-2.8568	0.00427939	0.038452	24999.1	-0.00607695	0.556597	-0.010918	0.991289	0.998756	24999.1	-0.381304	0.556282	-0.685451	0.49306	0.819049	24999.1	-1.4095	0.529069	-2.66411	0.00771923	0.0356837	24999.1	-2.80346	0.517513	-5.41717	6.05495e-08	2.51106e-07
Rv2401	Rv2401	Hypothetical protein	conserved hypothetical	51054.3	0.0642917	0.368909	0.174275	0.861649	0.995302	51054.3	0.306443	0.353417	0.867086	0.385895	0.816523	51054.3	-1.61882	0.373728	-4.33155	1.48e-05	0.000542587	51054.3	0.0811536	0.33167	0.244681	0.806703	0.991264	51054.3	-0.156785	0.332139	-0.472047	0.636893	0.882934	51054.3	-1.86097	0.376811	-4.93873	7.86e-07	2.83e-05	51054.3	-3.57204	0.345598	-10.3358	4.85263e-25	2.47607e-23
Rv2408	PE24	Possible PE family-related protein PE24	PE/PPE families	34550.8	0.957717	0.430785	2.22319	0.0262029	0.587922	34550.8	1.15	0.413696	2.77983	0.00543881	0.111963	34550.8	-1.94886	0.429956	-4.53269	5.82e-06	0.000257966	34550.8	0.41376	0.392824	1.0533	0.292206	0.885871	34550.8	-0.38017	0.393146	-0.966996	0.333546	0.717499	34550.8	-2.14114	0.431316	-4.96421	6.9e-07	2.55e-05	34550.8	-4.32464	0.390056	-11.0872	1.44728e-28	1.3259e-26
Rv2644c	Rv2644c	Hypothetical protein	conserved hypothetical	17600	1.48895	0.426717	3.48932	0.000484257	0.123199	17600	0.942676	0.409421	2.30246	0.0213092	0.242533	17600	-2.80633	0.426223	-6.58418	4.57e-11	6.36e-09	17600	-0.804387	0.388259	-2.07178	0.0382859	0.555249	17600	-1.14977	0.388644	-2.95841	0.00309231	0.102073	17600	-2.26005	0.427498	-5.2867	1.25e-07	6.78e-06	17600	-3.89103	0.386699	-10.0622	8.12018e-24	3.55787e-22
Rv2650c	Rv2650c	Possible PhiRv2 prophage protein	insertion seqs and phages	227217	0.213038	0.232083	0.917936	0.358652	0.965519	227217	0.134801	0.223903	0.602051	0.54714	0.898565	227217	-2.451	0.25341	-9.6721	3.96e-22	7.98e-19	227217	-0.189525	0.204138	-0.928417	0.353191	0.908713	227217	-0.857242	0.204545	-4.19097	2.77766e-05	0.0169413	227217	-2.37277	0.252193	-9.40854	5.03e-21	2.03e-17	227217	-4.10802	0.266783	-15.3983	1.67913e-53	3.38428e-50
Rv2651c	Rv2651c	Possible PhiRv2 prophage protease	insertion seqs and phages	163892	0.312	0.256056	1.21848	0.22304	0.919849	163892	-0.111576	0.246262	-0.453081	0.650491	0.936716	163892	-2.48642	0.273997	-9.07462	1.14e-19	1.15e-16	163892	-0.268899	0.225971	-1.18997	0.234058	0.852108	163892	-0.652357	0.226407	-2.88135	0.0039598	0.112312	163892	-2.06284	0.274206	-7.52297	5.35e-14	3.08e-11	163892	-3.82034	0.279069	-13.6896	1.1722e-42	7.87524e-40
Rv2652c	Rv2652c	Probable PhiRv2 prophage protein	insertion seqs and phages	46272.1	-0.0580253	0.274818	-0.21114	0.832778	0.994271	46272.1	0.23285	0.263824	0.882597	0.377454	0.81205	46272.1	-1.92672	0.290198	-6.63932	3.15e-11	4.7e-09	46272.1	-0.244514	0.243136	-1.00566	0.314577	0.896122	46272.1	-0.785627	0.243564	-3.22554	0.00125734	0.0729448	46272.1	-2.21759	0.291324	-7.61213	2.7e-14	1.81e-11	46272.1	-3.40209	0.288893	-11.7763	5.17283e-32	8.34067e-30
Rv2653c	Rv2653c	Possible PhiRv2 prophage protein	insertion seqs and phages	31586.3	-0.400492	0.535048	-0.748516	0.454149	0.986639	31586.3	-0.504304	0.521542	-0.966948	0.33357	0.790113	31586.3	-2.10949	0.52459	-4.02122	5.79e-05	0.00167901	31586.3	-0.0599088	0.509811	-0.117512	0.906455	0.991264	31586.3	-0.431656	0.509816	-0.84669	0.397168	0.774482	31586.3	-2.00568	0.517377	-3.87664	0.000105911	0.00134253	31586.3	-3.32471	0.480988	-6.91225	4.77032e-12	3.83051e-11
Rv2654c	Rv2654c	Possible PhiRv2 prophage protein	insertion seqs and phages	24472	0.0720311	0.550691	0.130801	0.895932	0.997958	24472	-0.492522	0.540323	-0.911532	0.362015	0.804987	24472	-2.21515	0.538383	-4.11445	3.88e-05	0.00118521	24472	0.0591737	0.53338	0.110941	0.911663	0.991264	24472	-0.617832	0.533259	-1.1586	0.246621	0.65305	24472	-1.65059	0.529088	-3.11969	0.0018104	0.0119049	24472	-3.2953	0.499489	-6.59734	4.18609e-11	2.88187e-10
Rv2655c	Rv2655c	Possible PhiRv2 prophage protein	insertion seqs and phages	136948	0.247405	0.285388	0.866908	0.385992	0.98039	136948	-0.94199	0.273736	-3.44123	0.000579075	0.0243657	136948	-3.20996	0.299372	-10.7223	8e-27	3.22e-23	136948	0.457215	0.252808	1.80855	0.0705212	0.670039	136948	-0.194664	0.253256	-0.768648	0.442102	0.800383	136948	-2.02056	0.300924	-6.71453	1.89e-11	4.47e-09	136948	-3.75605	0.294584	-12.7503	3.10359e-37	1.04255e-34
Rv2656c	Rv2656c	Possible PhiRv2 prophage protein	insertion seqs and phages	81458.2	0.58096	0.383537	1.51474	0.129838	0.852986	81458.2	-1.39892	0.367425	-3.80737	0.000140454	0.00943506	81458.2	-3.58753	0.386949	-9.27134	1.84e-20	2.47e-17	81458.2	0.242983	0.345622	0.70303	0.482037	0.964542	81458.2	-0.293861	0.346065	-0.84915	0.395798	0.773614	81458.2	-1.60765	0.389726	-4.12508	3.71e-05	0.000565867	81458.2	-2.84944	0.355494	-8.01544	1.09741e-15	1.57426e-14
Rv2662	Rv2662	Hypothetical protein	conserved hypothetical	23057.3	0.25675	0.400369	0.641284	0.521338	0.986639	23057.3	-1.57426	0.383404	-4.10601	4.02557e-05	0.00366998	23057.3	-3.56205	0.401669	-8.86812	7.44e-19	3.75e-16	23057.3	-0.176873	0.36109	-0.489831	0.624253	0.988121	23057.3	-0.520322	0.361526	-1.43924	0.150084	0.541737	23057.3	-1.73104	0.403676	-4.2882	1.8e-05	0.000333066	23057.3	-2.64762	0.366577	-7.22254	5.10249e-13	4.76114e-12
Rv2756c	hsdM	Possible type I restriction/modification system DNA methylase HsdM (M protein) (DNA methyltransferase)	information pathways	96970.4	0.0460956	0.24631	0.187144	0.851547	0.994623	96970.4	0.23043	0.237199	0.971463	0.331318	0.790079	96970.4	-1.36352	0.265654	-5.13269	2.86e-07	1.72e-05	96970.4	-0.0780261	0.217154	-0.359312	0.719362	0.988285	96970.4	-0.237448	0.217582	-1.0913	0.27514	0.672857	96970.4	-1.54785	0.265357	-5.8331	5.44e-09	4.98e-07	96970.4	-2.80298	0.274099	-10.2262	1.51408e-24	7.15303e-23
Rv2768c	PPE43	PPE family protein PPE43	PE/PPE families	88535.6	-0.425453	0.280013	-1.51941	0.12866	0.852986	88535.6	-0.0373598	0.268785	-0.138995	0.889454	0.988898	88535.6	-1.5855	0.294784	-5.37852	7.51e-08	5.41e-06	88535.6	-0.498978	0.248038	-2.0117	0.044252	0.581335	88535.6	-0.868274	0.248489	-3.49422	0.000475457	0.0589382	88535.6	-1.9736	0.296232	-6.66232	2.7e-11	6.04e-09	88535.6	-3.38907	0.291797	-11.6145	3.47957e-31	4.52456e-29
Rv2812	Rv2812	Probable transposase	insertion seqs and phages	12742.9	0.28324	0.536178	0.528257	0.597321	0.987145	12742.9	-0.175231	0.522789	-0.335184	0.737486	0.960488	12742.9	-1.93678	0.52558	-3.68503	0.000228674	0.00475407	12742.9	-0.436338	0.511272	-0.853437	0.393417	0.927011	12742.9	-0.777592	0.511272	-1.5209	0.128286	0.507007	12742.9	-1.47831	0.518197	-2.85279	0.00433368	0.0229856	12742.9	-3.0281	0.482126	-6.28073	3.36997e-10	2.03358e-09
Rv2877c	Rv2877c	Probable conserved integral membrane protein	cell wall and cell processes	76268	0.168847	0.27127	0.622431	0.533658	0.986639	76268	-0.0721344	0.260555	-0.276849	0.781896	0.974225	76268	-1.78375	0.287206	-6.2107	5.27e-10	6.08e-08	76268	-0.129094	0.239998	-0.537898	0.590647	0.978869	76268	-0.528827	0.240443	-2.19938	0.0278507	0.261722	76268	-1.54277	0.28824	-5.35237	8.68e-08	5.14e-06	76268	-2.12292	0.287109	-7.39413	1.42339e-13	1.4655e-12
Rv2878c	mpt53	Soluble secreted antigen Mpt53 precursor	cell wall and cell processes	69786.7	-0.361026	0.329779	-1.09475	0.273625	0.93193	69786.7	-0.120735	0.315931	-0.382155	0.702347	0.950002	69786.7	-1.37397	0.338726	-4.05627	4.99e-05	0.00149995	69786.7	-0.49127	0.29448	-1.66827	0.095263	0.714136	69786.7	-0.525643	0.29495	-1.78214	0.0747263	0.411102	69786.7	-1.61426	0.341689	-4.72435	2.31e-06	6.84e-05	69786.7	-1.70527	0.320549	-5.31985	1.03854e-07	4.18637e-07
Rv2897c	Rv2897c	Conserved hypothetical protein	conserved hypothetical	61824.6	0.079329	0.287952	0.275494	0.782937	0.994271	61824.6	-0.431588	0.276142	-1.56292	0.118072	0.569062	61824.6	-2.05024	0.301617	-6.79748	1.06e-11	1.79e-09	61824.6	-0.682022	0.255133	-2.6732	0.00751324	0.267205	61824.6	-0.340497	0.255615	-1.33207	0.182837	0.582108	61824.6	-1.53932	0.303254	-5.07601	3.85e-07	1.62e-05	61824.6	-3.3912	0.295979	-11.4576	2.15498e-30	2.63235e-28
Rv3019c	esxR	Secreted ESAT-6 like protein EsxR (TB10.3) (ESAT-6 like protein 9)	cell wall and cell processes	12213.1	-0.0107656	0.40486	-0.0265909	0.978786	0.998543	12213.1	0.204075	0.388128	0.525793	0.599032	0.922589	12213.1	-1.75333	0.406308	-4.31526	1.59e-05	0.000568667	12213.1	-0.441993	0.366527	-1.2059	0.227858	0.845415	12213.1	-0.641914	0.366923	-1.74945	0.0802132	0.427656	12213.1	-1.96817	0.408541	-4.81755	1.45e-06	4.61e-05	12213.1	-3.30023	0.370566	-8.90593	5.29395e-19	1.18555e-17
Rv3093c	Rv3093c	Hypothetical oxidoreductase	intermediary metabolism and respiration	72150.9	-0.0970714	0.242583	-0.400157	0.689041	0.987145	72150.9	-0.180619	0.233679	-0.772938	0.439559	0.845442	72150.9	-1.68602	0.26236	-6.42636	1.31e-10	1.65e-08	72150.9	-0.256518	0.213635	-1.20073	0.229856	0.8479	72150.9	-0.243407	0.214071	-1.13704	0.255523	0.655736	72150.9	-1.60247	0.261788	-6.12126	9.28e-10	1.1e-07	72150.9	-3.20277	0.272103	-11.7704	5.54479e-32	8.59655e-30
Rv3426	PPE58	PPE family protein PPE58	PE/PPE families	31303.5	-0.278165	0.324569	-0.857028	0.391429	0.98039	31303.5	-0.0168297	0.310932	-0.0541265	0.956834	0.992071	31303.5	-1.35924	0.334049	-4.06898	4.72e-05	0.00143113	31303.5	-0.108322	0.289514	-0.374151	0.708292	0.988285	31303.5	-0.389043	0.289975	-1.34164	0.179712	0.580699	31303.5	-1.62058	0.336881	-4.81054	1.51e-06	4.74e-05	31303.5	-2.04033	0.317309	-6.43009	1.27527e-10	8.09544e-10
Rv3428c	Rv3428c	Possible transposase	insertion seqs and phages	25815.5	0.60976	0.406656	1.49945	0.133757	0.859704	25815.5	0.355543	0.389899	0.911886	0.361829	0.804987	25815.5	-2.41952	0.407823	-5.93277	2.98e-09	3.08e-07	25815.5	-0.771695	0.368228	-2.0957	0.0361092	0.542204	25815.5	-0.582089	0.368707	-1.57873	0.114398	0.488329	25815.5	-2.1653	0.410013	-5.28105	1.28e-07	6.81e-06	25815.5	-3.96873	0.371817	-10.6739	1.34867e-26	9.37325e-25
Rv3447c	eccC4	ESX conserved component EccC4. ESX-4 type VII secretion system protein. Probable membrane protein.	cell wall and cell processes	121545	0.0416843	0.267409	0.155882	0.876126	0.996779	121545	-0.134983	0.256902	-0.525427	0.599287	0.922589	121545	-2.24997	0.283775	-7.92873	2.21e-15	8.92e-13	121545	-0.0306309	0.236364	-0.129592	0.896889	0.991264	121545	-0.518929	0.236803	-2.19139	0.0284234	0.264158	121545	-2.0733	0.284583	-7.28542	3.21e-13	1.62e-10	121545	-4.15093	0.284986	-14.5654	4.66392e-48	4.70007e-45
Rv3637	Rv3637	Possible transposase	insertion seqs and phages	7336.61	-0.367016	0.516599	-0.710447	0.477427	0.986639	7336.61	-0.241927	0.501185	-0.482711	0.629301	NA	7336.61	-1.55865	0.507805	-3.0694	0.0021449	0.0240169	7336.61	0.389623	0.48604	0.801627	0.422769	NA	7336.61	-0.110832	0.486116	-0.227994	0.819651	NA	7336.61	-1.68374	0.50267	-3.3496	0.000809285	0.00652446	7336.61	-3.13594	0.462148	-6.78559	1.15616e-11	8.66262e-11
Rv3638	Rv3638	Possible transposase	insertion seqs and phages	10746.7	-0.157638	0.555825	-0.283611	0.776709	0.994271	10746.7	-0.719245	0.552795	-1.3011	0.193223	NA	10746.7	-1.92991	0.541998	-3.56073	0.000369831	0.00649282	10746.7	-0.0970825	0.555448	-0.174782	0.861251	NA	10746.7	-0.186159	0.555162	-0.335324	0.737381	NA	10746.7	-1.3683	0.531872	-2.57261	0.0100935	0.0433266	10746.7	-2.80793	0.516672	-5.43465	5.49046e-08	2.29585e-07
Rv3640c	Rv3640c	Probable transposase	insertion seqs and phages	50210.2	0.613252	0.353313	1.73572	0.0826136	0.792894	50210.2	0.110585	0.338319	0.326865	0.74377	0.963495	50210.2	-2.67507	0.359748	-7.43595	1.04e-13	2.99e-11	50210.2	0.25787	0.316654	0.814359	0.415439	0.936734	50210.2	-0.617853	0.317088	-1.94852	0.0513526	0.355568	50210.2	-2.1724	0.362781	-5.98818	2.12e-09	2.25e-07	50210.2	-3.38103	0.335267	-10.0846	6.46399e-24	2.92768e-22
Rv3657c	Rv3657c	Possible conserved alanine rich membrane protein	cell wall and cell processes	44195.4	-0.286752	0.211803	-1.35386	0.17578	0.872515	44195.4	-0.546634	0.204857	-2.66837	0.00762206	0.130874	44195.4	-1.83536	0.235721	-7.78617	6.91e-15	2.53e-12	44195.4	-0.457981	0.185229	-2.47252	0.0134165	0.338945	44195.4	-0.573954	0.185628	-3.09196	0.00198839	0.0793382	44195.4	-1.57548	0.232905	-6.76448	1.34e-11	3.79e-09	44195.4	-3.12468	0.255987	-12.2064	2.87381e-34	6.8143e-32
Rv3659c	Rv3659c	Conserved hypothetical protein	conserved hypothetical	50891.1	-0.31483	0.325789	-0.966363	0.333863	0.959243	50891.1	-0.448954	0.312054	-1.43871	0.150233	0.612748	50891.1	-1.81048	0.335019	-5.40412	6.51e-08	4.77e-06	50891.1	-0.446084	0.290499	-1.53558	0.124642	0.74784	50891.1	-0.476965	0.290977	-1.63919	0.101174	0.463991	50891.1	-1.67636	0.337822	-4.96226	6.97e-07	2.55e-05	50891.1	-3.28452	0.317932	-10.3309	5.10952e-25	2.57456e-23
Rv3660c	Rv3660c	Conserved hypothetical protein	virulence, detoxification and adaptation	92179.2	0.0145857	0.282562	0.0516193	0.958832	0.998543	92179.2	-0.628229	0.271108	-2.31727	0.0204891	0.237736	92179.2	-2.65642	0.296947	-8.94578	3.69e-19	2.48e-16	92179.2	-0.56811	0.250243	-2.27024	0.0231932	0.446266	92179.2	-0.77933	0.250701	-3.10861	0.0018797	0.0793382	92179.2	-2.01361	0.298416	-6.74767	1.5e-11	3.79e-09	92179.2	-3.35701	0.293089	-11.4539	2.24822e-30	2.66546e-28
Rv3728	Rv3728	Probable conserved two-domain membrane protein	cell wall and cell processes	148233	0.0133709	0.190832	0.0700665	0.944141	0.99812	148233	-0.0534028	0.185585	-0.287754	0.773535	0.97182	148233	-1.44254	0.218015	-6.61669	3.67e-11	5.29e-09	148233	-0.381215	0.1668	-2.28546	0.0222858	0.441072	148233	-0.393253	0.167168	-2.35244	0.0186506	0.228558	148233	-1.37576	0.213932	-6.43085	1.27e-10	2.44e-08	148233	-2.9063	0.244965	-11.8642	1.81703e-32	3.32929e-30
Rv3745c	Rv3745c	Conserved hypothetical protein	conserved hypothetical	14544.2	-0.257141	0.383816	-0.669959	0.502884	0.986639	14544.2	0.0392608	0.367732	0.106764	0.914976	0.989959	14544.2	-1.46777	0.387113	-3.79158	0.00014969	0.00335221	14544.2	0.314969	0.345958	0.910425	0.362598	0.912421	14544.2	0.180041	0.346401	0.519748	0.603239	0.866068	14544.2	-1.76417	0.389917	-4.52448	6.05e-06	0.000142724	14544.2	-3.24678	0.355606	-9.13028	6.83242e-20	1.72134e-18
Rv3770B	Rv3770B	Probable remnant of a transposase	insertion seqs and phages	19514	-0.49568	0.251371	-1.97191	0.0486203	0.706439	14418.4	0.148391	0.243202	0.610154	0.541759	0.894908	19514	-1.52878	0.269789	-5.66659	1.46e-08	1.22e-06	14418.4	-0.354339	0.222813	-1.5903	0.111767	0.729013	14418.4	-0.803789	0.223226	-3.60078	0.000317264	0.0507082	19514	-1.93315	0.269672	-7.16853	7.58e-13	3.06e-10	14418.4	-1.77505	0.277218	-6.40311	1.52248e-10	9.58927e-10
Rv3771c	Rv3771c	Conserved hypothetical protein	conserved hypothetical	62846.2	0.338125	0.231524	1.46043	0.144172	0.859837	62846.2	-0.174921	0.22337	-0.7831	0.433568	0.843135	62846.2	-1.8818	0.252916	-7.44042	1e-13	2.99e-11	62846.2	-0.790276	0.203587	-3.88175	0.000103706	0.0248181	62846.2	-0.581412	0.204013	-2.84988	0.0043736	0.113998	62846.2	-1.36875	0.251647	-5.43918	5.35e-08	3.38e-06	62846.2	-1.46389	0.266479	-5.49346	3.94126e-08	1.68297e-07
