# Supplementary material for: Depleting Mycobacterium tuberculosis of the transcription termination factor Rho causes pervasive transcription and rapid death
Source: Nat Commun. 2017 Mar 28;8:14731. doi: 10.1038/ncomms14731 (PMC5379054; doi:10.1038/ncomms14731)
Supplement: Supplementary Data 7 — Genes terminated by Rho. The genes identified as terminated by Rho from the RSRs analysis are listed in this table. The column information is as in Supplementary Data 3. [file ncomms14731-s8.xlsx]

## Sheet: 7-Genes terminated by Rho
Supplementary Data 7				Genes terminated by Rho
The genes identified as terminated by Rho from the RSRs analysis are listed in this table. The column information is as in Supplementary Data 3.
							DESeq2 results obtained with data reads of the sense orientation of gene comparing the following conditions
Gene							wt0/wt6	wt0/wt6	wt0/wt6	wt0/wt6	wt0/wt6	wt0/wt6	wt0/duc0	wt0/duc0	wt0/duc0	wt0/duc0	wt0/duc0	wt0/duc0	wt6/duc6	wt6/duc6	wt6/duc6	wt6/duc6	wt6/duc6	wt6/duc6	duc0/duc15	duc0/duc15	duc0/duc15	duc0/duc15	duc0/duc15	duc0/duc15	duc0/duc3	duc0/duc3	duc0/duc3	duc0/duc3	duc0/duc3	duc0/duc3	duc0/duc6	duc0/duc6	duc0/duc6	duc0/duc6	duc0/duc6	duc0/duc6	duc0/duc9	duc0/duc9	duc0/duc9	duc0/duc9	duc0/duc9	duc0/duc9
Gene #	Gene symbol	Tuberculist annotation	Tuberculsit functional category	silenced (S) or terminated (T)	identified with RSR	identified from differential expression	baseMean	log2FoldChange	lfcSE	stat	pvalue	padj	baseMean	log2FoldChange	lfcSE	stat	pvalue	padj	baseMean	log2FoldChange	lfcSE	stat	pvalue	padj	baseMean	log2FoldChange	lfcSE	stat	pvalue	padj	baseMean	log2FoldChange	lfcSE	stat	pvalue	padj	baseMean	log2FoldChange	lfcSE	stat	pvalue	padj	baseMean	log2FoldChange	lfcSE	stat	pvalue	padj
Rv2742c	Rv2742c	Conserved hypothetical arginine rich protein	conserved hypothetical	T	-102		47563.8	0.506625	0.227253	2.22934	0.0257911	0.587367	47563.8	0.245202	0.219388	1.11766	0.263711	0.738122	47563.8	-0.846973	0.249273	-3.39777	0.000679368	0.0104925	47563.8	-0.377716	0.199716	-1.89127	0.0585889	0.639501	47563.8	-0.570956	0.20013	-2.85292	0.00433189	0.113998	47563.8	-0.58555	0.247715	-2.36381	0.0180883	0.0664493	47563.8	-2.04808	0.264288	-7.74944	9.22972e-15	1.16266e-13
Rv0036c	Rv0036c	Conserved protein	conserved hypothetical	T	-1		204964	0.111201	0.182283	0.610048	0.54183	0.986639	204964	0.215606	0.177697	1.21334	0.225	0.697592	204964	-0.000325999	0.210649	-0.00154759	0.998765	0.999733	204964	-0.0535107	0.159193	-0.336138	0.736767	0.990548	204964	-0.270331	0.159545	-1.69439	0.090192	0.447338	204964	-0.104731	0.206004	-0.508392	0.611179	0.754105	204964	0.268547	0.240097	1.11849	0.263357	0.326443
Rv0060	Rv0060	Conserved hypothetical protein	conserved hypothetical	T	2		238818	-0.0533735	0.165466	-0.322565	0.747024	0.994271	238818	0.0912556	0.162085	0.56301	0.573428	0.912197	238818	0.0785296	0.195823	0.401023	0.688403	0.853021	238818	0.157431	0.144108	1.09245	0.274636	0.873456	238818	-0.000803595	0.144436	-0.00556369	0.995561	0.998186	238818	-0.0660995	0.190039	-0.34782	0.727975	0.8396	238818	-0.619648	0.229619	-2.69859	0.0069633	0.0123489
Rv0103c	ctpB	Probable cation-transporter P-type ATPase B CtpB	cell wall and cell processes	T	-4		353492	0.143682	0.14048	1.0228	0.306404	0.954739	353492	-0.0712893	0.138787	-0.513659	0.60749	0.925987	353492	0.555158	0.172917	3.21054	0.00132485	0.0171719	353492	0.153392	0.121813	1.25924	0.207943	0.83472	353492	0.303193	0.1221	2.48316	0.0130221	0.191469	353492	0.770129	0.16571	4.64746	3.36e-06	8.97e-05	353492	0.869293	0.211285	4.11432	3.88327e-05	0.000101251
Rv0128	Rv0128	Probable conserved transmembrane protein	cell wall and cell processes	T	3		89356.5	0.0870601	0.238324	0.365302	0.714886	0.990302	89356.5	0.0783653	0.229758	0.341078	0.733045	0.960196	89356.5	-0.349683	0.258805	-1.35114	0.17665	0.406669	89356.5	-0.211868	0.209881	-1.00947	0.31275	0.896122	89356.5	-0.0376634	0.210309	-0.179086	0.85787	0.961869	89356.5	-0.340988	0.258031	-1.3215	0.186335	0.348808	89356.5	-1.31588	0.27002	-4.87328	1.09758e-06	3.75263e-06
Rv0134	ephF	Possible epoxide hydrolase EphF (epoxide hydratase) (arene-oxide hydratase)	virulence, detoxification and adaptation	T	4		216991	0.00844646	0.178478	0.0473249	0.962254	0.998543	216991	0.0960271	0.174169	0.551343	0.581399	0.91474	216991	0.280816	0.20732	1.3545	0.175576	0.404586	216991	-0.0928224	0.155775	-0.595873	0.55126	0.967543	216991	-0.107528	0.156125	-0.688733	0.490991	0.818457	216991	0.193236	0.202414	0.954659	0.33975	0.522324	216991	-0.427812	0.237826	-1.79885	0.0720428	0.103901
Rv0137c	msrA	Probable peptide methionine sulfoxide reductase MsrA (protein-methionine-S-oxide reductase) (peptide met(O) reductase)	intermediary metabolism and respiration	T	-5		77359.7	-0.0873969	0.192882	-0.45311	0.650469	0.987145	77359.7	-0.350219	0.187514	-1.86769	0.061805	0.421838	77359.7	-0.150749	0.219823	-0.685772	0.492857	0.721651	77359.7	0.204061	0.1687	1.20961	0.226429	0.842851	77359.7	0.137168	0.16907	0.811306	0.41719	0.783979	77359.7	0.112073	0.215917	0.519057	0.603721	0.747965	77359.7	0.779673	0.246155	3.1674	0.00153806	0.00306624
Rv0149	Rv0149	Possible quinone oxidoreductase (NADPH:quinone oxidoreductase) (zeta-crystallin)	intermediary metabolism and respiration	T	5		195767	-0.0751553	0.152093	-0.494141	0.621207	0.987145	195767	0.202462	0.149631	1.35307	0.176033	0.649714	195767	0.156537	0.183731	0.85199	0.39422	0.648347	195767	-0.136746	0.132146	-1.0348	0.30076	0.893471	195767	-0.258489	0.132451	-1.95158	0.0509879	0.355166	195767	-0.12108	0.177124	-0.683588	0.494235	0.662088	195767	0.0454274	0.220293	0.206214	0.836624	0.864948
Rv0162c	adhE1	Probable zinc-type alcohol dehydrogenase (E subunit) AdhE1	intermediary metabolism and respiration	T	-8		144401	-0.204967	0.164385	-1.24687	0.212446	0.910554	144401	-0.423383	0.161063	-2.62868	0.00857179	0.140984	144401	-0.659634	0.194842	-3.38548	0.000710548	0.0108906	144401	-0.133974	0.143104	-0.936197	0.349172	0.905424	144401	-0.185632	0.143431	-1.29423	0.195587	0.596544	144401	-0.441218	0.18897	-2.33485	0.019551	0.0698672	144401	-1.11256	0.228878	-4.86094	1.16831e-06	3.97758e-06
Rv0178	Rv0178	Probable conserved Mce associated membrane protein	cell wall and cell processes	T	6		354035	-0.14618	0.0939696	-1.55561	0.119801	0.849902	354035	0.0880137	0.0946084	0.930295	0.352218	0.804987	354035	0.146393	0.125088	1.17032	0.241873	0.486284	354035	-0.00940159	0.0807588	-0.116416	0.907323	0.991264	354035	-0.0196107	0.0809566	-0.242237	0.808597	0.946851	354035	-0.0878006	0.117011	-0.750362	0.453037	0.627929	354035	0.300868	0.163313	1.84228	0.0654342	0.0954288
Rv0210	Rv0210	Hypothetical protein	conserved hypothetical	T	8		76565.8	0.379757	0.195724	1.94027	0.0523468	0.706439	76565.8	0.248177	0.190137	1.30525	0.191808	0.66165	76565.8	-0.582931	0.222276	-2.62256	0.00872716	0.0619352	76565.8	0.052924	0.171256	0.309035	0.757295	0.991264	76565.8	-0.116709	0.171628	-0.680013	0.496496	0.820683	76565.8	-0.451352	0.218559	-2.06513	0.0389108	0.116013	76565.8	-1.51187	0.247721	-6.10313	1.04008e-09	5.75112e-09
Rv0222	echA1	Probable enoyl-CoA hydratase EchA1 (enoyl hydrase) (unsaturated acyl-CoA hydratase) (crotonase)	lipid metabolism	T	9		92828	-0.227126	0.181921	-1.24849	0.211853	0.910425	92828	0.241223	0.177346	1.36018	0.173772	0.646622	92828	-0.248301	0.210323	-1.18057	0.237774	0.484074	92828	-0.21817	0.15884	-1.37352	0.16959	0.795557	92828	-0.387447	0.15919	-2.43387	0.0149384	0.202834	92828	-0.71665	0.205637	-3.48502	0.000492092	0.00450824	92828	-0.71256	0.239863	-2.97069	0.00297129	0.00563901
Rv0240	vapC24	Possible toxin VapC24. Contains PIN domain.	virulence, detoxification and adaptation	T	10		31655.8	0.118905	0.245588	0.484165	0.628269	0.987145	31655.8	0.139128	0.23651	0.588254	0.556362	0.901814	31655.8	-0.371749	0.265019	-1.40273	0.160698	0.384208	31655.8	-0.00554992	0.216462	-0.0256392	0.979545	0.995966	31655.8	0.072011	0.216901	0.332	0.739889	0.920939	31655.8	-0.391972	0.264661	-1.48104	0.138597	0.286313	31655.8	-0.638937	0.273702	-2.33443	0.0195733	0.0315852
Rv0241c	htdX	Probable 3-hydroxyacyl-thioester dehydratase HtdX	intermediary metabolism and respiration	T	-11		238913	-0.0136734	0.240255	-0.0569121	0.954615	0.998543	238913	-0.263261	0.231582	-1.13679	0.255625	0.73153	238913	0.00604157	0.260469	0.023195	0.981495	0.991332	238913	-0.200103	0.211678	-0.945321	0.344495	0.90379	238913	0.108547	0.212106	0.511759	0.60882	0.868881	238913	0.255629	0.259844	0.983781	0.325223	0.507343	238913	0.658986	0.271036	2.43136	0.0150424	0.0249427
Rv0268c	Rv0268c	Hypothetical protein	conserved hypothetical	T	-12		223676	-0.043705	0.328524	-0.133035	0.894166	0.997958	223676	-0.513182	0.314764	-1.63037	0.103023	0.53452	223676	0.486066	0.337634	1.43962	0.149974	0.37066	223676	0.246443	0.293355	0.840082	0.400862	0.930539	223676	0.319822	0.293829	1.08846	0.276391	0.674507	223676	0.955543	0.34061	2.80539	0.00502562	0.0257085	223676	1.46802	0.319828	4.59002	4.43197e-06	1.35858e-05
Rv0337c	aspC	Probable aspartate aminotransferase AspC (transaminase A) (ASPAT)	intermediary metabolism and respiration	T	-13		280581	-0.131956	0.156318	-0.844151	0.398585	0.98039	280581	-0.356638	0.153573	-2.32227	0.0202182	0.236023	280581	0.221534	0.187587	1.18097	0.237616	0.484036	280581	0.162424	0.135923	1.19497	0.232098	0.851249	280581	0.171855	0.136236	1.26145	0.207147	0.600483	280581	0.446216	0.181231	2.46215	0.0138108	0.0544731	280581	1.09249	0.223354	4.8913	1.00172e-06	3.45418e-06
Rv0353	hspR	Probable heat shock protein transcriptional repressor HspR (MerR family)	virulence, detoxification and adaptation	T	13		85095.7	-0.318181	0.205164	-1.55086	0.120935	0.849902	85095.7	0.218216	0.198928	1.09696	0.272658	0.746915	85095.7	0.361267	0.230406	1.56796	0.11689	0.319664	85095.7	0.260911	0.179817	1.45098	0.146786	0.77013	85095.7	-0.344819	0.180196	-1.91358	0.0556743	0.369919	85095.7	-0.17513	0.227396	-0.770155	0.441208	0.619474	85095.7	0.432316	0.252869	1.70964	0.0873321	0.123017
Rv0365c	Rv0365c	Conserved protein	conserved hypothetical	T	-15		75469.5	0.0317859	0.214056	0.148493	0.881953	0.997958	75469.5	-0.0129865	0.207175	-0.0626838	0.950018	0.991017	75469.5	0.16504	0.238016	0.693397	0.48806	0.720555	75469.5	-0.139712	0.187837	-0.743792	0.457002	0.955196	75469.5	-0.2788	0.188235	-1.48113	0.138573	0.519438	75469.5	0.209812	0.235624	0.890455	0.373221	0.55515	75469.5	-0.378495	0.257541	-1.46965	0.141656	0.190085
Rv0368c	Rv0368c	Conserved hypothetical protein	conserved hypothetical	T	-16		26868.4	-0.0196184	0.293649	-0.066809	0.946734	0.998543	26868.4	-0.235086	0.281619	-0.834767	0.403849	0.829786	26868.4	-0.0532719	0.30671	-0.173688	0.86211	0.946654	26868.4	0.200621	0.260626	0.769767	0.441438	0.94709	26868.4	0.361417	0.261109	1.38416	0.16631	0.567957	26868.4	0.162196	0.30868	0.525451	0.59927	0.745142	26868.4	-1.24461	0.299277	-4.15873	3.20021e-05	8.49245e-05
Rv0380c	Rv0380c	Possible RNA methyltransferase (RNA methylase)	intermediary metabolism and respiration	T	-17		21569.5	0.42021	0.236736	1.77502	0.0758953	0.764788	21569.5	-0.133551	0.228193	-0.585253	0.558378	0.901963	21569.5	-0.351273	0.257409	-1.36465	0.172364	0.400692	21569.5	0.345609	0.20832	1.65903	0.0971097	0.714136	21569.5	0.403361	0.208759	1.93218	0.0533373	0.362053	21569.5	0.202488	0.256439	0.789613	0.429754	0.609582	21569.5	-1.51664	0.269103	-5.63591	1.74138e-08	7.91374e-08
Rv0413	mutT3	Possible mutator protein MutT3 (7,8-dihydro-8-oxoguanine-triphosphatase) (8-oxo-dGTPase) (dGTP pyrophosphohydrolase)	information pathways	T	14		124200	0.0683873	0.127357	0.536974	0.591286	0.987145	124200	0.0513898	0.126428	0.406475	0.684394	0.94468	124200	-0.236064	0.160229	-1.47329	0.140674	0.357088	124200	-0.14905	0.110118	-1.35354	0.175883	0.795557	124200	-0.328262	0.110378	-2.97399	0.00293956	0.0987332	124200	-0.219066	0.152463	-1.43685	0.15076	0.303553	124200	-0.262272	0.199809	-1.31261	0.189314	0.244356
Rv0419	lpqM	Possible lipoprotein peptidase LpqM	cell wall and cell processes	T	15		362392	-0.103083	0.158928	-0.648616	0.516587	0.986639	362392	-0.0301894	0.156008	-0.193512	0.846558	0.986311	362392	0.260502	0.189955	1.37138	0.170255	0.397926	362392	-0.00983407	0.138264	-0.0711253	0.943298	0.993187	362392	-0.0437882	0.138582	-0.315974	0.752022	0.926518	362392	0.187607	0.183762	1.02093	0.307288	0.489597	362392	0.675812	0.225194	3.00102	0.00269077	0.00514051
Rv0478	deoC	Probable deoxyribose-phosphate aldolase DeoC (phosphodeoxyriboaldolase) (deoxyriboaldolase)	intermediary metabolism and respiration	T	18		47606.3	0.337271	0.184113	1.83187	0.0669711	0.734898	47606.3	-0.0232032	0.179334	-0.129386	0.897053	0.989005	47606.3	-0.150303	0.212227	-0.70822	0.478808	0.713388	47606.3	-0.0688532	0.160745	-0.428338	0.668405	0.988285	47606.3	0.113051	0.161109	0.701706	0.482863	0.814844	47606.3	0.21017	0.207645	1.01216	0.311462	0.493321	47606.3	-0.416503	0.241107	-1.72746	0.0840844	0.118886
Rv0484c	Rv0484c	Probable short-chain type oxidoreductase	intermediary metabolism and respiration	T	-19		142398	-0.0694795	0.15816	-0.439299	0.660445	0.987145	142398	-0.180335	0.15528	-1.16136	0.245497	0.724198	142398	-0.0147036	0.189255	-0.0776921	0.938073	0.973039	142398	-0.0748164	0.137555	-0.543903	0.586508	0.976834	142398	0.0329879	0.137872	0.239264	0.810901	0.947822	142398	0.0961522	0.183002	0.525417	0.599293	0.745142	142398	0.988379	0.224646	4.39972	1.08391e-05	3.13882e-05
Rv0502	Rv0502	Conserved protein	conserved hypothetical	T	19		600781	0.0540584	0.100464	0.538089	0.590515	0.987145	600781	0.349714	0.100876	3.46679	0.000526719	0.0226658	600781	0.339918	0.132307	2.56916	0.0101945	0.0688263	600781	0.105713	0.0864595	1.22269	0.221448	0.841579	600781	0.00599458	0.0866699	0.0691657	0.944858	0.98252	600781	0.0442625	0.124167	0.356475	0.721485	0.837049	600781	0.825657	0.171357	4.81835	1.44754e-06	4.84636e-06
Rv0518	Rv0518	Possible exported protein	cell wall and cell processes	T	20		107683	-0.172176	0.187584	-0.91786	0.358692	0.965519	107683	-0.0353053	0.182613	-0.193334	0.846697	0.986311	107683	0.0275089	0.215242	0.127805	0.898304	0.953197	107683	-0.00906944	0.163949	-0.0553187	0.955885	0.993187	107683	-0.181564	0.164311	-1.105	0.269159	0.67085	107683	-0.109362	0.21097	-0.518377	0.604195	0.748007	107683	-0.234071	0.243168	-0.962593	0.335752	0.403403
Rv0522	gabP	Probable GABA permease GabP (4-amino butyrate transport carrier) (GAMA-aminobutyrate permease)	cell wall and cell processes	T	21		95299.5	0.162114	0.13266	1.22203	0.221695	0.919849	95299.5	0.428163	0.131421	3.25795	0.00112221	0.0421267	95299.5	0.0322758	0.165409	0.195127	0.845293	0.939801	95299.5	-0.167434	0.114822	-1.45821	0.144784	0.77013	95299.5	-0.10126	0.115098	-0.879773	0.378983	0.760239	95299.5	-0.233773	0.157836	-1.48111	0.138577	0.286313	95299.5	-1.11097	0.204603	-5.4299	5.63857e-08	2.35291e-07
Rv0523c	Rv0523c	Conserved protein	conserved hypothetical	T	-20		39581.1	-0.302406	0.250676	-1.20636	0.227678	0.919849	39581.1	-0.11371	0.241289	-0.471259	0.637456	0.935024	39581.1	0.0595573	0.269423	0.221055	0.825049	0.932218	39581.1	0.171274	0.221149	0.774473	0.438651	0.94709	39581.1	0.0430567	0.221583	0.194314	0.84593	0.957205	39581.1	-0.129139	0.269394	-0.479371	0.631675	0.768341	39581.1	0.640012	0.276357	2.31589	0.0205642	0.0330388
Rv0536	galE3	Probable UDP-glucose 4-epimerase GalE3 (galactowaldenase) (UDP-galactose 4-epimerase) (uridine diphosphate galactose 4-epimerase) (uridine diphospho-galactose 4-epimerase)	intermediary metabolism and respiration	T	22		56025.5	-0.0739466	0.186165	-0.39721	0.691213	0.987145	56025.5	-0.291807	0.181265	-1.60984	0.107433	0.54561	56025.5	0.121954	0.21401	0.569851	0.568779	0.775369	56025.5	0.215083	0.162624	1.32258	0.185975	0.811142	56025.5	-0.0234363	0.16298	-0.143798	0.88566	0.968817	56025.5	0.339814	0.209603	1.62123	0.104968	0.237877	56025.5	-0.182594	0.242318	-0.75353	0.451131	0.518437
Rv0537c	Rv0537c	Probable integral membrane protein	cell wall and cell processes	T	-21		326776	0.0557503	0.132995	0.419191	0.675076	0.987145	326776	0.382394	0.131763	2.90213	0.0037064	0.0881478	326776	-0.104035	0.165749	-0.627668	0.530221	0.753373	326776	-0.135355	0.115161	-1.17535	0.239853	0.852108	326776	-0.132612	0.115433	-1.14882	0.25063	0.654718	326776	-0.430679	0.158214	-2.72212	0.00648639	0.0312013	326776	-0.577318	0.204934	-2.81709	0.00484613	0.00885126
Rv0595c	vapC4	Possible toxin VapC4	virulence, detoxification and adaptation	T	-24		19860.6	0.265847	0.251328	1.05777	0.29016	0.943699	19860.6	-0.196121	0.241858	-0.810891	0.417428	0.8348	19860.6	0.107343	0.269974	0.397604	0.690922	0.85459	19860.6	0.132301	0.221682	0.596807	0.550636	0.967543	19860.6	0.3986	0.222137	1.79439	0.0727513	0.409268	19860.6	0.569311	0.269937	2.10905	0.0349399	0.107268	19860.6	0.664398	0.276645	2.40163	0.0163224	0.0268554
Rv0622	Rv0622	Possible membrane protein	cell wall and cell processes	T	24		59751.7	-0.559167	0.275433	-2.03014	0.0423422	0.693411	59751.7	0.0600741	0.264504	0.22712	0.820331	0.97988	59751.7	-0.189384	0.290783	-0.65129	0.514859	0.742539	59751.7	0.045614	0.243846	0.187061	0.851613	0.991264	59751.7	-0.616735	0.244288	-2.52463	0.0115822	0.187916	59751.7	-0.808625	0.292051	-2.76878	0.00562667	0.0281054	59751.7	-2.70207	0.289328	-9.33913	9.71298e-21	2.71896e-19
Rv0688	Rv0688	Putative ferredoxin reductase	intermediary metabolism and respiration	T	28		163456	-0.415979	0.146792	-2.83381	0.00459967	0.307682	163456	-0.126704	0.144682	-0.875745	0.381169	0.812405	163456	0.241342	0.178832	1.34955	0.177162	0.407142	163456	-0.00087479	0.127413	-0.0068658	0.994522	0.999	163456	-0.240691	0.127707	-1.88471	0.0594691	0.380085	163456	-0.0479329	0.171932	-0.27879	0.780406	0.874918	163456	0.309057	0.216291	1.4289	0.153034	0.203189
Rv0696	Rv0696	Probable membrane sugar transferase	intermediary metabolism and respiration	T	29		201543	-0.311748	0.145622	-2.1408	0.03229	0.636447	201543	0.128227	0.143593	0.892991	0.371862	0.808093	201543	0.307763	0.177744	1.73149	0.0833639	0.257897	201543	0.222664	0.126382	1.76183	0.0780987	0.695844	201543	0.0830988	0.126676	0.655996	0.511827	0.826565	201543	-0.132212	0.170788	-0.774132	0.438852	0.617673	201543	-0.147352	0.215388	-0.684121	0.493899	0.558615
Rv0743c	Rv0743c	Hypothetical protein	conserved hypothetical	T	-28		25718.5	-0.258045	0.229375	-1.12499	0.260593	0.92894	25718.5	-0.50629	0.221364	-2.28713	0.022188	0.249143	25718.5	-0.419531	0.251103	-1.67075	0.0947706	0.279254	25718.5	0.173254	0.201631	0.859263	0.390196	0.925114	25718.5	0.0532231	0.202043	0.263425	0.792223	0.942935	25718.5	-0.171286	0.249687	-0.686001	0.492713	0.6605	25718.5	-0.0293	0.265373	-0.110411	0.912084	0.930512
Rv0758	phoR	Possible two component system response sensor kinase membrane associated PhoR	regulatory proteins	T	31		197617	0.0409685	0.106607	0.384295	0.70076	0.987195	197617	0.142805	0.106752	1.33772	0.180987	0.650705	197617	0.121035	0.138945	0.871101	0.383699	0.638074	197617	0.0579082	0.0918338	0.630577	0.528317	0.967543	197617	-0.133411	0.0920552	-1.44925	0.147267	0.536698	197617	0.0191987	0.130793	0.146787	0.8833	0.933556	197617	0.827987	0.178509	4.63835	3.51199e-06	1.09999e-05
Rv0798c	cfp29	29 KDa antigen CFP29	virulence, detoxification and adaptation	T	-29		89083.6	0.178618	0.195895	0.911803	0.361873	0.968029	89083.6	0.221368	0.190319	1.16314	0.244771	0.722613	89083.6	0.508088	0.222445	2.28411	0.0223653	0.111538	89083.6	-0.00265217	0.17144	-0.01547	0.987657	0.998755	89083.6	-0.0245613	0.171814	-0.142952	0.886328	0.968817	89083.6	0.465337	0.218764	2.12712	0.0334103	0.103837	89083.6	0.796189	0.247844	3.21246	0.00131602	0.00265642
Rv0827c	kmtR	Metal sensor transcriptional regulator KmtR (ArsR-SmtB family)	regulatory proteins	T	-32		46021.3	0.120644	0.205172	0.588013	0.556523	0.986639	46021.3	0.152378	0.198916	0.766042	0.443652	0.84569	46021.3	0.658052	0.23041	2.85601	0.00429008	0.038452	46021.3	0.295088	0.179795	1.64125	0.100746	0.718985	46021.3	0.117665	0.180181	0.653036	0.513733	0.827911	46021.3	0.626318	0.227379	2.75451	0.00587793	0.029108	46021.3	0.380322	0.252848	1.50415	0.132542	0.179168
Rv0835	lpqQ	Possible lipoprotein LpqQ	cell wall and cell processes	T	35		28897	0.525728	0.189946	2.76778	0.00564403	0.325016	28897	-0.107041	0.184719	-0.579479	0.562266	0.905348	28897	-0.495108	0.217247	-2.27901	0.0226667	0.112386	28897	0.37299	0.165963	2.24743	0.0246129	0.45309	28897	0.255896	0.166334	1.53844	0.12394	0.502592	28897	0.137661	0.213056	0.646125	0.518198	0.680925	28897	0.836516	0.244431	3.42229	0.000620949	0.00131878
Rv0875c	Rv0875c	Possible conserved exported protein	cell wall and cell processes	T	-33		42045.3	0.309254	0.210231	1.47102	0.141285	0.859704	42045.3	0.211891	0.203587	1.04079	0.297975	0.767642	42045.3	0.0464338	0.234736	0.197813	0.843192	0.939703	42045.3	0.306205	0.18434	1.66109	0.0966957	0.714136	42045.3	0.0413598	0.184728	0.223895	0.822839	0.951404	42045.3	0.143797	0.232036	0.619719	0.535443	0.696024	42045.3	-0.433365	0.255503	-1.69612	0.0898627	0.126171
Rv0889c	citA	Probable citrate synthase II CitA	intermediary metabolism and respiration	T	-34		184657	8.99e-05	0.115007	0.00078143	0.999377	0.999624	184657	-0.0111475	0.114756	-0.097141	0.922614	0.989959	184657	0.024015	0.147769	0.162517	0.870899	0.947176	184657	-0.237149	0.0992226	-2.39007	0.0168453	0.374453	184657	0.010151	0.0994644	0.102057	0.918712	0.980133	184657	0.0352524	0.139705	0.252334	0.800783	0.887533	184657	-0.0505396	0.187654	-0.269323	0.787681	0.823856
Rv0896	gltA2	Probable citrate synthase I GltA2	intermediary metabolism and respiration	T	37		824861	0.100776	0.201982	0.498935	0.617825	0.987145	824861	-0.121688	0.195985	-0.620902	0.534664	0.892202	824861	0.363503	0.227677	1.59657	0.110361	0.309149	824861	-0.0193695	0.176959	-0.109457	0.91284	0.991264	824861	0.194271	0.177342	1.09546	0.273315	0.672319	824861	0.585967	0.224454	2.61063	0.00903751	0.0399299	824861	2.22758	0.251179	8.86849	7.41429e-19	1.64214e-17
Rv0919	Rv0919	GCN5-related N-acetyltransferase	intermediary metabolism and respiration	T	38		30216.1	-0.0351249	0.388508	-0.0904098	0.927962	0.997958	30216.1	-0.214597	0.372413	-0.576233	0.564458	0.906209	30216.1	0.722099	0.3916	1.84397	0.0651875	0.221748	30216.1	0.124647	0.350789	0.355334	0.72234	0.988285	30216.1	0.073318	0.351235	0.208744	0.834648	0.953514	30216.1	0.901571	0.394461	2.28558	0.022279	0.0768421	30216.1	-0.189811	0.35922	-0.528398	0.597223	0.655612
Rv0971c	echA7	Probable enoyl-CoA hydratase EchA7 (enoyl hydrase) (unsaturated acyl-CoA hydratase) (crotonase)	lipid metabolism	T	-37		28513	0.0465366	0.234176	0.198725	0.842478	0.994271	28513	0.108534	0.225849	0.480558	0.630831	0.932607	28513	-0.175113	0.255228	-0.686105	0.492647	0.721651	28513	-0.373991	0.206023	-1.81529	0.0694798	0.669328	28513	-0.168608	0.206452	-0.81669	0.414105	0.783262	28513	-0.23711	0.254137	-0.932999	0.35082	0.532038	28513	-0.598917	0.267843	-2.23608	0.0253468	0.0398647
Rv0980c	PE_PGRS18	PE-PGRS family protein PE_PGRS18	PE/PPE families	T	-38		28968.8	0.227366	0.316141	0.719194	0.472021	0.986639	28968.8	-0.0962925	0.302925	-0.317876	0.750579	0.965554	28968.8	-0.42697	0.326554	-1.3075	0.191041	0.424805	28968.8	-0.0489191	0.2816	-0.173719	0.862086	0.991264	28968.8	-0.148869	0.282079	-0.527757	0.597668	0.864211	28968.8	-0.103311	0.329208	-0.313818	0.75366	0.856747	28968.8	-1.89674	0.312252	-6.0744	1.24449e-09	6.77912e-09
Rv0988	Rv0988	Possible conserved exported protein	cell wall and cell processes	T	41		75091.7	-0.33385	0.194669	-1.71497	0.0863514	0.802413	75091.7	0.205382	0.189175	1.08567	0.277625	0.755253	75091.7	-0.0733558	0.221367	-0.331377	0.74036	0.887954	75091.7	-0.104194	0.170316	-0.611768	0.540691	0.967543	75091.7	-0.28531	0.170685	-1.67156	0.0946116	0.453963	75091.7	-0.612588	0.217591	-2.81531	0.00487295	0.0251809	75091.7	-0.958255	0.247148	-3.87725	0.000105643	0.000256998
Rv0997	Rv0997	Hypothetical protein	conserved hypothetical	T	42		98719.5	-0.222546	0.162054	-1.37328	0.169665	0.869021	98719.5	0.619819	0.158903	3.9006	9.59528e-05	0.00706545	98719.5	0.0549632	0.192759	0.285139	0.775537	0.908043	98719.5	-0.124849	0.141039	-0.885209	0.376044	0.914263	98719.5	-0.441355	0.141357	-3.12229	0.00179453	0.0793382	98719.5	-0.787401	0.186747	-4.21641	2.48e-05	0.000418653	98719.5	-1.37321	0.227319	-6.04088	1.53278e-09	8.2272e-09
Rv1031	kdpC	Probable potassium-transporting ATPase C chain KdpC (potassium-translocating ATPase C chain) (ATP phosphohydrolase [potassium-transporting] C chain) (potassium binding and translocating subunit C)	cell wall and cell processes	T	43		34107.4	0.275785	0.26748	1.03105	0.302518	0.951363	34107.4	0.11896	0.257017	0.462846	0.643474	0.935024	34107.4	-0.147496	0.283929	-0.519481	0.603425	0.801981	34107.4	0.0127033	0.23654	0.0537048	0.95717	0.993187	34107.4	-0.0325736	0.236995	-0.137444	0.89068	0.971939	34107.4	0.00933031	0.284798	0.0327612	0.973865	0.983133	34107.4	-0.622082	0.285109	-2.18191	0.0291164	0.0453334
Rv1062	Rv1062	Conserved hypothetical protein	conserved hypothetical	T	45		34953.6	0.116127	0.243355	0.477192	0.633225	0.987145	34953.6	0.195114	0.23439	0.832431	0.405166	0.829786	34953.6	-0.488799	0.263114	-1.85775	0.0632046	0.217017	34953.6	-0.157825	0.214379	-0.736198	0.46161	0.958007	34953.6	-0.29911	0.214802	-1.39249	0.163774	0.562917	34953.6	-0.567786	0.262577	-2.16236	0.0305905	0.0974412	34953.6	-1.62605	0.272527	-5.96657	2.42295e-09	1.26025e-08
Rv1100	Rv1100	Conserved protein	conserved hypothetical	T	47		108321	0.0315382	0.139407	0.226231	0.821021	0.994271	108321	-0.0737246	0.137767	-0.535141	0.592552	0.920128	108321	0.764162	0.171896	4.44549	8.77e-06	0.000364422	108321	0.0868765	0.120831	0.718993	0.472145	0.962131	108321	0.122021	0.121117	1.00747	0.313711	0.703054	108321	0.869425	0.164623	5.2813	1.28e-07	6.81e-06	108321	0.872902	0.210382	4.14913	3.33746e-05	8.79875e-05
Rv1105	Rv1105	Possible para-nitrobenzyl esterase (fragment)	intermediary metabolism and respiration	T	48		9912.77	-0.212814	0.424792	-0.500985	0.616382	0.987145	9912.77	-0.537876	0.407774	-1.31905	0.187151	NA	9912.77	-0.418046	0.424388	-0.985056	0.324597	0.581275	9912.77	0.40565	0.386504	1.04954	0.293931	NA	9912.77	0.569368	0.386946	1.47144	0.141172	NA	9912.77	-0.0929848	0.426006	-0.218271	0.827218	0.904011	9912.77	-2.09151	0.385361	-5.42742	5.71739e-08	2.38333e-07
Rv1122	gnd2	Probable 6-phosphogluconate dehydrogenase, decarboxylating Gnd2	intermediary metabolism and respiration	T	49		146687	0.164513	0.224737	0.732024	0.464154	0.986639	146687	0.303067	0.217117	1.39587	0.162753	0.632702	146687	0.124362	0.247176	0.503131	0.614872	0.810779	146687	-0.0453774	0.19755	-0.2297	0.818325	0.991264	146687	-0.02593	0.197961	-0.130985	0.895787	0.972765	146687	-0.0141921	0.245531	-0.0578015	0.953907	0.972584	146687	-0.868619	0.263084	-3.30168	0.000961062	0.00198059
Rv1125	Rv1125	Conserved hypothetical protein	conserved hypothetical	T	50		71723.5	0.232922	0.177767	1.31027	0.190106	0.894184	71723.5	0.12516	0.173465	0.721528	0.470585	0.858993	71723.5	-0.186709	0.20668	-0.903368	0.36633	0.623049	71723.5	-0.022693	0.155072	-0.146338	0.883654	0.991264	71723.5	0.0604895	0.155424	0.389191	0.697135	0.911638	71723.5	-0.0789468	0.201678	-0.391451	0.695464	0.816527	71723.5	-1.47817	0.237347	-6.22792	4.72673e-10	2.75737e-09
Rv1128c	Rv1128c	Conserved hypothetical protein	insertion seqs and phages	T	-40		35737.9	0.441549	0.32266	1.36847	0.171166	0.869536	35737.9	0.270442	0.309156	0.874774	0.381697	0.812405	35737.9	-0.0461265	0.332394	-0.13877	0.889632	0.950281	35737.9	0.202758	0.287803	0.704501	0.481121	0.964238	35737.9	0.153651	0.288282	0.53299	0.594041	0.863074	35737.9	0.124981	0.335234	0.372816	0.709286	0.827091	35737.9	-0.970525	0.316221	-3.06913	0.00214682	0.00418464
Rv1166	lpqW	Probable conserved lipoprotein LpqW	cell wall and cell processes	T	52		369796	0.00818466	0.236931	0.0345445	0.972443	0.998543	369796	-0.264871	0.228486	-1.15924	0.246357	0.724527	369796	0.299683	0.257616	1.1633	0.244709	0.490026	369796	0.12907	0.208654	0.618584	0.536191	0.967543	369796	0.171866	0.209079	0.822016	0.411068	0.782644	369796	0.572739	0.256785	2.23042	0.0257195	0.0860089	369796	-0.0157712	0.269337	-0.0585554	0.953306	0.961897
Rv1167c	Rv1167c	Probable transcriptional regulatory protein	regulatory proteins	T	-44		147933	-0.0221561	0.17255	-0.128404	0.897829	0.997958	147933	-0.192651	0.168659	-1.14225	0.253351	0.730555	147933	0.294721	0.202109	1.45823	0.144778	0.362781	147933	0.0578296	0.150443	0.384397	0.700684	0.988285	147933	0.0702365	0.150783	0.465812	0.64135	0.886199	147933	0.465216	0.196787	2.36405	0.0180762	0.0664493	147933	0.231079	0.234171	0.9868	0.323741	0.390952
Rv1178	Rv1178	Probable aminotransferase	intermediary metabolism and respiration	T	54		355236	0.338061	0.225662	1.49809	0.134111	0.859704	355236	0.0531524	0.217985	0.243834	0.807359	0.979212	355236	-0.21798	0.247964	-0.879078	0.379359	0.634867	355236	-0.399054	0.1984	-2.01136	0.044288	0.581335	355236	0.178639	0.198814	0.898526	0.368905	0.750285	355236	0.0669289	0.246392	0.271636	0.785902	0.878771	355236	0.0775644	0.263568	0.294287	0.768539	0.80845
Rv1184c	Rv1184c	Possible exported protein	cell wall and cell processes	T	-45		649483	-0.233755	0.210084	-1.11267	0.26585	0.92894	649483	-0.33553	0.203509	-1.64873	0.0992037	0.527571	649483	0.589822	0.234626	2.51388	0.0119411	0.0761622	649483	0.519476	0.184285	2.81887	0.00481924	0.224128	649483	0.412421	0.184678	2.23319	0.0255363	0.261722	649483	0.691598	0.231982	2.98126	0.00287064	0.0168682	649483	2.01234	0.255491	7.87635	3.37086e-15	4.54446e-14
Rv1228	lpqX	Probable lipoprotein LpqX	cell wall and cell processes	T	56		16797.4	0.0233981	0.313225	0.0747006	0.940453	0.997958	16797.4	0.216237	0.300185	0.720347	0.471312	0.859358	16797.4	0.483543	0.324006	1.49239	0.135597	0.349044	16797.4	0.289354	0.278939	1.03734	0.299579	0.893471	16797.4	0.365872	0.279429	1.30936	0.190413	0.592932	16797.4	0.290704	0.326621	0.890035	0.373447	0.55528	16797.4	-0.684986	0.310564	-2.20562	0.0274107	0.0429264
Rv1289	Rv1289	Unknown protein	conserved hypothetical	T	59		62750.3	-0.186142	0.192506	-0.966942	0.333573	0.959243	62750.3	-0.118856	0.187169	-0.635019	0.525416	0.889215	62750.3	0.61355	0.219508	2.79512	0.00518807	0.04366	62750.3	0.0393606	0.168364	0.233783	0.815154	0.991264	62750.3	0.232796	0.168739	1.37963	0.167702	0.568388	62750.3	0.546264	0.215577	2.53396	0.0112781	0.0469647	62750.3	0.22868	0.245944	0.929804	0.352472	0.420484
Rv1312	Rv1312	Conserved hypothetical secreted protein	cell wall and cell processes	T	60		122523	0.132492	0.165749	0.799354	0.424085	0.981209	122523	0.232713	0.162341	1.43348	0.15172	0.615918	122523	0.426435	0.196082	2.17478	0.0296468	0.133205	122523	0.00205213	0.144352	0.0142161	0.988658	0.998755	122523	0.144653	0.144684	0.999786	0.317414	0.70534	122523	0.326213	0.190309	1.71412	0.0865061	0.207934	122523	0.00278627	0.229801	0.0121247	0.990326	0.99131
Rv1341	Rv1341	Conserved protein	conserved hypothetical	T	62		83535.8	0.219574	0.187913	1.16849	0.24261	0.922934	83535.8	0.13451	0.182902	0.735421	0.462083	0.855156	83535.8	-0.154707	0.215533	-0.717791	0.472886	0.71127	83535.8	-0.213074	0.164227	-1.29744	0.19448	0.822718	83535.8	-0.0181947	0.164593	-0.110544	0.911978	0.978415	83535.8	-0.0696432	0.211268	-0.329645	0.741669	0.848671	83535.8	-0.00800375	0.243347	-0.0328903	0.973762	0.978374
Rv1377c	Rv1377c	Putative transferase	intermediary metabolism and respiration	T	-48		95945.8	0.0642243	0.161583	0.39747	0.691021	0.987145	95945.8	0.0150211	0.158461	0.094794	0.924478	0.990014	95945.8	0.352494	0.192349	1.83258	0.0668652	0.224799	95945.8	0.0384692	0.14061	0.273587	0.784402	0.991264	95945.8	0.13663	0.140935	0.969459	0.332316	0.71606	95945.8	0.401698	0.186302	2.15617	0.0310708	0.098464	95945.8	1.60351	0.22701	7.0636	1.62247e-12	1.39747e-11
Rv1392	metK	Probable S-adenosylmethionine synthetase MetK (mat) (AdoMet synthetase) (methionine adenosyltransferase)	intermediary metabolism and respiration	T	63		326877	0.0596753	0.288909	0.206554	0.836358	0.994271	326877	0.181433	0.277214	0.654489	0.512797	0.884198	326877	-0.553796	0.302628	-1.82996	0.0672561	0.224987	326877	-0.33434	0.256373	-1.30411	0.192195	0.819329	326877	-0.218157	0.256837	-0.8494	0.395659	0.773614	326877	-0.675554	0.304501	-2.21856	0.0265165	0.0879737	326877	-0.763373	0.296763	-2.57233	0.0101016	0.0173421
Rv1402	priA	Putative primosomal protein N' PriA (replication factor Y)	information pathways	T	64		65220.9	0.193126	0.235683	0.819432	0.41254	0.980455	65220.9	-0.156392	0.22729	-0.688073	0.491407	0.873941	65220.9	-0.172744	0.25654	-0.67336	0.500718	0.728155	65220.9	-0.0953718	0.207466	-0.459698	0.645733	0.988285	65220.9	0.218282	0.207894	1.04997	0.293734	0.687383	65220.9	0.176774	0.255592	0.691628	0.489171	0.65882	65220.9	-0.551707	0.268663	-2.05353	0.0400215	0.0607405
Rv1403c	Rv1403c	Putative methyltransferase	intermediary metabolism and respiration	T	-49		9547.09	0.299425	0.334224	0.895882	0.370316	0.971176	9547.09	0.188203	0.320056	0.588031	0.556511	NA	9547.09	-0.187621	0.342648	-0.547563	0.583992	0.788106	9547.09	0.309841	0.298522	1.03792	0.299308	NA	9547.09	-0.0784407	0.298973	-0.262367	0.793039	NA	9547.09	-0.0763989	0.345537	-0.221102	0.825013	0.902722	9547.09	-0.944322	0.323112	-2.92258	0.00347141	0.00649338
Rv1404	Rv1404	Probable transcriptional regulatory protein	regulatory proteins	T	65		136162	0.256574	0.177453	1.44587	0.148214	0.863371	136162	0.0562728	0.173211	0.32488	0.745272	0.964721	136162	0.187256	0.206426	0.907133	0.364336	0.620727	136162	0.129927	0.154848	0.839063	0.401434	0.930539	136162	0.182064	0.155196	1.17312	0.240747	0.644179	136162	0.387557	0.201441	1.92392	0.0543643	0.149077	136162	1.54194	0.237205	6.50046	8.00763e-11	5.27431e-10
Rv1409	ribG	Probable bifunctional riboflavin biosynthesis protein RibG : diaminohydroxyphosphoribosylaminopyrimidine deaminase (riboflavin-specific deaminase) + 5-amino-6-(5-phosphoribosylamino) uracil reductase (HTP reductase)	intermediary metabolism and respiration	T	66		222337	0.14886	0.145757	1.02129	0.307118	0.954879	222337	-0.011341	0.143719	-0.078911	0.937103	0.991017	222337	0.387819	0.177873	2.18031	0.0292342	0.132259	222337	-0.0118733	0.126502	-0.0938587	0.925221	0.993187	222337	0.123228	0.126798	0.97184	0.33113	0.715394	222337	0.54802	0.170923	3.20625	0.00134479	0.00954373	222337	1.01329	0.215496	4.70216	2.57422e-06	8.21591e-06
Rv1425	Rv1425	Possible triacylglycerol synthase (diacylglycerol acyltransferase)	lipid metabolism	T	67		165227	0.0749644	0.12727	0.589017	0.55585	0.986639	165227	0.000554385	0.126363	0.00438724	0.9965	0.998659	165227	0.173308	0.16015	1.08216	0.279182	0.530005	165227	0.315108	0.11007	2.86281	0.00419908	0.22248	165227	0.177673	0.110331	1.61036	0.107319	0.472326	165227	0.247718	0.152397	1.62548	0.10406	0.236452	165227	0.0520258	0.19975	0.260454	0.794513	0.829066
Rv1453	Rv1453	Possible transcriptional activator protein	regulatory proteins	T	68		62127.5	0.0640933	0.233241	0.274794	0.783475	0.994271	62127.5	0.250172	0.225031	1.11172	0.266258	0.739841	62127.5	0.304412	0.254441	1.1964	0.231542	0.477582	62127.5	0.194234	0.20527	0.946238	0.344027	0.90379	62127.5	-0.0272632	0.20569	-0.132545	0.894553	0.972528	62127.5	0.118333	0.253354	0.467067	0.640452	0.776439	62127.5	-0.786472	0.267423	-2.94093	0.00327232	0.00616678
Rv1466	Rv1466	Conserved protein	conserved hypothetical	T	69		100451	0.149472	0.191071	0.782286	0.434046	0.981692	100451	0.572631	0.185842	3.08128	0.0020611	0.0622701	100451	-0.0950305	0.21828	-0.435361	0.663301	0.840306	100451	-0.226805	0.167093	-1.35736	0.174667	0.795557	100451	-0.374286	0.167457	-2.23511	0.0254099	0.261722	100451	-0.51819	0.214251	-2.41861	0.0155801	0.0595482	100451	-0.436727	0.245154	-1.78144	0.0748413	0.107361
Rv1502	Rv1502	Hypothetical protein	unknown	T	70		67337.9	-0.00524318	0.195914	-0.0267627	0.978649	0.998543	67337.9	0.49079	0.190339	2.5785	0.009923	0.153782	67337.9	0.427118	0.222447	1.92009	0.0548466	0.19864	67337.9	-0.0128086	0.171458	-0.0747042	0.94045	0.993187	67337.9	0.0621504	0.171836	0.361684	0.717589	0.915343	67337.9	-0.0689144	0.218771	-0.315008	0.752756	0.856438	67337.9	-0.168039	0.247848	-0.677994	0.497776	0.562431
Rv1527c	pks5	Probable polyketide synthase Pks5	lipid metabolism	T	-52		227444	-0.0902925	0.197357	-0.457508	0.647306	0.987145	227444	0.124626	0.191685	0.650159	0.51559	0.885647	227444	-0.601215	0.223693	-2.68768	0.00719504	0.0542851	227444	-0.33533	0.17277	-1.9409	0.0522699	0.621454	227444	-0.415944	0.173145	-2.40228	0.0162931	0.211479	227444	-0.816133	0.220129	-3.70753	0.000209293	0.00238997	227444	0.19747	0.248655	0.794154	0.427106	0.495728
Rv1540	Rv1540	Conserved hypothetical protein member of yabO/yceC/yfiI family	conserved hypothetical	T	72		246368	0.14624	0.148909	0.982075	0.326063	0.959243	246368	0.204545	0.146656	1.39473	0.163098	0.632702	246368	-0.0442881	0.180789	-0.244971	0.806479	0.925396	246368	-0.0275674	0.1293	-0.213205	0.831167	0.991264	246368	0.0332886	0.129602	0.256852	0.797293	0.944273	246368	-0.102593	0.174	-0.589615	0.555449	0.711475	246368	-1.6992	0.217905	-7.79792	6.29381e-15	8.15766e-14
Rv1607	chaA	Probable ionic transporter integral membrane protein ChaA	cell wall and cell processes	T	73		129911	0.418619	0.132079	3.16945	0.00152726	0.186557	129911	-0.0560962	0.130875	-0.428626	0.668196	0.941419	129911	-0.0145902	0.164858	-0.0885012	0.929478	0.968397	129911	-0.131568	0.114308	-1.151	0.249733	0.853257	129911	0.312197	0.114586	2.72457	0.00643846	0.134715	129911	0.460125	0.157262	2.92585	0.00343516	0.0193126	129911	0.043544	0.204098	0.213349	0.831055	0.860294
Rv1631	coaE	Probable dephospho-CoA kinase CoaE (dephosphocoenzyme a kinase)	intermediary metabolism and respiration	T	74		232784	-0.0724406	0.121469	-0.59637	0.550928	0.986639	232784	-0.345743	0.120889	-2.86001	0.00423627	0.0954157	232784	0.0370032	0.15436	0.23972	0.810547	0.927161	232784	-0.193316	0.104935	-1.84225	0.0654388	0.659011	232784	0.223539	0.105189	2.12511	0.0335773	0.286981	232784	0.310306	0.146439	2.11901	0.0340899	0.105381	232784	0.985091	0.194213	5.07223	3.9318e-07	1.4474e-06
Rv1651c	PE_PGRS30	PE-PGRS family protein PE_PGRS30	PE/PPE families	T	-54		220452	0.0476318	0.211207	0.225521	0.821574	0.994271	220452	0.15526	0.204545	0.75905	0.447823	0.846507	220452	0.025989	0.23559	0.110315	0.91216	0.958191	220452	-0.202336	0.185291	-1.09199	0.274837	0.873456	220452	-0.364805	0.185685	-1.96465	0.0494549	0.350405	220452	-0.0816391	0.233016	-0.350358	0.72607	0.839023	220452	0.938666	0.256077	3.66556	0.000246794	0.000562684
Rv1684	Rv1684	Conserved hypothetical protein	conserved hypothetical	T	75		31999.2	0.143972	0.164563	0.874876	0.381642	0.977504	31999.2	0.283637	0.161197	1.75957	0.0784806	0.466618	31999.2	0.594522	0.195009	3.04869	0.00229845	0.0251108	31999.2	-0.0530932	0.143219	-0.370713	0.710851	0.988285	31999.2	0.272494	0.143569	1.89801	0.0576954	0.374433	31999.2	0.454857	0.189115	2.40519	0.0161641	0.0610662	31999.2	0.471404	0.228967	2.05883	0.0395106	0.0600102
Rv1752	Rv1752	Conserved hypothetical protein	conserved hypothetical	T	77		36450.7	-0.0588017	0.209848	-0.280211	0.779315	0.994271	36450.7	-0.251935	0.203242	-1.23958	0.215131	0.690796	36450.7	0.567394	0.234397	2.42065	0.0154927	0.089865	36450.7	-0.0269063	0.183972	-0.146252	0.883722	0.991264	36450.7	0.274027	0.18438	1.4862	0.137225	0.518898	36450.7	0.760527	0.231679	3.28267	0.00102827	0.00785031	36450.7	-0.288895	0.255294	-1.13161	0.257797	0.320339
Rv1759c	wag22	PE-PGRS family protein Wag22	PE/PPE families	T	-56		116834	0.250162	0.254541	0.982797	0.325707	0.959243	116834	0.0163067	0.244918	0.06658	0.946916	0.991017	116834	-0.358185	0.272751	-1.31323	0.189105	0.423259	116834	-0.0267609	0.224711	-0.11909	0.905204	0.991264	116834	-0.340812	0.225151	-1.51371	0.1301	0.510926	116834	-0.12433	0.27296	-0.455487	0.648759	0.781808	116834	-1.57778	0.278371	-5.66791	1.4455e-08	6.65163e-08
Rv1798	eccA5	ESX conserved component EccA5. ESX-5 type VII secretion system protein.	cell wall and cell processes	T	79		223088	0.214167	0.186528	1.14818	0.250895	0.923471	223088	0.0640583	0.181637	0.352672	0.724334	0.958645	223088	-0.0323728	0.214335	-0.151038	0.879945	0.947176	223088	-0.111205	0.163011	-0.68219	0.495119	0.967543	223088	0.0255684	0.163374	0.156502	0.875637	0.967786	223088	0.117736	0.209994	0.560663	0.575028	0.726398	223088	-0.434136	0.242571	-1.78973	0.0734974	0.105621
Rv1835c	Rv1835c	Conserved hypothetical protein	conserved hypothetical	T	-59		133972	0.254058	0.232167	1.09429	0.273826	0.93193	133972	-0.0328467	0.224037	-0.146613	0.883438	0.988898	133972	0.132341	0.253526	0.522002	0.601669	0.800791	133972	0.19313	0.204304	0.94531	0.344501	0.90379	133972	0.565393	0.204728	2.76167	0.00575064	0.127279	133972	0.419246	0.252379	1.66117	0.0966784	0.225319	133972	-0.239349	0.266889	-0.896812	0.369819	0.438324
Rv1866	Rv1866	Conserved protein	lipid metabolism	T	80		115445	-0.000735243	0.135647	-0.00542025	0.995675	0.998543	115445	-0.152631	0.134235	-1.13705	0.255518	0.73153	115445	0.179109	0.168303	1.06421	0.287235	0.538632	115445	-0.0409401	0.117481	-0.348484	0.727477	0.988285	115445	0.214881	0.117762	1.8247	0.068046	0.402937	115445	0.331005	0.160858	2.05775	0.0396145	0.117676	115445	1.07105	0.207218	5.1687	2.35733e-07	8.93081e-07
Rv1893	Rv1893	Conserved hypothetical protein	conserved hypothetical	T	82		63487.5	-0.240905	0.174146	-1.38335	0.166558	0.869021	63487.5	0.141647	0.170137	0.832543	0.405103	0.829786	63487.5	0.749954	0.203521	3.68489	0.000228799	0.00475407	63487.5	0.511497	0.151876	3.36787	0.00075751	0.0783921	63487.5	0.334618	0.152215	2.19832	0.0279266	0.261722	63487.5	0.367403	0.198304	1.85272	0.0639223	0.168906	63487.5	0.577793	0.235164	2.45698	0.0140111	0.0232998
Rv1913	Rv1913	Conserved hypothetical protein	conserved hypothetical	T	83		35917.4	-0.424001	0.216387	-1.95945	0.0500598	0.706439	35917.4	-0.226671	0.209321	-1.08288	0.27886	0.756923	35917.4	0.280592	0.239977	1.16924	0.242306	0.486284	35917.4	0.0327143	0.189889	0.172281	0.863217	0.991264	35917.4	0.0316163	0.190295	0.166144	0.868044	0.963706	35917.4	0.0832621	0.237722	0.350251	0.726151	0.839023	35917.4	-0.730386	0.258707	-2.82321	0.00475447	0.00869568
Rv1923	lipD	Probable lipase LipD	intermediary metabolism and respiration	T	84		239258	-0.0694446	0.136814	-0.507585	0.611744	0.987145	239258	-0.0337035	0.135345	-0.249019	0.803346	0.978998	239258	-0.00742505	0.169428	-0.0438241	0.965045	0.985333	239258	-0.317468	0.118543	-2.67809	0.00740434	0.267205	239258	-0.120579	0.118823	-1.01478	0.31021	0.700316	239258	-0.0431661	0.162048	-0.266378	0.789948	0.881828	239258	0.370303	0.208228	1.77836	0.075345	0.108007
Rv1924c	Rv1924c	Unknown protein	conserved hypothetical	T	-60		84919.9	0.243539	0.199008	1.22377	0.22104	0.919849	84919.9	-0.173103	0.193201	-0.895974	0.370267	0.808093	84919.9	0.309896	0.225126	1.37655	0.168653	0.395716	84919.9	0.254912	0.174239	1.463	0.143467	0.77013	84919.9	0.269356	0.174618	1.54255	0.122941	0.502592	84919.9	0.726538	0.221662	3.27769	0.0010466	0.00793423	84919.9	1.89411	0.24955	7.59009	3.1969e-14	3.71375e-13
Rv1989c	Rv1989c	Hypothetical protein	conserved hypothetical	T	-62		56474.9	-0.232142	0.153127	-1.516	0.129519	0.852986	56474.9	0.111183	0.150574	0.738396	0.460274	0.853438	56474.9	0.297128	0.184666	1.609	0.107617	0.305008	56474.9	-0.00754564	0.133028	-0.0567221	0.954767	0.993187	56474.9	-0.223224	0.133332	-1.6742	0.0940919	0.453963	56474.9	-0.0461973	0.178096	-0.259396	0.79533	0.88524	56474.9	0.0865892	0.221021	0.391769	0.695229	0.742769
Rv2019	Rv2019	Conserved protein	conserved hypothetical	T	86		33963.6	-0.346048	0.262096	-1.32031	0.186731	0.889926	33963.6	-0.847331	0.251975	-3.36276	0.000771663	0.0307781	33963.6	0.235995	0.279243	0.845125	0.398041	0.651707	33963.6	0.167383	0.23157	0.722821	0.46979	0.96052	33963.6	0.298404	0.232024	1.28609	0.198412	0.596544	33963.6	0.737278	0.279841	2.63463	0.00842289	0.0380635	33963.6	0.612084	0.282264	2.16848	0.0301221	0.046845
Rv2067c	Rv2067c	Conserved protein	conserved hypothetical	T	-65		183313	0.12443	0.181439	0.685796	0.492842	0.986639	183313	0.134413	0.176914	0.759762	0.447397	0.846507	183313	0.255968	0.209909	1.21942	0.222683	0.467033	183313	0.12832	0.158434	0.809926	0.417983	0.936998	183313	0.243191	0.158788	1.53154	0.125635	0.50304	183313	0.245985	0.205206	1.19872	0.230636	0.404567	183313	-0.441568	0.239595	-1.84297	0.0653329	0.0953156
Rv2081c	Rv2081c	Conserved transmembrane protein	cell wall and cell processes	T	-66		66164.4	-0.0864382	0.18561	-0.465699	0.641431	0.987145	66164.4	-0.0805858	0.180764	-0.445806	0.655738	0.938842	66164.4	-0.146624	0.213519	-0.686704	0.492269	0.721651	66164.4	-0.119422	0.162142	-0.736529	0.461409	0.958007	66164.4	0.0378955	0.162506	0.233194	0.815611	0.949521	66164.4	-0.152477	0.209089	-0.729244	0.465852	0.638577	66164.4	-0.327289	0.24201	-1.35238	0.176254	0.229097
Rv2109c	prcA	Proteasome alpha subunit PrcA; assembles with beta subunit PrcB.	intermediary metabolism and respiration	T	-67		211698	-0.0154918	0.132072	-0.117298	0.906624	0.997958	211698	-0.0608029	0.130891	-0.464532	0.642267	0.935024	211698	0.339656	0.164856	2.06032	0.0393683	0.159989	211698	-0.0232644	0.114332	-0.203481	0.838759	0.991264	211698	0.14162	0.114604	1.23573	0.216557	0.611458	211698	0.384967	0.15728	2.44765	0.014379	0.0560558	211698	1.23269	0.204118	6.03913	1.54949e-09	8.30507e-09
Rv2128	Rv2128	Conserved transmembrane protein	cell wall and cell processes	T	88		67858	0.0272777	0.213686	0.127653	0.898424	0.997958	67858	-0.449893	0.206834	-2.17514	0.0296198	0.286399	67858	0.561553	0.237708	2.36237	0.0181587	0.0990499	67858	0.152481	0.187506	0.813204	0.416101	0.936998	67858	0.513543	0.187911	2.73291	0.00627776	0.133147	67858	1.03872	0.235294	4.41458	1.01e-05	0.000206213	67858	2.30224	0.257361	8.94559	3.69974e-19	8.57106e-18
Rv2129c	Rv2129c	Probable oxidoreductase	intermediary metabolism and respiration	T	-69		218013	-0.456611	0.189688	-2.40717	0.0160768	0.505884	218013	-0.249333	0.184569	-1.3509	0.176729	0.649714	218013	-0.112224	0.217073	-0.516987	0.605165	0.803228	218013	0.161471	0.165854	0.973568	0.330271	0.898238	218013	-0.0496437	0.166218	-0.298666	0.765195	0.931782	218013	-0.319501	0.212958	-1.50031	0.133535	0.279548	218013	-1.05222	0.244376	-4.30573	1.66435e-05	4.64613e-05
Rv2143	Rv2143	Conserved hypothetical protein	conserved hypothetical	T	89		73390.5	0.0558459	0.23045	0.242334	0.808521	0.994271	73390.5	-0.115171	0.222432	-0.517783	0.60461	0.924172	73390.5	0.0911009	0.252052	0.361438	0.717772	0.87257	73390.5	-0.0363065	0.202727	-0.17909	0.857867	0.991264	73390.5	0.312127	0.203151	1.53643	0.124434	0.502592	73390.5	0.262118	0.250784	1.04519	0.295933	0.477084	73390.5	0.619752	0.266002	2.32988	0.0198127	0.0319589
Rv2144c	Rv2144c	Probable transmembrane protein	cell wall and cell processes	T	-70		254721	-0.055686	0.206048	-0.270257	0.786963	0.994271	254721	0.327395	0.199752	1.639	0.101212	0.533166	254721	-0.60042	0.231165	-2.59736	0.00939429	0.0652903	254721	-0.338767	0.180622	-1.87556	0.0607155	0.652128	254721	-0.538477	0.181008	-2.97488	0.00293104	0.0987332	254721	-0.983501	0.228224	-4.30937	1.64e-05	0.000309839	254721	-0.545611	0.253347	-2.15361	0.0312709	0.0484446
Rv2182c	Rv2182c	1-acylglycerol-3-phosphate O-acyltransferase	conserved hypothetical	T	-72		425349	0.125777	0.128217	0.980968	0.326609	0.959243	425349	0.187355	0.127269	1.47212	0.140989	0.601724	425349	-0.0170629	0.161089	-0.105922	0.915644	0.959297	425349	0.0239386	0.110927	0.215805	0.82914	0.991264	425349	-0.0438484	0.11119	-0.394355	0.693319	0.908528	425349	-0.0786405	0.153379	-0.51272	0.608147	0.751745	425349	0.110832	0.200642	0.552385	0.580684	0.639896
Rv2208	cobS	Probable cobalamin 5'-phosphate synthase CobS	intermediary metabolism and respiration	T	91		78336.6	0.551065	0.194026	2.84016	0.00450903	0.307682	78336.6	0.119269	0.188569	0.632495	0.527064	0.88929	78336.6	-0.125725	0.220833	-0.569322	0.569138	0.77559	78336.6	-0.102016	0.169735	-0.601028	0.547821	0.967543	78336.6	0.154674	0.170111	0.909254	0.363216	0.745726	78336.6	0.306071	0.217001	1.41046	0.158404	0.313759	78336.6	0.823747	0.2468	3.33772	0.000844695	0.00175785
Rv2249c	glpD1	Probable glycerol-3-phosphate dehydrogenase GlpD1	intermediary metabolism and respiration	T	-75		68894.6	0.121566	0.234331	0.518779	0.603915	0.987145	68894.6	-0.071237	0.226018	-0.315183	0.752623	0.965748	68894.6	-0.411988	0.255363	-1.61335	0.106669	0.304521	68894.6	0.164217	0.206216	0.796337	0.425836	0.940737	68894.6	-0.153975	0.206633	-0.745165	0.456172	0.807304	68894.6	-0.219185	0.254314	-0.86187	0.388759	0.57191	68894.6	-1.5384	0.267953	-5.74132	9.39412e-09	4.4867e-08
Rv2309c	Rv2309c	Possible integrase (fragment)	insertion seqs and phages	T	-76		61045.5	0.143513	0.298626	0.480578	0.630816	0.987145	5379.13	0.530646	0.350357	1.51458	0.129878	NA	61045.5	1.05929	0.311154	3.40438	0.000663139	0.0103209	5379.13	-0.452612	0.328501	-1.37781	0.168262	NA	5379.13	-0.719708	0.328968	-2.18778	0.0286858	NA	61045.5	1.50499	0.313372	4.80257	1.57e-06	4.82e-05	5379.13	-1.53065	0.343342	-4.45808	8.26989e-06	2.44219e-05
Rv2328	PE23	PE family protein PE23	PE/PPE families	T	97		43659.2	0.151822	0.227979	0.665945	0.505447	0.986639	43659.2	0.480401	0.220109	2.18256	0.029068	0.283932	43659.2	-0.216407	0.249942	-0.865831	0.386583	0.640546	43659.2	-0.181842	0.200457	-0.907136	0.364335	0.912421	43659.2	-0.499091	0.200865	-2.48471	0.0129658	0.191469	43659.2	-0.544987	0.248484	-2.19325	0.0282896	0.0923363	43659.2	-0.0233471	0.26472	-0.0881952	0.929722	0.943532
Rv2396	PE_PGRS41	PE-PGRS family protein PE_PGRS41	PE/PPE families	T	100		850263	0.176597	0.16237	1.08762	0.276762	0.934376	850263	-0.177727	0.15921	-1.1163	0.264292	0.738669	850263	-0.674147	0.193054	-3.49202	0.000479383	0.00798509	850263	-0.220681	0.141342	-1.56132	0.118448	0.734867	850263	-0.14407	0.141666	-1.01697	0.309167	0.700058	850263	-0.319824	0.187075	-1.7096	0.0873391	0.209188	850263	-1.60828	0.227554	-7.06766	1.57563e-12	1.36004e-11
Rv2416c	eis	Enhanced intracellular survival protein Eis, GCN5-related N-acetyltransferase	virulence, detoxification and adaptation	T	-79		81982.7	-0.0736637	0.23461	-0.313984	0.753533	0.994271	81982.7	0.240913	0.226296	1.06459	0.28706	0.760973	81982.7	-0.379557	0.255614	-1.48488	0.137575	0.352105	81982.7	0.106647	0.206503	0.516443	0.605545	0.985153	81982.7	-0.331602	0.206917	-1.60258	0.109026	0.476011	81982.7	-0.694134	0.254605	-2.72632	0.00640448	0.0309179	81982.7	-1.25012	0.268118	-4.66256	3.12307e-06	9.85063e-06
Rv2429	ahpD	Alkyl hydroperoxide reductase D protein AhpD (alkyl hydroperoxidase D)	virulence, detoxification and adaptation	T	101		88780.7	1.15177	0.349835	3.29233	0.000993613	0.16165	88780.7	0.935727	0.335124	2.79218	0.0052354	0.108948	88780.7	0.625546	0.356716	1.75363	0.0794946	0.249341	88780.7	0.451818	0.313538	1.44103	0.149576	0.77013	88780.7	0.6413	0.314008	2.04231	0.0411211	0.318474	88780.7	0.841591	0.359897	2.33842	0.0193652	0.0694495	88780.7	1.63876	0.333211	4.91808	8.7397e-07	3.05019e-06
Rv2439c	proB	Probable glutamate 5-kinase protein ProB (gamma-glutamyl kinase) (GK)	intermediary metabolism and respiration	T	-80		100528	0.261578	0.178819	1.46281	0.143519	0.859704	100528	0.23191	0.174461	1.3293	0.18375	0.652672	100528	-0.384489	0.207615	-1.85193	0.064036	0.219311	100528	-0.223298	0.156048	-1.43096	0.152441	0.776194	100528	-0.188689	0.156397	-1.20647	0.227635	0.62706	100528	-0.354821	0.202705	-1.75043	0.0800447	0.198316	100528	-1.02077	0.238008	-4.28882	1.79625e-05	4.98325e-05
Rv2452c	Rv2452c	Hypothetical protein	conserved hypothetical	T	-81		6445.32	0.675573	0.403249	1.67533	0.0938702	0.810258	6445.32	0.138208	0.386642	0.357456	0.720751	NA	6445.32	-0.171204	0.404932	-0.422797	0.672443	0.844956	6445.32	0.520845	0.365137	1.42644	0.153742	NA	6445.32	0.259249	0.365565	0.709175	0.478216	NA	6445.32	0.366162	0.407308	0.898981	0.368663	0.5504	6445.32	-0.645779	0.369548	-1.74748	0.0805539	0.114456
Rv2468c	Rv2468c	Conserved protein	conserved hypothetical	T	-83		229747	-0.0884047	0.23726	-0.372607	0.709441	0.990217	77528.2	0.0875376	0.247394	0.353839	0.72346	0.958645	229747	-0.149317	0.257903	-0.578964	0.562613	0.772054	77528.2	-0.368375	0.227131	-1.62186	0.104833	0.722422	77528.2	-0.178353	0.227574	-0.783712	0.433209	0.795067	229747	-0.424257	0.257087	-1.65024	0.0988929	0.228355	77528.2	0.176308	0.27975	0.630236	0.52854	0.590783
Rv2482c	plsB2	Probable glycerol-3-phosphate acyltransferase PlsB2 (GPAT)	lipid metabolism	T	-85		341881	-0.0254688	0.113668	-0.224063	0.822708	0.994271	341881	0.0390696	0.113494	0.344243	0.730663	0.960093	341881	-0.122803	0.146387	-0.838897	0.401527	0.655655	341881	0.215522	0.0980629	2.1978	0.0279636	0.480146	341881	0.118315	0.0982985	1.20363	0.228734	0.628367	341881	-0.187342	0.138311	-1.3545	0.175578	0.334794	341881	-0.0317675	0.18626	-0.170555	0.864574	0.888602
Rv2490c	PE_PGRS43	PE-PGRS family protein PE_PGRS43	PE/PPE families	T	-86		150604	0.162698	0.236425	0.688158	0.491353	0.986639	150604	-0.336111	0.227993	-1.47422	0.140423	0.600984	150604	-0.573141	0.257164	-2.2287	0.0258339	0.122083	150604	-0.0867475	0.208152	-0.41675	0.676861	0.988285	150604	-0.28633	0.208576	-1.37278	0.169819	0.568887	150604	-0.0743326	0.256276	-0.29005	0.771778	0.869851	150604	-2.16559	0.269049	-8.04906	8.34352e-16	1.21418e-14
Rv2495c	bkdC	Probable branched-chain keto acid dehydrogenase E2 component BkdC	intermediary metabolism and respiration	T	-87		155237	-0.134134	0.139309	-0.96285	0.335623	0.959243	155237	0.374756	0.137679	2.72195	0.0064898	0.121882	155237	-0.526659	0.171797	-3.06558	0.00217247	0.0241912	155237	-0.0688894	0.120756	-0.570482	0.568351	0.970689	155237	-0.395999	0.121036	-3.27175	0.00106885	0.0677311	155237	-1.03555	0.164526	-6.29415	3.09e-10	4.68e-08	155237	-0.543831	0.210308	-2.58587	0.00971329	0.0167326
Rv2511	orn	Oligoribonuclease Orn	intermediary metabolism and respiration	T	102		107001	0.0402651	0.184848	0.217829	0.827563	0.994271	107001	-0.40482	0.180066	-2.24817	0.0245652	0.26332	107001	0.0877692	0.212876	0.412302	0.680118	0.848254	107001	0.114573	0.161479	0.709525	0.477999	0.962456	107001	0.200096	0.161838	1.23639	0.216312	0.611458	107001	0.532854	0.208402	2.55685	0.0105623	0.0447522	107001	0.708505	0.241587	2.93271	0.00336017	0.00631461
Rv2525c	Rv2525c	Conserved hypothetical protein. Secreted; predicted to be a substrate of the twin arginine translocation (tat) export system.	conserved hypothetical	T	-90		202035	-0.0548624	0.174858	-0.313754	0.753708	0.994271	202035	-0.104418	0.170808	-0.611314	0.540991	0.894411	202035	-0.0371684	0.204143	-0.182071	0.855527	0.94328	202035	-0.0336835	0.152523	-0.220842	0.825216	0.991264	202035	-0.127225	0.152866	-0.832266	0.405259	0.781127	202035	0.0123868	0.198985	0.0622503	0.950364	0.971403	202035	0.460509	0.235615	1.9545	0.0506425	0.0751344
Rv2537c	aroD	3-dehydroquinate dehydratase AroD (AROQ) (3-dehydroquinase) (type II dhqase)	intermediary metabolism and respiration	T	-91		48526.9	0.148527	0.197342	0.75264	0.451666	0.986639	48526.9	-0.297739	0.191635	-1.55368	0.120261	0.572735	48526.9	0.0957874	0.223664	0.428265	0.668458	0.842839	48526.9	-0.000137756	0.17269	-0.000797707	0.999364	0.999886	48526.9	0.423436	0.173081	2.44647	0.0144264	0.202339	48526.9	0.542054	0.220058	2.46323	0.0137691	0.0544641	48526.9	0.168105	0.2486	0.676206	0.49891	0.563335
Rv2591	PE_PGRS44	PE-PGRS family protein PE_PGRS44	PE/PPE families	T	105		131164	-0.0242153	0.165283	-0.146508	0.88352	0.997958	131164	-0.0872221	0.161904	-0.538727	0.590075	0.919576	131164	0.0444913	0.195659	0.227392	0.820119	0.929955	131164	-0.14459	0.143923	-1.00463	0.315073	0.896122	131164	-0.0951046	0.144252	-0.659293	0.509708	0.825531	131164	0.107498	0.189851	0.566225	0.571241	0.723802	131164	-0.693029	0.229485	-3.01994	0.00252826	0.00485074
Rv2615c	PE_PGRS45	PE-PGRS family protein PE_PGRS45	PE/PPE families	T	-95		202770	0.313223	0.156035	2.00739	0.0447081	0.703978	202770	-0.110578	0.153293	-0.721348	0.470696	0.858993	202770	-0.186104	0.187326	-0.993477	0.320477	0.576315	202770	-0.224502	0.135647	-1.65504	0.0979163	0.714136	202770	-0.0369058	0.135962	-0.271441	0.786051	0.938661	202770	0.237697	0.180936	1.3137	0.188946	0.352339	202770	-1.63853	0.223133	-7.3433	2.08387e-13	2.09924e-12
Rv2669	Rv2669	GCN5-related N-acetyltransferase	intermediary metabolism and respiration	T	107		39340.6	0.171461	0.297032	0.577248	0.563772	0.986639	39340.6	-0.160251	0.284852	-0.562578	0.573723	0.912286	39340.6	-0.0388674	0.309729	-0.125489	0.900137	0.9534	39340.6	0.52234	0.263857	1.97964	0.0477444	0.599388	39340.6	0.312855	0.264325	1.1836	0.23657	0.638195	39340.6	0.292845	0.311864	0.939015	0.347723	0.530133	39340.6	-0.802322	0.301255	-2.66327	0.00773851	0.0135921
Rv2693c	Rv2693c	Probable conserved integral membrane alanine and leucine rich protein	cell wall and cell processes	T	-97		84043.9	-0.157449	0.189959	-0.828858	0.407185	0.98039	84043.9	0.203828	0.184812	1.1029	0.270072	0.743426	84043.9	-0.0152079	0.217293	-0.0699879	0.944203	0.975669	84043.9	0.029533	0.166082	0.177822	0.858863	0.991264	84043.9	-0.270122	0.166444	-1.6229	0.104611	0.469586	84043.9	-0.376485	0.213186	-1.76599	0.0773972	0.193301	84043.9	-0.667653	0.244513	-2.73054	0.00632307	0.011283
Rv2701c	suhB	Inositol-1-monophosphatase SuhB	intermediary metabolism and respiration	T	-98		46932	0.0119477	0.180134	0.0663268	0.947118	0.998543	46932	0.233648	0.175661	1.33011	0.183482	0.652672	46932	0.381946	0.208783	1.82939	0.0673409	0.225084	46932	-0.223486	0.157192	-1.42174	0.155102	0.778933	46932	-0.315304	0.157541	-2.00141	0.0453479	0.336206	46932	0.160246	0.203939	0.785757	0.43201	0.611887	46932	-0.371204	0.238774	-1.55462	0.120036	0.164077
Rv2705c	Rv2705c	Conserved hypothetical protein	conserved hypothetical	T	-99		34705.7	0.697538	0.359412	1.94078	0.0522854	0.706439	34705.7	0.228503	0.344303	0.66367	0.506902	0.882055	34705.7	0.173845	0.365317	0.475874	0.634164	0.826217	34705.7	0.383486	0.322663	1.1885	0.234635	0.852108	34705.7	0.597839	0.323133	1.85013	0.0642945	0.391389	34705.7	0.642879	0.36849	1.74463	0.081049	0.199398	34705.7	0.502517	0.339425	1.4805	0.138741	0.186359
Rv2721c	Rv2721c	Possible conserved transmembrane alanine and glycine rich protein	cell wall and cell processes	T	-100		814605	0.0937807	0.139294	0.673255	0.500785	0.986639	814605	0.0488224	0.137679	0.354611	0.722881	0.958645	814605	-0.576735	0.171792	-3.35717	0.000787456	0.0118885	814605	-0.143807	0.120762	-1.19082	0.233723	0.852108	814605	-0.276196	0.121045	-2.28176	0.0225037	0.250634	814605	-0.531777	0.164531	-3.23207	0.00122898	0.00889412	814605	0.00770976	0.210312	0.0366587	0.970757	0.976328
Rv2752c	Rv2752c	Conserved hypothetical protein	conserved hypothetical	T	-104		197871	0.0975976	0.135029	0.722789	0.46981	0.986639	197871	0.102743	0.133662	0.768679	0.442084	0.84569	197871	0.0987299	0.16771	0.588693	0.556067	0.767416	197871	0.0205359	0.116948	0.175598	0.86061	0.991264	197871	0.0294608	0.117225	0.251319	0.801568	0.944582	197871	0.0935841	0.160247	0.583999	0.559221	0.714491	197871	-0.826259	0.206689	-3.99759	6.39904e-05	0.000161823
Rv2887	Rv2887	Probable transcriptional regulatory protein	regulatory proteins	T	111		58890.5	0.0365648	0.224144	0.16313	0.870416	0.996779	58890.5	-0.425448	0.216549	-1.96467	0.0494519	0.370551	58890.5	-0.051519	0.246651	-0.208874	0.834547	0.935735	58890.5	-0.131669	0.196973	-0.668463	0.503838	0.967543	58890.5	0.135997	0.197388	0.688981	0.490836	0.818457	58890.5	0.410494	0.244948	1.67584	0.0937689	0.22027	58890.5	0.584033	0.262757	2.22271	0.0262351	0.0411974
Rv2962c	Rv2962c	Possible glycosyl transferase	intermediary metabolism and respiration	T	-107		270037	-0.0778688	0.18242	-0.426865	0.669478	0.987145	270037	-0.471639	0.17783	-2.65219	0.00799713	0.134894	270037	0.234935	0.210763	1.11469	0.264985	0.511813	270037	-0.107793	0.15932	-0.676582	0.498671	0.967543	270037	0.169886	0.159676	1.06395	0.287352	0.680796	270037	0.628705	0.206135	3.04997	0.00228865	0.014215	270037	0.84025	0.24018	3.49842	0.000468031	0.00101214
Rv3036c	TB22.2	Probable conserved secreted protein TB22.2	cell wall and cell processes	T	-109		139067	-0.0360475	0.184896	-0.194961	0.845423	0.994623	139067	-0.272621	0.180122	-1.51354	0.130143	0.583677	139067	0.432957	0.212917	2.03345	0.0420069	0.167668	139067	0.259308	0.16154	1.60523	0.108443	0.729013	139067	0.29092	0.161899	1.79692	0.0723487	0.408988	139067	0.669531	0.208459	3.21181	0.00131902	0.00946081	139067	1.02168	0.241625	4.22837	2.35387e-05	6.40678e-05
Rv3047c	Rv3047c	Hypothetical protein	conserved hypothetical	T	-110		40337.6	-0.0465139	0.294796	-0.157783	0.874627	0.996779	40337.6	-0.723801	0.282732	-2.56003	0.0104664	0.158402	40337.6	-0.264357	0.307749	-0.859003	0.390339	0.644455	40337.6	0.253731	0.261746	0.969377	0.332357	0.898238	40337.6	-0.127609	0.26221	-0.486668	0.626494	0.879589	40337.6	0.41293	0.309797	1.33291	0.182563	0.34485	40337.6	-0.409442	0.29998	-1.3649	0.172286	0.224709
Rv3060c	Rv3060c	Probable transcriptional regulatory protein (probably GntR-family)	regulatory proteins	T	-111		92530.5	0.0673087	0.165047	0.407816	0.683409	0.987145	92530.5	-0.0384364	0.161675	-0.23774	0.812083	0.979212	92530.5	0.00390315	0.195429	0.0199722	0.984066	0.992436	92530.5	-0.131454	0.14369	-0.914841	0.360275	0.912421	92530.5	-0.00219598	0.144023	-0.0152474	0.987835	0.996238	92530.5	0.109648	0.189596	0.578327	0.563043	0.717027	92530.5	-0.567844	0.22931	-2.47631	0.0132747	0.0221759
Rv3067	Rv3067	Conserved hypothetical protein	conserved hypothetical	T	119		16746.4	-0.135983	0.233958	-0.581226	0.561088	0.986639	16746.4	-0.253279	0.225636	-1.12251	0.261645	0.737445	16746.4	0.268881	0.255045	1.05425	0.291769	0.541857	16746.4	0.252999	0.205806	1.22931	0.218956	0.841579	16746.4	0.158281	0.206228	0.767506	0.442781	0.800681	16746.4	0.386177	0.253928	1.52081	0.128307	0.272881	16746.4	0.249053	0.267711	0.930305	0.352213	0.4203
Rv3068c	pgmA	Probable phosphoglucomutase PgmA (glucose phosphomutase) (PGM)	intermediary metabolism and respiration	T	-112		112470	-0.0755472	0.170782	-0.442359	0.658229	0.987145	112470	-0.0274581	0.16702	-0.1644	0.869417	0.988727	112470	0.660933	0.200548	3.29564	0.000981994	0.0139381	112470	0.0732671	0.14886	0.492189	0.622586	0.987348	112470	0.117351	0.149199	0.786544	0.431549	0.794944	112470	0.612844	0.195109	3.14103	0.00168353	0.0112729	112470	0.393269	0.233055	1.68745	0.0915164	0.12818
Rv3081	Rv3081	Conserved hypothetical protein	conserved hypothetical	T	120		53146	0.139177	0.18083	0.769652	0.441506	0.981692	53146	-0.43907	0.176311	-2.49032	0.0127627	0.179309	53146	-0.0181527	0.20935	-0.08671	0.930902	0.968735	53146	0.0915644	0.157812	0.580211	0.561772	0.970689	53146	0.350574	0.158175	2.21636	0.0266666	0.261722	53146	0.560094	0.204563	2.73801	0.00618124	0.0300954	53146	0.115033	0.239183	0.480941	0.630558	0.685856
Rv3082c	virS	Virulence-regulating transcriptional regulator VirS (AraC/XylS family)	virulence, detoxification and adaptation	T	-113		52758.6	0.286342	0.283889	1.00864	0.313147	0.959243	52758.6	0.12565	0.272467	0.461158	0.644685	0.935024	52758.6	0.316574	0.298227	1.06152	0.288453	0.539632	52758.6	0.297045	0.251705	1.18013	0.237947	0.852108	52758.6	-0.136036	0.252163	-0.539478	0.589557	0.859926	52758.6	0.477265	0.299878	1.59153	0.11149	0.246662	52758.6	-0.0838955	0.293971	-0.285387	0.775348	0.812855
Rv3092c	Rv3092c	Probable conserved integral membrane protein	cell wall and cell processes	T	-114		122349	0.268701	0.215113	1.24911	0.211624	0.910425	122349	0.418061	0.208166	2.0083	0.0446111	0.352926	122349	0.175469	0.23893	0.734395	0.462708	0.703044	122349	-0.197047	0.188816	-1.04359	0.296673	0.89142	122349	0.0764423	0.189219	0.403987	0.686222	0.906988	122349	0.0261091	0.236622	0.110341	0.912139	0.948126	122349	-1.08867	0.258105	-4.21792	2.46571e-05	6.67962e-05
Rv3143	Rv3143	Probable response regulator	regulatory proteins	T	121		56492.8	0.169675	0.187662	0.904149	0.365916	0.9704	56492.8	-0.169411	0.182659	-0.92747	0.353683	0.804987	56492.8	-0.0266407	0.215322	-0.123725	0.901533	0.9534	56492.8	0.0759202	0.163986	0.462967	0.643388	0.988285	56492.8	0.223255	0.164352	1.35839	0.174339	0.572638	56492.8	0.312445	0.211028	1.48059	0.138717	0.286313	56492.8	1.02259	0.2432	4.20472	2.61405e-05	7.03889e-05
Rv3159c	PPE53	PPE family protein PPE53	PE/PPE families	T	-117		77616.4	0.0577665	0.221223	0.261123	0.793998	0.994271	77616.4	0.263672	0.213844	1.23301	0.217572	0.692857	77616.4	0.266901	0.24416	1.09314	0.274332	0.523842	77616.4	-0.0299558	0.19435	-0.154133	0.877505	0.991264	77616.4	-0.299434	0.194754	-1.5375	0.124172	0.502592	77616.4	0.0609959	0.24227	0.251768	0.80122	0.887773	77616.4	-0.62815	0.261265	-2.40426	0.0162051	0.0266733
Rv3185	Rv3185	Probable transposase	insertion seqs and phages	T	122		22140.2	-0.584211	0.258152	-2.26305	0.0236326	0.578463	22140.2	-0.304978	0.248276	-1.22838	0.219305	0.693801	22140.2	0.266636	0.275784	0.966828	0.33363	0.589594	22140.2	0.0568208	0.227913	0.249309	0.803122	0.991264	22140.2	0.364441	0.228387	1.59572	0.110552	0.479393	22140.2	-0.0125975	0.27616	-0.0456168	0.963616	0.976945	22140.2	-1.48408	0.280149	-5.29747	1.17416e-07	4.66309e-07
Rv3193c	Rv3193c	Probable conserved transmembrane protein	cell wall and cell processes	T	-119		750682	-0.111066	0.154789	-0.71753	0.473047	0.986639	750682	-0.217124	0.152155	-1.42699	0.153583	0.616423	750682	0.194417	0.1862	1.04413	0.296425	0.549122	750682	0.0238629	0.13457	0.177327	0.859252	0.991264	750682	0.1726	0.134881	1.27965	0.200669	0.59916	750682	0.300475	0.17976	1.67154	0.0946148	0.221744	750682	0.0728151	0.222268	0.3276	0.743214	0.787771
Rv3205c	Rv3205c	Conserved protein	conserved hypothetical	T	-120		414255	0.091136	0.121631	0.749286	0.453685	0.986639	414255	-0.134194	0.12105	-1.10858	0.26761	0.740909	414255	0.120186	0.15453	0.777754	0.436714	0.684431	414255	0.0143264	0.105095	0.136319	0.891569	0.991264	414255	0.0573419	0.105346	0.544319	0.586222	0.85803	414255	0.345516	0.14662	2.35653	0.0184465	0.067341	414255	0.985973	0.194382	5.07234	3.92956e-07	1.4474e-06
Rv3212	Rv3212	Conserved alanine valine rich protein	conserved hypothetical	T	124		233059	0.326274	0.214038	1.52438	0.127415	0.852986	233059	0.0414445	0.20717	0.200051	0.841441	0.983783	233059	-0.531942	0.23801	-2.23496	0.0254199	0.120692	233059	-0.544343	0.187845	-2.89783	0.0037576	0.217367	233059	0.158169	0.188247	0.840221	0.400785	0.777837	233059	-0.247113	0.23563	-1.04873	0.294301	0.475292	233059	-0.875033	0.257551	-3.39752	0.000680002	0.00143663
Rv3216	Rv3216	GCN5-related N-acetyltransferase, pseudogene	intermediary metabolism and respiration	T	125		52000.3	-0.0258098	0.264033	-0.0977522	0.922129	0.997958	52000.3	0.000882964	0.253815	0.00347877	0.997224	0.998659	52000.3	0.826991	0.280963	2.94342	0.00324609	0.0320209	52000.3	0.188784	0.233421	0.808771	0.418647	0.936998	52000.3	0.377731	0.233875	1.61509	0.10629	0.471098	52000.3	0.800298	0.281692	2.84104	0.00449673	0.0236945	52000.3	0.626828	0.28333	2.21236	0.0269418	0.0422743
Rv3229c	desA3	Possible linoleoyl-CoA desaturase (delta(6)-desaturase)	lipid metabolism	T	-123		488247	-0.0737017	0.200027	-0.368458	0.712532	0.990302	488247	0.312463	0.194171	1.60922	0.107569	0.54561	488247	0.549242	0.225997	2.4303	0.0150863	0.0883909	488247	1.40028	0.175199	7.99252	1.3221e-15	4.70835e-12	488247	0.220122	0.175574	1.25373	0.209942	0.604866	488247	0.163077	0.222634	0.732488	0.463871	0.636779	488247	0.765296	0.25012	3.05971	0.00221551	0.00430811
Rv3255c	manA	Probable mannose-6-phosphate isomerase ManA (phosphomannose isomerase) (phosphomannoisomerase) (PMI) (phosphohexoisomerase) (phosphohexomutase)	intermediary metabolism and respiration	T	-124		230116	0.181551	0.15815	1.14797	0.25098	0.923471	230116	-0.0204226	0.155273	-0.131527	0.895358	0.98892	230116	-0.0138321	0.189248	-0.0730897	0.941735	0.974117	230116	0.199022	0.137555	1.44686	0.147937	0.77013	230116	0.20204	0.137872	1.46542	0.142806	0.526369	230116	0.188142	0.182997	1.02812	0.303895	0.485647	230116	-0.702206	0.224639	-3.12593	0.00177246	0.00349549
Rv3263	Rv3263	Probable DNA methylase (modification methylase) (methyltransferase)	information pathways	T	127		70908.5	-0.0565178	0.260198	-0.217211	0.828044	0.994271	70908.5	-0.076659	0.25022	-0.306366	0.759326	0.967857	70908.5	0.209359	0.277632	0.754088	0.450796	0.695308	70908.5	0.353557	0.229901	1.53786	0.124082	0.747027	70908.5	0.349388	0.23035	1.51677	0.129325	0.509807	70908.5	0.2295	0.27816	0.825067	0.409333	0.590771	70908.5	-0.259317	0.281316	-0.921801	0.356632	0.424442
Rv3286c	sigF	Alternative RNA polymerase sigma factor SigF	information pathways	T	-127		57759.2	0.0337296	0.212241	0.158921	0.873731	0.996779	57759.2	-0.269013	0.205478	-1.3092	0.190466	0.659397	57759.2	-0.130757	0.236458	-0.552981	0.580276	0.784922	57759.2	-0.022376	0.186176	-0.120188	0.904334	0.991264	57759.2	0.125318	0.186576	0.671676	0.50179	0.822682	57759.2	0.171985	0.233926	0.735212	0.462211	0.635461	57759.2	0.362543	0.256583	1.41297	0.157665	0.208377
Rv3298c	lpqC	Possible esterase lipoprotein LpqC	cell wall and cell processes	T	-128		86842.4	-0.0873737	0.181203	-0.482187	0.629673	0.987145	86842.4	-0.0148164	0.176676	-0.0838621	0.933166	0.991017	86842.4	0.0558249	0.209688	0.266229	0.790063	0.916737	86842.4	-0.130296	0.158182	-0.823711	0.410104	0.934918	86842.4	-0.0365825	0.158538	-0.23075	0.817509	0.950078	86842.4	-0.0167325	0.204947	-0.081643	0.934931	0.962141	86842.4	-1.15177	0.239427	-4.81051	1.50543e-06	5.02349e-06
Rv3332	nagA	Probable N-acetylglucosamine-6-phosphate deacetylase NagA (GlcNAc 6-P deacetylase)	cell wall and cell processes	T	129		94680.7	-0.14219	0.261265	-0.544236	0.586279	0.987145	94680.7	-0.28396	0.251217	-1.13034	0.258333	0.733562	94680.7	0.203996	0.278555	0.732336	0.463963	0.704155	94680.7	0.0246714	0.230869	0.106863	0.914898	0.991264	94680.7	0.0427501	0.231317	0.184812	0.853377	0.959808	94680.7	0.345766	0.279135	1.23871	0.215455	0.386514	94680.7	-0.96027	0.281871	-3.40677	0.000657355	0.00139243
Rv3376	Rv3376	Conserved hypothetical protein	conserved hypothetical	T	130		140284	0.201809	0.145378	1.38816	0.165087	0.869021	140284	0.191461	0.143359	1.33553	0.181702	0.652048	140284	0.449118	0.177523	2.52992	0.0114088	0.0740655	140284	-0.0990671	0.126156	-0.785273	0.432293	0.943163	140284	0.113485	0.126453	0.897447	0.36948	0.750285	140284	0.459467	0.170547	2.69408	0.00705825	0.0332927	140284	1.32723	0.215198	6.16746	6.93945e-10	3.9454e-09
Rv3380c	Rv3380c	Probable transposase	insertion seqs and phages	T	-130		21792.3	-0.206879	0.322287	-0.641908	0.520933	0.986639	21792.3	0.106495	0.308787	0.344882	0.730183	0.960064	21792.3	-0.148757	0.33203	-0.448023	0.654136	0.836661	21792.3	-0.186115	0.287397	-0.647586	0.517253	0.967543	21792.3	0.342204	0.287901	1.18862	0.23459	0.6357	21792.3	-0.462131	0.334843	-1.38014	0.167543	0.324539	21792.3	-1.76791	0.315946	-5.5956	2.19861e-08	9.8255e-08
Rv3383c	idsB	Possible polyprenyl synthetase IdsB (polyprenyl transferase) (polyprenyl diphosphate synthase)	lipid metabolism	T	-131		44865.3	-0.19139	0.214441	-0.892508	0.372121	0.971346	44865.3	0.287852	0.207499	1.38725	0.165367	0.634944	44865.3	-0.560241	0.238306	-2.35093	0.0187264	0.100877	44865.3	-0.24697	0.188122	-1.31282	0.189244	0.814168	44865.3	-0.599696	0.188509	-3.18125	0.00146639	0.0753223	44865.3	-1.03948	0.235899	-4.40647	1.05e-05	0.00021177	44865.3	-2.1444	0.257688	-8.32168	8.67285e-17	1.46892e-15
Rv3384c	vapC46	Possible toxin VapC46. Contains PIN domain.	virulence, detoxification and adaptation	T	-132		52035.5	0.0828709	0.21418	0.386923	0.698813	0.987145	52035.5	-0.582122	0.207264	-2.8086	0.00497576	0.105845	52035.5	-0.213388	0.238088	-0.896257	0.370116	0.626614	52035.5	0.00376753	0.18789	0.0200518	0.984002	0.997956	52035.5	0.146076	0.188296	0.775776	0.437881	0.798035	52035.5	0.451605	0.235675	1.91622	0.055337	0.151332	52035.5	0.126079	0.257566	0.4895	0.624488	0.680354
Rv3396c	guaA	Probable GMP synthase [glutamine-hydrolyzing] GuaA (glutamine amidotransferase) (GMP synthetase)	intermediary metabolism and respiration	T	-134		355180	0.02797	0.10652	0.262579	0.792875	0.994271	355180	-0.000742737	0.106676	-0.00696257	0.994445	0.998659	355180	0.389359	0.138859	2.80399	0.00504745	0.0431254	355180	-0.25517	0.0917651	-2.78068	0.00542444	0.227252	355180	-0.0357572	0.0919891	-0.388711	0.69749	0.911638	355180	0.418071	0.130711	3.19843	0.00138179	0.00968692	355180	0.126606	0.178416	0.709611	0.477945	0.543622
Rv3416	whiB3	Transcriptional regulatory protein WhiB-like WhiB3. Contains [4FE-4S] cluster.	regulatory proteins	T	132		49663	-0.335834	0.192373	-1.74574	0.0808557	0.787269	49663	-0.382749	0.187038	-2.04637	0.0407199	0.340429	49663	0.378473	0.219374	1.72524	0.0844838	0.259569	49663	-0.269107	0.168211	-1.59981	0.10964	0.729013	49663	-0.163062	0.168585	-0.967239	0.333424	0.717499	49663	0.425388	0.215422	1.97467	0.0483058	0.137321	49663	0.36706	0.245852	1.49301	0.135433	0.182342
Rv3475	Rv3475	Possible transposase for insertion element IS6110 [second part]	insertion seqs and phages	T	133		21151.1	0.17053	0.256371	0.66517	0.505942	0.986639	21151.1	0.470799	0.246603	1.90914	0.0562442	0.400811	21151.1	0.160465	0.274304	0.584989	0.558555	0.769229	21151.1	-0.0282639	0.226341	-0.124873	0.900624	0.991264	21151.1	0.182141	0.226809	0.80306	0.42194	0.788101	21151.1	-0.139804	0.274579	-0.509158	0.610641	0.753878	21151.1	-1.54013	0.279257	-5.51509	3.48607e-08	1.50453e-07
Rv3476c	kgtP	Probable dicarboxylic acid transport integral membrane protein KgtP (dicarboxylate transporter)	cell wall and cell processes	T	-137		206619	-0.395902	0.152769	-2.59151	0.0095555	0.432789	206619	-0.209784	0.150268	-1.39607	0.162694	0.632702	206619	0.580781	0.184348	3.15045	0.00163018	0.0201572	206619	0.0824624	0.132755	0.621163	0.534492	0.967543	206619	0.0833992	0.133062	0.626767	0.530812	0.833869	206619	0.394662	0.177786	2.21988	0.0264271	0.0878216	206619	1.12414	0.220794	5.09135	3.55529e-07	1.31722e-06
Rv3491	Rv3491	Unknown protein	conserved hypothetical	T	135		124876	-0.237794	0.157623	-1.50862	0.131396	0.858441	124876	0.012313	0.154786	0.079548	0.936597	0.991017	124876	0.470122	0.188769	2.49046	0.0127578	0.0785138	124876	0.228898	0.137085	1.66974	0.09497	0.714136	124876	0.122594	0.137401	0.892237	0.372266	0.752734	124876	0.220016	0.182489	1.20564	0.227957	0.402142	124876	1.22046	0.224275	5.44183	5.27349e-08	2.21577e-07
Rv3508	PE_PGRS54	PE-PGRS family protein PE_PGRS54	PE/PPE families	T	137		1.07262e+06	0.105255	0.287415	0.366212	0.714207	0.990302	1.07262e+06	0.157665	0.27581	0.571644	0.567563	0.90902	1.07262e+06	0.485643	0.30132	1.61172	0.107023	0.304589	1.07262e+06	0.12989	0.254998	0.509376	0.610489	0.985153	1.07262e+06	-0.186232	0.255461	-0.729004	0.465999	0.809275	1.07262e+06	0.433233	0.303141	1.42915	0.152962	0.306761	1.07262e+06	0.590801	0.295942	1.99634	0.0458972	0.0686499
Rv3558	PPE64	PPE family protein PPE64	PE/PPE families	T	138		91712.1	-0.429851	0.215974	-1.99029	0.0465592	0.706439	91712.1	-0.197326	0.208964	-0.944305	0.345014	0.800642	91712.1	-0.0131598	0.239658	-0.0549109	0.956209	0.982984	91712.1	-0.181602	0.18958	-0.957918	0.338104	0.90279	91712.1	-0.28551	0.18998	-1.50284	0.13288	0.512712	91712.1	-0.245685	0.237406	-1.03487	0.300728	0.482578	91712.1	-0.785204	0.258544	-3.03702	0.00238933	0.00461494
Rv3590c	PE_PGRS58	PE-PGRS family protein PE_PGRS58	PE/PPE families	T	-140		214820	0.132604	0.231709	0.572288	0.567127	0.986639	214820	0.12375	0.223611	0.553418	0.579977	0.91474	214820	-0.03378	0.25314	-0.133444	0.893842	0.952132	214820	0.0942169	0.20389	0.462096	0.644012	0.988285	214820	-0.299377	0.204307	-1.46533	0.14283	0.526369	214820	-0.0249261	0.251963	-0.0989276	0.921196	0.952861	214820	-1.89274	0.266658	-7.09799	1.2658e-12	1.11165e-11
Rv3595c	PE_PGRS59	PE-PGRS family protein PE_PGRS59	PE/PPE families	T	-141		233313	0.136878	0.172097	0.795353	0.426408	0.981692	233313	-0.176779	0.168237	-1.05078	0.293361	0.767642	233313	-0.360576	0.201706	-1.78763	0.0738356	0.237594	233313	-0.153649	0.150034	-1.02409	0.305792	0.894773	233313	-0.129529	0.150373	-0.861385	0.389026	0.768618	233313	-0.046919	0.196352	-0.238954	0.811141	0.894416	233313	-1.55672	0.233883	-6.65597	2.81437e-11	1.9938e-10
Rv3618	Rv3618	Possible monooxygenase	intermediary metabolism and respiration	T	139		33690.7	-0.213105	0.213128	-0.999895	0.317362	0.959243	33690.7	-0.525137	0.206271	-2.54586	0.0109008	0.163683	33690.7	-0.271341	0.237168	-1.14408	0.252589	0.497647	33690.7	0.242655	0.186905	1.29828	0.194191	0.822718	33690.7	0.169319	0.187305	0.903978	0.366007	0.748634	33690.7	0.0406914	0.234662	0.173404	0.862334	0.922367	33690.7	-0.556332	0.256988	-2.16482	0.0304016	0.0472432
Rv3619c	esxV	Putative ESAT-6 like protein EsxV (ESAT-6 like protein 1)	cell wall and cell processes	T	-142		58984.2	-0.173978	0.342943	-0.507307	0.611939	0.987145	58984.2	0.304242	0.328515	0.926114	0.354387	0.804987	58984.2	-0.0529302	0.350526	-0.151002	0.879974	0.947176	58984.2	-0.0398303	0.306966	-0.129755	0.896761	0.991264	58984.2	-0.300586	0.307432	-0.977731	0.328207	0.713608	58984.2	-0.53115	0.353656	-1.50188	0.133127	0.279352	58984.2	-0.633593	0.328786	-1.92707	0.0539712	0.0797208
Rv3623	lpqG	Probable conserved lipoprotein LpqG	cell wall and cell processes	T	140		125953	-0.234713	0.173133	-1.35568	0.175202	0.872515	125953	0.239516	0.169197	1.4156	0.156892	0.621896	125953	-0.37238	0.202618	-1.83784	0.0660865	0.223048	125953	-0.154275	0.150961	-1.02195	0.306804	0.895007	125953	-0.404405	0.151298	-2.67291	0.00751968	0.145472	125953	-0.846608	0.197333	-4.29026	1.78e-05	0.00033244	125953	-0.590922	0.234532	-2.51958	0.0117495	0.0198169
Rv3677c	Rv3677c	Possible hydrolase	intermediary metabolism and respiration	T	-144		151145	0.194086	0.149569	1.29763	0.194413	0.903423	151145	-0.113847	0.147275	-0.773024	0.439508	0.845442	151145	0.447751	0.181409	2.46818	0.0135803	0.0821954	151145	0.0843596	0.129893	0.649455	0.516044	0.967543	151145	0.325214	0.130198	2.49785	0.0124949	0.19061	151145	0.755684	0.17466	4.32661	1.51e-05	0.000289278	151145	1.8972	0.218417	8.68615	3.74921e-18	7.55654e-17
Rv3684	Rv3684	Probable lyase	intermediary metabolism and respiration	T	141		217571	-0.0955788	0.172096	-0.55538	0.578635	0.987145	217571	-0.361913	0.168239	-2.15119	0.0314615	0.29662	217571	-0.183431	0.201705	-0.909403	0.363137	0.619871	217571	0.102826	0.150036	0.685342	0.493128	0.967543	217571	0.341786	0.150377	2.27285	0.023035	0.252423	217571	0.0829035	0.196354	0.422215	0.672868	0.799132	217571	-1.25846	0.233885	-5.38068	7.42043e-08	3.0429e-07
Rv3714c	Rv3714c	Conserved hypothetical protein	conserved hypothetical	T	-145		51942	0.270755	0.180381	1.50102	0.13335	0.859704	51942	0.0792293	0.175862	0.450519	0.652336	0.937806	51942	-0.556968	0.208955	-2.66549	0.00768753	0.0572799	51942	0.124649	0.157383	0.792007	0.428357	0.941549	51942	-0.0155444	0.157732	-0.0985496	0.921496	0.980133	51942	-0.365442	0.204104	-1.79047	0.0733786	0.185531	51942	-0.768701	0.238893	-3.21776	0.00129195	0.00261439
Rv3726	Rv3726	Possible dehydrogenase	intermediary metabolism and respiration	T	143		298291	-0.0946275	0.187451	-0.504811	0.613692	0.987145	298291	-0.15883	0.182497	-0.870318	0.384127	0.814408	298291	-0.252623	0.215139	-1.17423	0.240302	0.486273	298291	-0.0828205	0.163847	-0.505475	0.613225	0.985153	298291	-0.0779588	0.164209	-0.474755	0.634962	0.882308	298291	-0.188421	0.210867	-0.893555	0.37156	0.553406	298291	0.250827	0.243107	1.03175	0.302187	0.368233
Rv3749c	Rv3749c	Conserved hypothetical protein	conserved hypothetical	T	-147		122477	0.108589	0.197978	0.54849	0.583356	0.987145	122477	0.45237	0.192264	2.35286	0.0186299	0.223511	122477	0.624128	0.224228	2.78345	0.00537834	0.0444264	122477	0.576044	0.173341	3.32318	0.00088999	0.0851943	122477	0.280834	0.173718	1.61661	0.105962	0.471098	122477	0.280346	0.220711	1.2702	0.204015	0.371637	122477	-0.00986539	0.248993	-0.0396211	0.968395	0.974682
Rv3754	tyrA	Prephenate dehydrogenase TyrA (PDH) (hydroxyphenylpyruvate synthase)	intermediary metabolism and respiration	T	144		96267.4	0.161275	0.174069	0.926503	0.354184	0.964852	96267.4	-0.253565	0.170066	-1.49097	0.135968	0.59431	96267.4	0.607625	0.203448	2.98663	0.00282068	0.0293803	96267.4	0.0695214	0.151798	0.457985	0.646963	0.988285	96267.4	0.336622	0.152145	2.2125	0.0269319	0.261722	96267.4	1.02247	0.198227	5.15805	2.5e-07	1.13e-05	96267.4	2.47114	0.235123	10.51	7.77165e-26	4.60699e-24
Rv3755c	Rv3755c	Conserved protein	conserved hypothetical	T	-148		126415	0.116762	0.175795	0.664193	0.506567	0.986639	126415	-0.0653044	0.171671	-0.380404	0.703646	0.950692	126415	0.406689	0.204969	1.98415	0.0472391	0.181526	126415	-0.117868	0.153353	-0.768605	0.442128	0.94709	126415	0.273331	0.153702	1.77831	0.0753523	0.413951	126415	0.588755	0.199867	2.94573	0.00322193	0.0184745	126415	0.335275	0.236185	1.41954	0.155741	0.206307
Rv3778c	Rv3778c	Possible aminotransferase	intermediary metabolism and respiration	T	-149		802213	-0.186792	0.147587	-1.26564	0.205642	0.906432	802213	-0.101194	0.145438	-0.695791	0.48656	0.870728	802213	-0.0559405	0.179575	-0.311517	0.755408	0.895866	802213	-0.191812	0.128145	-1.49683	0.134437	0.756324	802213	-0.124102	0.128444	-0.966203	0.333943	0.717766	802213	-0.141539	0.17273	-0.819424	0.412544	0.593917	802213	0.157883	0.216918	0.727847	0.466707	0.533096
Rv3826	fadD23	Probable fatty-acid-AMP ligase FadD23 (fatty-acid-AMP synthetase) (fatty-acid-AMP synthase)	lipid metabolism	T	145		223704	-0.112532	0.197003	-0.57122	0.567851	0.986639	223704	-0.347259	0.191359	-1.81469	0.0695709	0.438858	223704	0.289664	0.223392	1.29666	0.194748	0.430861	223704	0.24329	0.172455	1.41074	0.15832	0.784563	223704	0.247721	0.172831	1.43332	0.151767	0.54471	223704	0.52439	0.219805	2.3857	0.0170465	0.0633898	223704	1.6593	0.248465	6.6782	2.41896e-11	1.73502e-10
Rv3853	rraA	Regulator of RNase E activity a RraA	regulatory proteins	T	147		165593	0.117228	0.194428	0.602936	0.546551	0.986639	165593	0.0644901	0.188962	0.341287	0.732888	0.960196	165593	0.00681425	0.221174	0.0308094	0.975422	0.988464	165593	-0.0379953	0.170122	-0.223342	0.823269	0.991264	165593	-0.0500849	0.170493	-0.293765	0.768938	0.93291	165593	0.0595519	0.217392	0.273937	0.784133	0.877636	165593	0.0226435	0.247034	0.0916614	0.926967	0.94121
Rv3879c	espK	ESX-1 secretion-associated protein EspK. Alanine and proline rich protein.	cell wall and cell processes	T	-154		526880	0.0166235	0.112888	0.147256	0.88293	0.997958	526880	-0.228984	0.112754	-2.03083	0.0422727	0.347107	526880	-0.184577	0.145573	-1.26793	0.204822	0.444847	526880	-0.0240726	0.0973764	-0.247211	0.804745	0.991264	526880	0.0205646	0.0976115	0.210678	0.833139	0.953035	526880	0.0610304	0.137488	0.443896	0.657118	0.788816	526880	-0.0162673	0.18543	-0.0877278	0.930093	0.943671
