# Supplementary material for: Depleting Mycobacterium tuberculosis of the transcription termination factor Rho causes pervasive transcription and rapid death
Source: Nat Commun. 2017 Mar 28;8:14731. doi: 10.1038/ncomms14731 (PMC5379054; doi:10.1038/ncomms14731)
Supplement: Supplementary Data 8 — RNAseq metrics. This table summarizes the metrics of the RNAseq samples generated in this study. [file ncomms14731-s9.xlsx]

## Sheet: 8-RNAseq metrics
Supplementary Data 8			RNAseq metrics
This table summarizes the metrics of the RNAseq samples generated in this study.
sample	round of library construction and sequencing	Total abundance of nucleotides	total number of reads	total number of aligned fragments	percentage aligned	percentage mapped pairs	percentage ORF	percentage rRNA	percentage SENSE	percentage replicon covered
Rho-DUC 0h A	1	950396000	11268800	5180170	87.2237	94.872	62.2767	10.9491	90.5185	86.7872
Rho-DUC 0h B	1	1360690000	16311800	7459120	87.6589	95.8474	63.1064	8.94019	89.7875	89.2969
Rho-DUC 1.5h A	1	1417760000	18581500	8255470	85.4569	96.1737	57.2833	13.6718	90.5038	90.3056
Rho-DUC 1.5h B	1	351782000	4550340	2017350	83.4779	94.1465	68.7982	4.87256	87.2341	80.213
Rho-DUC 3h A	1	743496000	8626150	3985200	88.2809	95.5441	67.896	6.87939	88.7517	86.8888
Rho-DUC 3h B	1	718122000	9256290	4185620	86.8787	96.064	56.4188	12.7757	89.2352	90.6959
Rho-DUC 6h A	1	713185000	8330750	3805170	87.6392	95.9353	53.8602	8.68588	85.4216	97.8131
Rho-DUC 6h B	1	398472000	4850500	2144270	82.3178	93.1045	59.6839	6.33375	84.4483	95.7996
Rho-DUC 9h A	1	1432330000	18176900	7961050	82.849	94.5816	51.8523	3.81248	72.4767	99.7835
Rho-DUC 9h B	1	1102620000	13623400	6104480	85.156	95.0215	51.1122	3.08345	70.4481	99.7005
WT 0h A	1	393852000	4635070	2148290	88.7479	95.7396	60.6357	12.1741	90.8499	73.0476
WT 0h B	1	390464000	4493640	2094800	89.6277	96.132	61.6533	11.0771	90.5042	77.3973
WT 6h A	1	387072000	4593280	2121940	88.7624	96.0702	62.075	8.0856	89.8758	75.6579
WT 6h B	1	371242000	4699080	2058570	80.539	91.9228	57.4971	10.6644	90.9265	79.3539
Rho-DUC 0h C	2	3155480000	19965400	9817010	95.6231	97.237	75.5074	3.75802	93.6125	93.9679
Rho-DUC 0h D	2	1361480000	9201940	4540380	96.0893	97.3716	73.1894	6.40534	94.1634	85.9098
Rho-DUC 1.5h C	2	1055830000	7231890	3570140	96.2362	97.4709	73.8215	5.61246	93.4971	85.2304
Rho-DUC 1.5h D	2	3156570000	20195200	9926960	95.7371	97.3828	76.8907	3.54025	92.9919	94.361
Rho-DUC 3h C	2	875023000	6545730	3239010	96.7467	97.7579	70.6633	9.43606	94.2897	82.747
Rho-DUC 3h D	2	2062630000	13965600	6881460	96.1588	97.5749	72.8823	6.59063	94.0186	90.8035
Rho-DUC 6h C	2	2270770000	15633100	7683910	95.9561	97.6125	69.8118	5.29144	90.2359	99.04
Rho-DUC 9h C	2	6358340000	40396800	19822000	95.2745	97.0837	58.6843	1.9397	74.3213	99.9423
Rho-DUC 9h D	2	8948000000	54241400	26388500	94.0814	96.6919	58.0283	1.08503	72.1985	99.9469
WT 0h C	2	1474060000	10399400	5132110	96.1107	97.3765	70.9623	7.82531	94.6026	82.2973
WT 6h C	2	2349520000	16237500	8013430	96.2688	97.5341	70.5328	6.75389	94.5358	85.9901
Rho-DUC 24h A	1	1149340000	30803800	10113900	52.4547	79.8804	51.7728	1.59516	67.2777	99.8764
Rho-DUC 24h B	1	2299010000	55084600	17649500	50.4729	78.7637	50.1524	2.92441	67.9999	99.9683
